# Supplementary material for: Quorum sensing LuxR proteins VjbR and BabR jointly regulate Brucella abortus survival during infection
Source: J Bacteriol. 2025 Feb 27;207(3):e00527-24. doi: 10.1128/jb.00527-24 (PMC11925318; doi:10.1128/jb.00527-24)
Supplement: Table S1 — Pairwise contrasts of differential gene expression analysis of the RNA-seq dataset [file jb.00527-24-s0003.xlsx]

## Sheet: 2308 DMF v 2308 C12
	logFC	logCPM	F	PValue	Rank	Benjamini-Hochberg Critical Value		Total.Significance
BAB2_0151	1.95536	2.16714	83.4995	6.21e-10	1	3.32e-05	TRUE	#1F51FF
BAB2_0150	1.85552	1.27949	41.6887	5.17e-07	15	0.000497843	TRUE	#1F51FF
BAB2_0745	1.57139	6.80414	43.8892	3.31e-07	11	0.000365085	TRUE	#1F51FF
BAB1_1468	1.45812	9.61361	50.3596	9.6e-08	6	0.000199137	TRUE	#1F51FF
BAB2_0149	1.44513	0.683488	14.3835	0.000722436	221	0.00733488	TRUE	#1F51FF
BAB2_0148	1.15975	1.60043	23.1631	4.53e-05	89	0.00295387	TRUE	#1F51FF
BAB2_0050	1.09269	6.00114	10.0748	0.00361076	401	0.013309	TRUE	#1F51FF
BAB2_0125	1.06015	1.82756	45.8832	2.23e-07	9	0.000298706	TRUE	#1F51FF
BAB2_0838	1.00121	8.27653	42.3133	4.55e-07	13	0.000431464	TRUE	#1F51FF
BAB2_0152	0.95763	0.995938	13.972	0.000835327	238	0.0078991	TRUE	#1F51FF
BAB1_0161	0.934034	6.66647	9.70931	0.00418066	423	0.0140392	TRUE	#1F51FF
BAB2_0122	0.92449	0.0138021	9.76939	0.00408066	419	0.0139064	TRUE	#1F51FF
BAB1_1877	0.923983	5.3711	47.188	1.74e-07	7	0.000232327	TRUE	#1F51FF
BAB2_1105	0.914848	2.68237	31.5775	4.96e-06	34	0.00112844	TRUE	#1F51FF
BAB2_0323	0.905853	6.55573	73.6194	2.33e-09	2	6.64e-05	TRUE	#1F51FF
BAB2_1104	0.875901	-0.18818	12.9571	0.00120359	262	0.00869565	TRUE	#1F51FF
BAB2_0126	0.801422	2.85209	16.9579	0.000301597	162	0.0053767	TRUE	#1F51FF
BAB2_0334	0.771497	4.71033	14.1335	0.000788904	228	0.00756721	TRUE	#1F51FF
BAB2_0730	0.729006	8.28234	22.7852	5.04e-05	93	0.00308662	TRUE	#1F51FF
BAB2_0820	0.707511	3.96477	26.5373	1.79e-05	59	0.00195818	TRUE	#1F51FF
BAB1_1868	0.707301	10.9669	11.9558	0.00174394	300	0.00995685	TRUE	#1F51FF
BAB1_2090	0.702114	-0.988433	3.59133	0.0683516	1139	0.0378029	FALSE	#10101080
BAB1_0972	0.688961	6.90148	23.7804	3.8e-05	78	0.00258878	TRUE	#1F51FF
BAB2_1154	0.68778	7.41095	41.3944	5.49e-07	16	0.000531032	TRUE	#1F51FF
BAB2_0518	0.681917	8.7047	13.242	0.00108515	255	0.00846333	TRUE	#1F51FF
BAB1_1848	0.680579	6.80365	15.394	0.000509168	195	0.00647195	TRUE	#1F51FF
BAB2_0128	0.668772	1.84049	15.8638	0.000434098	181	0.0060073	TRUE	#1F51FF
BAB1_0967	0.661801	5.67168	21.466	7.41e-05	100	0.00331895	TRUE	#1F51FF
BAB2_0344	0.653372	6.74218	15.6169	0.00047194	189	0.00627282	TRUE	#1F51FF
BAB2_0744	0.653057	8.10518	42.1343	4.72e-07	14	0.000464653	TRUE	#1F51FF
BAB2_1085	0.652064	3.45595	34.7981	2.32e-06	24	0.000796548	TRUE	#1F51FF
BAB2_0127	0.651577	1.81482	12.5032	0.00142198	281	0.00932625	TRUE	#1F51FF
BAB2_0746	0.648661	6.16323	4.05935	0.0535286	1041	0.0345503	FALSE	#10101080
BAB1_2116	0.638178	6.60056	8.25078	0.00764368	526	0.0174577	TRUE	#1F51FF
BAB1_1098	0.637556	6.70722	25.1678	2.59e-05	67	0.0022237	TRUE	#1F51FF
BAB2_0823	0.636971	7.67858	5.498	0.0262856	811	0.0269167	TRUE	#1F51FF
BAB1_1141	0.636041	6.1488	17.958	0.000218054	147	0.00487886	TRUE	#1F51FF
BAB1_1590	0.62769	6.85655	19.4621	0.000135812	122	0.00404912	TRUE	#1F51FF
BAB1_0017	0.618913	4.34831	12.0465	0.00168559	296	0.0098241	TRUE	#1F51FF
BAB1_1191	0.614711	10.9676	34.7341	2.35e-06	25	0.000829738	TRUE	#1F51FF
BAB1_1070	0.591713	8.44142	19.874	0.000119639	117	0.00388317	TRUE	#1F51FF
BAB2_0839	0.583544	8.35438	15.79	0.000445051	183	0.00607368	TRUE	#1F51FF
BAB1_1793	0.583211	6.01704	8.21032	0.0077762	531	0.0176236	TRUE	#1F51FF
BAB2_0096	0.569453	6.93621	40.9171	6.07e-07	17	0.000564222	TRUE	#1F51FF
BAB1_2183	0.567558	6.31047	31.5635	4.98e-06	35	0.00116163	TRUE	#1F51FF
BAB1_2018	0.566393	4.82557	10.9657	0.00254438	357	0.0118487	TRUE	#1F51FF
BAB1_0793	0.558177	8.4368	35.1981	2.11e-06	23	0.000763359	TRUE	#1F51FF
BAB2_0874	0.551725	6.07312	16.985	0.000298932	161	0.00534351	TRUE	#1F51FF
BAB2_1103	0.550374	2.23576	11.5555	0.00202896	323	0.0107202	TRUE	#1F51FF
BAB2_1029	0.550311	6.73809	14.8149	0.000621494	207	0.00687023	TRUE	#1F51FF
BAB1_0014	0.549749	6.10763	20.9749	8.57e-05	107	0.00355128	TRUE	#1F51FF
BAB1_1591	0.548501	8.96738	19.9359	0.000117392	116	0.00384998	TRUE	#1F51FF
BAB1_0166	0.542874	5.71157	4.08569	0.0528087	1036	0.0343843	FALSE	#10101080
BAB1_2129	0.541227	11.6987	10.1226	0.00354264	397	0.0131762	TRUE	#1F51FF
BAB1_1571	0.531341	5.68936	19.037	0.000154999	131	0.00434783	TRUE	#1F51FF
BAB1_0084	0.530401	10.8456	18.4938	0.000183857	140	0.00464653	TRUE	#1F51FF
BAB1_1821	0.529789	8.56112	9.51722	0.00451864	439	0.0145702	TRUE	#1F51FF
BAB2_0967	0.523725	8.55508	43.9411	3.27e-07	10	0.000331895	TRUE	#1F51FF
BAB1_1289	0.520456	8.72629	7.46328	0.0107316	609	0.0202124	TRUE	#1F51FF
BAB1_1495	0.519458	10.2851	14.0618	0.00080915	233	0.00773316	TRUE	#1F51FF
BAB2_1092	0.518911	1.23098	4.54198	0.0419041	964	0.0319947	FALSE	#10101080
BAB2_0335	0.518358	6.19905	9.21674	0.00510814	457	0.0151676	TRUE	#1F51FF
BAB2_0327	0.517077	11.0588	7.44891	0.0107993	611	0.0202788	TRUE	#1F51FF
BAB2_1182	0.514088	10.7535	8.32148	0.00741793	518	0.0171922	TRUE	#1F51FF
BAB2_0633	0.512678	7.68802	18.6242	0.000176436	137	0.00454696	TRUE	#1F51FF
BAB1_1485	0.512442	9.47152	5.85211	0.0222385	762	0.0252904	TRUE	#1F51FF
BAB1_1754	0.506046	8.23486	9.78417	0.00405645	417	0.01384	TRUE	#1F51FF
BAB1_0016	0.498456	4.65628	20.9775	8.57e-05	106	0.00351809	TRUE	#1F51FF
BAB1_2233	0.49734	10.7842	7.90217	0.00887146	557	0.0184866	TRUE	#1F51FF
BAB1_2225	0.496892	10.7261	7.88133	0.00895135	561	0.0186193	TRUE	#1F51FF
BAB1_0808	0.494972	7.53665	63.8402	9.89e-09	3	9.96e-05	TRUE	#1F51FF
BAB1_1534	0.49354	6.17258	29.9181	7.46e-06	40	0.00132758	TRUE	#1F51FF
BAB1_2221	0.492623	0.133212	0.174969	0.678894	2553	0.0847328	FALSE	#10101080
BAB1_0228	0.490746	8.84689	19.4811	0.000135018	121	0.00401593	TRUE	#1F51FF
BAB1_1543	0.490538	6.43459	11.6953	0.00192403	316	0.0104879	TRUE	#1F51FF
BAB1_0162	0.486085	9.22418	6.19919	0.0189268	719	0.0238633	TRUE	#1F51FF
BAB2_0123	0.485019	0.414281	4.99223	0.0335444	899	0.0298374	FALSE	#10101080
BAB1_1878	0.484413	8.61367	27.9418	1.23e-05	51	0.00169267	TRUE	#1F51FF
BAB1_0867	0.483404	5.50842	8.61422	0.00655744	492	0.0163292	TRUE	#1F51FF
BAB1_0122	0.482079	10.2929	32.6225	3.86e-06	29	0.000962496	TRUE	#1F51FF
BAB1_1703	0.479775	12.0491	35.8936	1.81e-06	22	0.000730169	TRUE	#1F51FF
BAB1_1355	0.478207	10.4299	5.12881	0.0313874	869	0.0288417	FALSE	#10101080
BAB2_1025	0.477985	8.06023	20.0583	0.000113086	115	0.00381679	TRUE	#1F51FF
BAB2_1168	0.477884	5.7156	5.74484	0.023387	774	0.0256887	TRUE	#1F51FF
BAB1_1838	0.477407	6.02424	24.4455	3.15e-05	70	0.00232327	TRUE	#1F51FF
BAB2_0656	0.477039	7.96389	27.4041	1.42e-05	55	0.00182542	TRUE	#1F51FF
BAB2_0766	0.476245	4.9718	12.3468	0.00150689	286	0.0094922	TRUE	#1F51FF
BAB2_0684	0.470713	4.90127	20.3735	0.000102751	111	0.00368404	TRUE	#1F51FF
BAB1_1239	0.470272	10.2495	18.0709	0.00021032	144	0.00477929	TRUE	#1F51FF
BAB1_0863	0.469461	6.68972	6.0737	0.0200572	740	0.0245602	TRUE	#1F51FF
BAB1_2211	0.467359	2.29783	4.9065	0.0349818	911	0.0302356	FALSE	#10101080
BAB1_0900	0.46105	6.0486	19.7469	0.000124396	119	0.00394955	TRUE	#1F51FF
BAB2_0822	0.460147	6.82278	3.54895	0.0699076	1150	0.0381679	FALSE	#10101080
BAB2_0266	0.45321	7.07444	46.8614	1.85e-07	8	0.000265516	TRUE	#1F51FF
BAB2_0825	0.453012	6.53381	3.43639	0.0742384	1173	0.0389313	FALSE	#10101080
BAB2_0828	0.450066	8.29928	3.54332	0.0701172	1152	0.0382343	FALSE	#10101080
BAB1_2205	0.448978	4.97475	8.15396	0.007965	538	0.017856	TRUE	#1F51FF
BAB1_0994	0.448268	5.33494	10.0617	0.00362962	402	0.0133422	TRUE	#1F51FF
BAB1_0095	0.44556	6.25856	20.5043	9.88e-05	109	0.00361766	TRUE	#1F51FF
BAB1_0231	0.442185	1.05541	4.34172	0.0463461	995	0.0330236	FALSE	#10101080
BAB1_2189	0.441885	0.508163	2.37818	0.134163	1424	0.0472619	FALSE	#10101080
BAB2_0631	0.441822	8.24065	8.13566	0.00802734	540	0.0179223	TRUE	#1F51FF
BAB2_1099	0.44155	5.67458	17.9624	0.000217744	146	0.00484567	TRUE	#1F51FF
BAB1_0674	0.43946	8.8215	19.4129	0.000137898	126	0.00418188	TRUE	#1F51FF
BAB2_0824	0.437583	6.04974	3.79087	0.061531	1103	0.036608	FALSE	#10101080
BAB1_1356	0.437222	7.14795	14.3925	0.000720139	219	0.0072685	TRUE	#1F51FF
BAB1_0893	0.437009	8.2841	16.7834	0.000319424	167	0.00554265	TRUE	#1F51FF
BAB2_0371	0.433762	6.27194	24.07	3.5e-05	74	0.00245602	TRUE	#1F51FF
BAB1_1460	0.432362	8.10172	9.89409	0.00388126	413	0.0137073	TRUE	#1F51FF
BAB1_1054	0.43181	7.55935	9.54581	0.00446651	436	0.0144706	TRUE	#1F51FF
BAB2_0367	0.430867	5.34765	21.3645	7.64e-05	103	0.00341852	TRUE	#1F51FF
BAB2_0902	0.426495	11.8738	2.36481	0.135219	1426	0.0473282	FALSE	#10101080
BAB1_1377	0.426342	8.50143	8.13987	0.00801295	539	0.0178891	TRUE	#1F51FF
BAB2_1134	0.421981	0.822252	4.63498	0.040004	950	0.03153	FALSE	#10101080
BAB2_0778	0.421921	4.16781	13.7832	0.000893359	245	0.00813143	TRUE	#1F51FF
BAB1_1697	0.42018	8.02895	11.6895	0.00192828	317	0.0105211	TRUE	#1F51FF
BAB2_0868	0.419373	10.161	11.5071	0.00206668	326	0.0108198	TRUE	#1F51FF
BAB1_0789	0.418251	7.28195	25.719	2.23e-05	64	0.00212413	TRUE	#1F51FF
BAB1_1109	0.416847	9.38551	12.6597	0.00134222	277	0.00919349	TRUE	#1F51FF
BAB2_0819	0.416388	3.85663	16.8251	0.000315069	164	0.00544308	TRUE	#1F51FF
BAB1_2081	0.415759	8.28377	5.1832	0.0305716	858	0.0284766	FALSE	#10101080
BAB2_0230	0.414709	5.79123	16.4097	0.00036152	175	0.00580816	TRUE	#1F51FF
BAB1_1512	0.413477	11.6584	16.0207	0.000411759	178	0.00590773	TRUE	#1F51FF
BAB1_1097	0.412301	8.74541	14.0607	0.000809458	234	0.00776635	TRUE	#1F51FF
BAB1_0596	0.411055	0.370037	3.6031	0.0679265	1138	0.0377697	FALSE	#10101080
BAB2_1114	0.408374	3.48947	11.3531	0.00219178	332	0.0110189	TRUE	#1F51FF
BAB1_1255	0.408132	11.1748	6.89755	0.0137832	653	0.0216728	TRUE	#1F51FF
BAB2_1094	0.405644	1.54971	4.03111	0.0543128	1045	0.034683	FALSE	#10101080
BAB1_1755	0.405214	6.44485	14.9213	0.000599002	204	0.00677066	TRUE	#1F51FF
BAB1_0531	0.405175	4.5352	12.5201	0.00141316	279	0.00925987	TRUE	#1F51FF
BAB1_0068	0.402531	3.15724	8.36696	0.00727658	516	0.0171258	TRUE	#1F51FF
BAB1_1236	0.401854	9.5935	10.1368	0.00352275	396	0.013143	TRUE	#1F51FF
BAB1_0327	0.400303	8.76098	11.554	0.00203009	324	0.0107534	TRUE	#1F51FF
BAB1_1240	0.4002	9.89136	9.48687	0.00457469	442	0.0146698	TRUE	#1F51FF
BAB1_1517	0.400119	8.11514	33.3701	3.23e-06	27	0.000896117	TRUE	#1F51FF
BAB2_0261	0.400053	8.16701	19.1878	0.000147878	130	0.00431464	TRUE	#1F51FF
BAB2_0160	0.397744	5.62965	25.636	2.28e-05	65	0.00215732	TRUE	#1F51FF
BAB1_1254	0.397263	10.4471	8.9101	0.00579668	476	0.0157982	TRUE	#1F51FF
BAB2_1093	0.396864	2.79977	7.92648	0.00877921	555	0.0184202	TRUE	#1F51FF
BAB1_1282	0.395249	6.16582	12.7254	0.00131015	273	0.00906074	TRUE	#1F51FF
BAB2_0821	0.39473	7.09471	2.90685	0.0991728	1296	0.0430136	FALSE	#10101080
BAB1_1250	0.394704	9.43781	5.8318	0.0224512	767	0.0254564	TRUE	#1F51FF
BAB2_0368	0.392619	4.86548	15.9979	0.000414921	179	0.00594092	TRUE	#1F51FF
BAB1_1572	0.390418	5.53145	10.4367	0.0031284	380	0.012612	TRUE	#1F51FF
BAB1_2156	0.390088	7.98874	12.3625	0.00149811	285	0.00945901	TRUE	#1F51FF
BAB2_0758	0.386034	7.92924	9.47026	0.00460567	444	0.0147361	TRUE	#1F51FF
BAB2_0153	0.385791	2.57765	4.25394	0.0484568	1015	0.0336874	FALSE	#10101080
BAB2_0089	0.385754	5.01241	9.54207	0.00447328	437	0.0145038	TRUE	#1F51FF
BAB2_1175	0.384834	5.51638	4.8676	0.0356563	918	0.030468	FALSE	#10101080
BAB1_0055	0.383932	9.85433	6.57571	0.0159336	679	0.0225357	TRUE	#1F51FF
BAB1_0451	0.381899	5.8187	6.19331	0.0189782	720	0.0238964	TRUE	#1F51FF
BAB1_0720	0.380989	7.08605	31.6859	4.83e-06	33	0.00109525	TRUE	#1F51FF
BAB2_0673	0.380476	6.76199	15.7602	0.000449566	185	0.00614006	TRUE	#1F51FF
BAB2_0905	0.379709	11.3242	2.24812	0.144864	1460	0.0484567	FALSE	#10101080
BAB1_0209	0.375732	9.88903	10.0837	0.00359794	398	0.0132094	TRUE	#10101080
BAB2_0802	0.375307	0.834847	3.52902	0.070653	1155	0.0383339	FALSE	#10101080
BAB1_1127	0.373837	9.26558	5.12282	0.0314788	871	0.0289081	FALSE	#10101080
BAB1_0974	0.373481	4.47697	8.1551	0.00796112	537	0.0178228	TRUE	#10101080
BAB1_1252	0.373206	11.0272	6.375	0.0174588	701	0.0232658	TRUE	#10101080
BAB2_0553	0.368688	8.14222	6.17864	0.019107	724	0.0240292	TRUE	#10101080
BAB1_0490	0.368663	8.54821	26.0641	2.03e-05	61	0.00202456	TRUE	#10101080
BAB1_0597	0.367345	1.49292	5.19963	0.0303298	856	0.0284102	FALSE	#10101080
BAB1_1665	0.366567	9.28791	4.29796	0.0473852	1002	0.0332559	FALSE	#10101080
BAB1_0013	0.365084	6.78417	6.29253	0.0181313	707	0.023465	TRUE	#10101080
BAB2_1098	0.363309	4.04306	15.2179	0.000540824	199	0.00660471	TRUE	#10101080
BAB2_0356	0.36291	7.14004	24.5491	3.07e-05	69	0.00229008	TRUE	#10101080
BAB1_1253	0.361776	9.7097	6.09907	0.0198228	734	0.0243611	TRUE	#10101080
BAB2_1127	0.361012	1.70378	3.84333	0.0598672	1090	0.0361766	FALSE	#10101080
BAB1_0449	0.360224	8.95828	4.68205	0.0390789	941	0.0312313	FALSE	#10101080
BAB1_1794	0.360027	7.08202	17.3315	0.000266934	153	0.005078	TRUE	#10101080
BAB1_0238	0.359997	7.49665	31.8398	4.65e-06	32	0.00106206	TRUE	#10101080
BAB2_0019	0.359501	3.68811	7.82909	0.00915509	567	0.0188185	TRUE	#10101080
BAB1_0270	0.359068	7.87585	3.86034	0.0593386	1084	0.0359774	FALSE	#10101080
BAB2_0792	0.358636	6.68576	26.5788	1.77e-05	58	0.00192499	TRUE	#10101080
BAB2_0357	0.358422	6.54344	19.4177	0.000137693	125	0.00414869	TRUE	#10101080
BAB1_0758	0.358258	7.26264	10.9821	0.0025283	353	0.0117159	TRUE	#10101080
BAB1_1238	0.357008	10.8953	8.29283	0.00750854	522	0.0173249	TRUE	#10101080
BAB2_0856	0.356051	8.06071	28.61	1.04e-05	48	0.0015931	TRUE	#10101080
BAB2_0477	0.354571	6.75911	12.4904	0.00142877	282	0.00935944	TRUE	#10101080
BAB2_0377	0.354105	9.02451	10.5191	0.00302863	375	0.0124461	TRUE	#10101080
BAB2_0358	0.35369	9.28584	11.5332	0.00204621	325	0.0107866	TRUE	#10101080
BAB2_0975	0.352463	6.89465	9.87352	0.00391341	415	0.0137736	TRUE	#10101080
BAB1_1334	0.351556	7.62003	30.072	7.18e-06	38	0.0012612	TRUE	#10101080
BAB2_0442	0.350777	8.70015	5.65796	0.0243651	785	0.0260538	TRUE	#10101080
BAB2_0826	0.34878	6.91709	2.0441	0.163757	1524	0.0505808	FALSE	#10101080
BAB1_1884	0.348285	8.71778	14.1141	0.000794321	230	0.00763359	TRUE	#10101080
BAB2_0249	0.347848	4.08054	4.20739	0.0496192	1022	0.0339197	FALSE	#10101080
BAB1_2179	0.34703	6.51428	25.5262	2.34e-05	66	0.00219051	TRUE	#10101080
BAB1_0062	0.346904	4.94623	6.65717	0.0153567	674	0.0223697	TRUE	#10101080
BAB2_0596	0.346041	5.40404	8.84566	0.00595384	481	0.0159642	TRUE	#10101080
BAB2_0289	0.34593	9.16023	3.54951	0.0698867	1149	0.0381347	FALSE	#10101080
BAB2_0531	0.34579	10.8312	9.41333	0.00471366	448	0.0148689	TRUE	#10101080
BAB1_0460	0.343347	6.63463	7.22512	0.0119157	627	0.0208098	TRUE	#10101080
BAB1_0649	0.343118	7.95916	54.8785	4.3e-08	4	0.000132758	TRUE	#10101080
BAB1_1376	0.341805	8.97163	8.84672	0.0059512	480	0.015931	TRUE	#10101080
BAB2_1102	0.341763	1.73872	5.30876	0.028776	839	0.027846	FALSE	#10101080
BAB1_1820	0.341368	6.48754	10.4491	0.00311323	379	0.0125788	TRUE	#10101080
BAB2_0791	0.341122	4.80118	18.7385	0.0001702	132	0.00438102	TRUE	#10101080
BAB2_0829	0.341054	7.17612	1.99396	0.168842	1542	0.0511782	FALSE	#10101080
BAB2_0904	0.339815	13.3325	1.6428	0.210356	1683	0.0558579	FALSE	#10101080
BAB1_1076	0.339479	7.61798	28.7789	9.95e-06	45	0.00149353	TRUE	#10101080
BAB1_1510	0.338241	7.87449	23.4754	4.14e-05	83	0.00275473	TRUE	#10101080
BAB1_0376	0.337988	3.89152	3.5361	0.0703874	1153	0.0382675	FALSE	#10101080
BAB1_1733	0.336932	6.57378	5.07993	0.0321412	880	0.0292068	FALSE	#10101080
BAB1_0343	0.33601	7.50234	5.87395	0.0220124	758	0.0251577	TRUE	#10101080
BAB1_1168	0.335842	6.57911	16.6077	0.000338524	171	0.00567541	TRUE	#10101080
BAB1_0461	0.334251	6.65006	7.74579	0.00949053	577	0.0191503	TRUE	#10101080
BAB2_1155	0.333002	5.26444	3.22624	0.0831635	1224	0.040624	FALSE	#10101080
BAB2_0374	0.332717	5.24494	6.10389	0.0197786	732	0.0242947	TRUE	#10101080
BAB1_2143	0.330936	7.71826	15.7082	0.000457553	187	0.00620644	TRUE	#10101080
BAB1_0076	0.328586	5.53874	1.70596	0.202039	1655	0.0549286	FALSE	#10101080
BAB2_1097	0.328016	3.12393	3.98037	0.0557545	1057	0.0350813	FALSE	#10101080
BAB2_0505	0.327998	10.7629	32.353	4.11e-06	30	0.000995685	TRUE	#10101080
BAB2_0898	0.327969	3.29408	6.10275	0.0197891	733	0.0243279	TRUE	#10101080
BAB1_1921	0.326892	6.23508	8.88852	0.00584881	477	0.0158314	TRUE	#10101080
BAB1_1267	0.326814	9.24805	7.42143	0.01093	615	0.0204116	TRUE	#10101080
BAB2_0566	0.326746	9.3441	27.7001	1.31e-05	53	0.00175904	TRUE	#10101080
BAB1_1251	0.326685	9.68606	4.72893	0.0381809	939	0.031165	FALSE	#10101080
BAB2_1096	0.324909	3.39239	8.63809	0.00649224	491	0.016296	TRUE	#10101080
BAB1_0292	0.324163	1.62856	3.50708	0.0714843	1161	0.038533	FALSE	#10101080
BAB1_1832	0.323683	8.6228	7.4276	0.0109005	613	0.0203452	TRUE	#10101080
BAB2_0220	0.323388	3.8764	10.3233	0.00327158	384	0.0127448	TRUE	#10101080
BAB1_0083	0.323308	6.17738	5.58518	0.025219	796	0.0264189	TRUE	#10101080
BAB1_2107	0.322615	8.85315	8.23341	0.00770025	528	0.0175241	TRUE	#10101080
BAB2_0765	0.322523	5.9519	7.99219	0.0085351	550	0.0182542	TRUE	#10101080
BAB2_0291	0.320792	5.26133	5.06761	0.0323345	885	0.0293727	FALSE	#10101080
BAB1_1891	0.320707	5.43605	14.4147	0.000714555	218	0.00723531	TRUE	#10101080
BAB1_1362	0.319992	4.93863	10.0165	0.00369578	406	0.0134749	TRUE	#10101080
BAB2_0810	0.318787	3.55283	7.15298	0.0123019	633	0.021009	TRUE	#10101080
BAB2_0909	0.318457	8.5627	1.68227	0.20511	1665	0.0552605	FALSE	#10101080
BAB1_1855	0.318212	4.78907	3.69596	0.0646744	1122	0.0372386	FALSE	#10101080
BAB1_1390	0.318083	10.0233	5.31217	0.0287289	837	0.0277796	FALSE	#10101080
BAB2_0292	0.318043	7.79038	6.06131	0.0201728	743	0.0246598	TRUE	#10101080
BAB1_0901	0.317985	7.81452	13.2886	0.00106699	251	0.00833057	TRUE	#10101080
BAB1_1632	0.31776	6.21419	23.9804	3.59e-05	76	0.0025224	TRUE	#10101080
BAB2_0214	0.317385	4.94672	12.483	0.00143265	283	0.00939263	TRUE	#10101080
BAB1_1872	0.317132	8.12096	8.05929	0.00829342	543	0.0180219	TRUE	#10101080
BAB2_0246	0.316237	8.56289	13.7225	0.00091291	247	0.00819781	TRUE	#10101080
BAB1_0226	0.316163	8.86683	7.43267	0.0108763	612	0.020312	TRUE	#10101080
BAB2_0857	0.315389	8.35611	19.2559	0.000144781	129	0.00428145	TRUE	#10101080
BAB2_1148	0.314709	4.07166	8.41632	0.00712644	511	0.0169598	TRUE	#10101080
BAB1_1130	0.314235	11.0481	13.821	0.000881397	244	0.00809824	TRUE	#10101080
BAB1_1436	0.313878	8.10358	10.4796	0.00307604	377	0.0125124	TRUE	#10101080
BAB2_0728	0.313852	12.1407	5.30212	0.028868	840	0.0278792	FALSE	#10101080
BAB1_0726	0.312934	5.82751	15.3642	0.000514389	196	0.00650514	TRUE	#10101080
BAB2_0240	0.312894	0.957613	2.51467	0.123916	1392	0.0461998	FALSE	#10101080
BAB1_1876	0.312571	6.85435	8.4057	0.00715847	513	0.0170262	TRUE	#10101080
BAB2_0129	0.312547	1.60038	3.56356	0.0693666	1145	0.038002	FALSE	#10101080
BAB2_0324	0.312525	4.886	4.66303	0.0394498	946	0.0313973	FALSE	#10101080
BAB1_1844	0.311678	5.67642	5.8618	0.0221379	761	0.0252572	TRUE	#10101080
BAB2_0759	0.311508	7.12264	7.92293	0.00879261	556	0.0184534	TRUE	#10101080
BAB1_1249	0.311303	10.8867	4.28135	0.0477864	1008	0.033455	FALSE	#10101080
BAB2_0827	0.310982	6.5457	1.61728	0.213835	1690	0.0560903	FALSE	#10101080
BAB1_1498	0.310876	10.489	9.69811	0.00419959	424	0.0140724	TRUE	#10101080
BAB1_1829	0.310233	7.78067	7.86587	0.00901111	563	0.0186857	TRUE	#10101080
BAB2_0370	0.309945	5.92703	6.93918	0.0135291	647	0.0214736	TRUE	#10101080
BAB1_1807	0.309843	11.9052	10.4277	0.00313951	381	0.0126452	TRUE	#10101080
BAB1_0160	0.30951	8.23216	22.1238	6.11e-05	96	0.00318619	TRUE	#10101080
BAB1_1920	0.309294	7.2766	17.135	0.0002846	159	0.00527713	TRUE	#10101080
BAB1_0513	0.30904	6.42768	8.43987	0.00705601	510	0.0169267	TRUE	#10101080
BAB1_1068	0.30865	8.47955	30.0386	7.24e-06	39	0.00129439	TRUE	#10101080
BAB1_0154	0.307185	8.29737	9.44811	0.00464737	445	0.0147693	TRUE	#10101080
BAB2_0906	0.305778	10.2302	1.4987	0.230977	1728	0.0573515	FALSE	#10101080
BAB2_0533	0.3051	6.14195	4.08912	0.0527155	1035	0.0343511	FALSE	#10101080
BAB1_2200	0.302889	6.01797	4.15194	0.0510448	1029	0.034152	FALSE	#10101080
BAB1_1195	0.302425	4.72661	4.6734	0.039247	944	0.0313309	FALSE	#10101080
BAB1_1539	0.301262	7.36213	17.4524	0.000256653	150	0.00497843	TRUE	#10101080
BAB1_1399	0.300709	9.96206	5.0509	0.0325985	889	0.0295055	FALSE	#10101080
BAB2_0337	0.300153	7.49643	5.06291	0.0324085	886	0.0294059	FALSE	#10101080
BAB1_0447	0.299484	8.8354	23.5172	4.09e-05	82	0.00272154	TRUE	#10101080
BAB1_0316	0.299298	9.53883	15.1431	0.0005549	200	0.0066379	TRUE	#10101080
BAB2_0446	0.29855	6.21553	9.77245	0.00407563	418	0.0138732	TRUE	#10101080
BAB1_1726	0.29835	7.39658	13.8337	0.000877416	241	0.00799867	TRUE	#10101080
BAB1_1152	0.298099	9.66869	17.1857	0.000279924	157	0.00521075	TRUE	#10101080
BAB1_0033	0.297529	6.29922	12.3464	0.0015071	287	0.00952539	TRUE	#10101080
BAB1_1732	0.297492	7.14788	15.1398	0.000555517	201	0.00667109	TRUE	#10101080
BAB1_2080	0.295397	8.24015	2.3476	0.136593	1431	0.0474942	FALSE	#10101080
BAB1_1256	0.295324	10.2888	4.9497	0.034249	904	0.0300033	FALSE	#10101080
BAB1_1673	0.294054	5.80655	9.5053	0.00454056	440	0.0146034	TRUE	#10101080
BAB1_1418	0.293427	7.47638	28.0984	1.19e-05	50	0.00165948	TRUE	#10101080
BAB1_0283	0.293184	4.87565	6.18295	0.0190691	723	0.023996	TRUE	#10101080
BAB1_0410	0.292995	8.08081	5.08921	0.0319966	879	0.0291736	FALSE	#10101080
BAB2_0538	0.292682	6.03324	2.60045	0.117944	1368	0.0454033	FALSE	#10101080
BAB1_0414	0.292362	8.02594	5.70901	0.0237851	779	0.0258546	TRUE	#10101080
BAB1_1915	0.291557	6.46795	17.3547	0.000264931	152	0.00504481	TRUE	#10101080
BAB1_1201	0.29152	6.01771	10.6637	0.00286173	369	0.0122469	TRUE	#10101080
BAB1_0446	0.291342	8.37917	7.69546	0.00969967	581	0.0192831	TRUE	#10101080
BAB2_0405	0.291254	4.71454	5.6415	0.0245554	787	0.0261201	TRUE	#10101080
BAB1_0644	0.290736	7.30285	4.66599	0.0393918	945	0.0313641	FALSE	#10101080
BAB1_1800	0.2907	7.97437	7.34205	0.0113175	619	0.0205443	TRUE	#10101080
BAB1_1381	0.290452	8.78663	12.3043	0.00153088	288	0.00955858	TRUE	#10101080
BAB1_0170	0.290091	8.19838	17.2528	0.000273865	154	0.00511118	TRUE	#10101080
BAB1_0600	0.289978	5.07088	8.76042	0.00616881	487	0.0161633	TRUE	#10101080
BAB1_2045	0.289545	2.3126	3.27365	0.0810483	1207	0.0400597	FALSE	#10101080
BAB1_1341	0.288872	5.26889	8.03336	0.00838592	547	0.0181547	TRUE	#10101080
BAB2_0295	0.288644	5.94831	8.66534	0.00641861	489	0.0162297	TRUE	#10101080
BAB2_0215	0.288627	6.04676	16.7514	0.000322813	168	0.00557584	TRUE	#10101080
BAB1_2114	0.288366	7.00382	11.5759	0.00201323	321	0.0106538	TRUE	#10101080
BAB1_1685	0.287564	7.20932	8.59534	0.00660954	495	0.0164288	TRUE	#10101080
BAB1_0883	0.287492	6.45478	2.30606	0.139977	1447	0.0480252	FALSE	#10101080
BAB1_1664	0.28711	3.87461	3.12622	0.0878357	1240	0.041155	FALSE	#10101080
BAB1_1248	0.286808	10.4121	3.77719	0.0619731	1106	0.0367076	FALSE	#10101080
BAB2_0328	0.286524	9.68978	1.23417	0.275958	1848	0.0613342	FALSE	#10101080
BAB1_1580	0.286098	7.30011	4.20362	0.0497147	1023	0.0339529	FALSE	#10101080
BAB1_1316	0.285486	5.97025	14.1407	0.000786882	227	0.00753402	TRUE	#10101080
BAB2_0779	0.285434	4.19929	2.61844	0.116734	1365	0.0453037	FALSE	#10101080
BAB1_0445	0.285428	7.07785	6.90384	0.0137445	652	0.0216396	TRUE	#10101080
BAB2_0343	0.285248	8.37274	6.76603	0.014621	667	0.0221374	TRUE	#10101080
BAB2_0478	0.28466	5.33583	10.23	0.00339469	386	0.0128112	TRUE	#10101080
BAB1_1164	0.2845	7.31157	11.9551	0.00174441	301	0.00999004	TRUE	#10101080
BAB2_1126	0.2842	0.605339	0.792633	0.38082	2054	0.0681713	FALSE	#10101080
BAB2_0628	0.283847	6.50633	5.35847	0.0280976	832	0.0276137	FALSE	#10101080
BAB2_0121	0.28291	1.78834	2.38398	0.133708	1422	0.0471955	FALSE	#10101080
BAB1_1187	0.281902	7.80948	14.9867	0.00058562	203	0.00673747	TRUE	#10101080
BAB2_0376	0.280747	7.32306	5.00291	0.03337	895	0.0297046	FALSE	#10101080
BAB1_0661	0.280501	6.3409	8.88121	0.00586658	479	0.0158978	TRUE	#10101080
BAB2_0873	0.279959	9.4339	5.86534	0.0221013	759	0.0251908	TRUE	#10101080
BAB1_1280	0.279743	8.81432	2.40012	0.132451	1415	0.0469632	FALSE	#10101080
BAB1_1922	0.279557	9.87378	9.91016	0.00385634	412	0.0136741	TRUE	#10101080
BAB2_0976	0.27905	8.18096	9.17644	0.00519334	460	0.0152672	TRUE	#10101080
BAB1_0855	0.278866	8.32782	4.77789	0.0372677	929	0.0308331	FALSE	#10101080
BAB1_1727	0.278292	8.2611	9.19008	0.00516432	459	0.015234	TRUE	#10101080
BAB1_0687	0.277991	6.75881	7.62529	0.00999965	591	0.019615	TRUE	#10101080
BAB1_1714	0.276944	6.85392	14.4648	0.000702142	215	0.00713574	TRUE	#10101080
BAB1_0444	0.276692	6.62689	7.98681	0.0085548	552	0.0183206	TRUE	#10101080
BAB1_0036	0.276329	7.90306	7.47843	0.0106607	605	0.0200797	TRUE	#10101080
BAB2_0843	0.275792	6.34064	11.7128	0.00191138	313	0.0103883	TRUE	#10101080
BAB1_0700	0.275137	2.56508	2.48901	0.125771	1398	0.0463989	FALSE	#10101080
BAB1_0530	0.275089	7.80763	8.05074	0.0083238	545	0.0180883	TRUE	#10101080
BAB1_0235	0.274336	3.49761	7.62883	0.00998428	590	0.0195818	TRUE	#10101080
BAB2_0994	0.274164	6.19658	7.27105	0.0116767	624	0.0207103	TRUE	#10101080
BAB2_0462	0.274123	6.13849	14.848	0.00061441	206	0.00683704	TRUE	#10101080
BAB1_1213	0.273708	7.06839	8.58573	0.00663622	497	0.0164952	TRUE	#10101080
BAB2_0054	0.273616	6.73252	31.2433	5.38e-06	37	0.00122801	TRUE	#10101080
BAB1_1382	0.273549	7.70144	4.9901	0.0335793	900	0.0298706	FALSE	#10101080
BAB1_2059	0.272704	8.39568	4.46863	0.0434736	971	0.032227	FALSE	#10101080
BAB1_1568	0.272428	5.79881	8.49881	0.006883	500	0.0165948	TRUE	#10101080
BAB1_1429	0.272036	7.46772	13.2814	0.00106979	252	0.00836376	TRUE	#10101080
BAB2_1180	0.271689	4.57578	3.93764	0.0570017	1067	0.0354132	FALSE	#10101080
BAB1_0191	0.270422	9.47376	7.387	0.0110962	617	0.0204779	TRUE	#10101080
BAB1_1419	0.27038	9.74103	13.7828	0.000893487	246	0.00816462	TRUE	#10101080
BAB1_0779	0.269147	7.07503	2.18969	0.149997	1478	0.0490541	FALSE	#10101080
BAB1_1850	0.268296	4.27647	7.56	0.0102879	598	0.0198473	TRUE	#10101080
BAB2_0733	0.267676	5.16978	5.13867	0.0312378	866	0.0287421	FALSE	#10101080
BAB1_0365	0.267142	1.19009	1.8777	0.181381	1584	0.0525722	FALSE	#10101080
BAB1_0993	0.266582	5.56419	4.94634	0.0343055	906	0.0300697	FALSE	#10101080
BAB1_1398	0.266209	7.70432	3.21599	0.0836291	1226	0.0406903	FALSE	#10101080
BAB1_1979	0.265296	7.78081	6.51312	0.0163929	687	0.0228012	TRUE	#10101080
BAB2_0330	0.264475	8.39898	2.81458	0.104437	1317	0.0437106	FALSE	#10101080
BAB2_0993	0.263821	8.28927	4.22627	0.0491441	1020	0.0338533	FALSE	#10101080
BAB1_2142	0.263796	7.21637	14.7463	0.000636479	209	0.00693661	TRUE	#10101080
BAB1_0105	0.263634	5.1799	6.76727	0.0146129	666	0.0221042	TRUE	#10101080
BAB2_0026	0.263499	4.18204	7.68226	0.00975532	583	0.0193495	TRUE	#10101080
BAB1_0381	0.263094	2.43031	1.844	0.185224	1597	0.0530037	FALSE	#10101080
BAB1_0660	0.262727	15.3431	3.53355	0.0704828	1154	0.0383007	FALSE	#10101080
BAB1_2073	0.262485	10.4698	19.4374	0.000136857	123	0.00408231	TRUE	#10101080
BAB1_1257	0.262462	12.1397	6.35274	0.0176376	705	0.0233986	TRUE	#10101080
BAB1_0799	0.261743	7.43256	10.0384	0.00366354	404	0.0134086	TRUE	#10101080
BAB2_0239	0.261703	1.44795	1.50128	0.230586	1727	0.0573183	FALSE	#10101080
BAB1_1416	0.261477	9.94568	12.9339	0.0012138	265	0.00879522	TRUE	#10101080
BAB1_2197	0.261426	1.97377	1.49223	0.231961	1732	0.0574842	FALSE	#10101080
BAB2_0353	0.261411	8.629	19.4897	0.00013466	120	0.00398274	TRUE	#10101080
BAB1_0260	0.260965	4.89946	14.0553	0.000811021	236	0.00783273	TRUE	#10101080
BAB2_0005	0.259398	7.50307	10.8006	0.00271289	366	0.0121474	TRUE	#10101080
BAB1_0373	0.258992	6.00404	13.1844	0.00110803	257	0.00852971	TRUE	#10101080
BAB1_0428	0.258785	2.81924	1.90433	0.178413	1574	0.0522403	FALSE	#10101080
BAB2_0032	0.257863	3.45418	7.07544	0.0127324	638	0.0211749	TRUE	#10101080
BAB2_0907	0.257373	10.191	1.40257	0.246157	1767	0.0586459	FALSE	#10101080
BAB1_1395	0.25655	7.56043	11.5004	0.00207189	327	0.010853	TRUE	#10101080
BAB1_2076	0.256466	6.01639	9.24293	0.00505356	456	0.0151344	TRUE	#10101080
BAB2_0723	0.255994	2.61648	1.87262	0.181954	1586	0.0526386	FALSE	#10101080
BAB1_0117	0.255844	8.34284	5.4176	0.0273135	824	0.0273482	TRUE	#10101080
BAB2_0812	0.255612	6.85325	4.40028	0.0449952	985	0.0326917	FALSE	#10101080
BAB1_0906	0.255399	6.40352	11.4657	0.00209952	329	0.0109193	TRUE	#10101080
BAB1_1384	0.25418	8.3986	11.0207	0.00249078	350	0.0116163	TRUE	#10101080
BAB1_2130	0.254162	8.50214	3.56094	0.0694634	1146	0.0380352	FALSE	#10101080
BAB1_0827	0.254091	10.0971	12.9494	0.00120695	263	0.00872884	TRUE	#10101080
BAB1_1132	0.253979	9.78762	22.3942	5.65e-05	94	0.00311981	TRUE	#10101080
BAB1_1081	0.253509	5.85526	3.79749	0.0613182	1100	0.0365085	FALSE	#10101080
BAB1_1237	0.253479	9.90199	3.99352	0.0553767	1051	0.0348822	FALSE	#10101080
BAB2_0317	0.252702	2.95256	2.17056	0.151724	1486	0.0493196	FALSE	#10101080
BAB2_0644	0.252366	10.1873	3.35481	0.0775673	1188	0.0394291	FALSE	#10101080
BAB1_2096	0.252293	8.32381	8.88561	0.00585586	478	0.0158646	TRUE	#10101080
BAB2_1135	0.251841	1.44167	2.09158	0.159111	1506	0.0499834	FALSE	#10101080
BAB2_0283	0.250971	4.37217	5.67001	0.0242267	784	0.0260206	TRUE	#10101080
BAB2_1095	0.250421	1.5445	1.83288	0.186514	1606	0.0533024	FALSE	#10101080
BAB2_0532	0.250152	9.74293	5.0153	0.0331689	894	0.0296714	FALSE	#10101080
BAB1_0476	0.24939	7.58521	5.20445	0.0302592	854	0.0283438	FALSE	#10101080
BAB1_0607	0.249192	8.48062	11.6172	0.00198192	318	0.0105543	TRUE	#10101080
BAB1_1434	0.248972	4.14809	9.13041	0.00529253	466	0.0154663	TRUE	#10101080
BAB2_0490	0.248968	5.47343	2.67911	0.11276	1351	0.044839	FALSE	#10101080
BAB1_1080	0.248909	8.55208	2.41513	0.131294	1411	0.0468304	FALSE	#10101080
BAB1_1765	0.24862	8.10763	11.7759	0.00186626	306	0.010156	TRUE	#10101080
BAB2_0049	0.248162	5.0011	1.04722	0.314826	1933	0.0641553	FALSE	#10101080
BAB1_1435	0.248077	8.36728	7.26656	0.0116998	625	0.0207434	TRUE	#10101080
BAB1_0783	0.247649	7.02742	3.29788	0.0799905	1202	0.0398938	FALSE	#10101080
BAB1_0856	0.247407	7.52228	6.79646	0.0144224	659	0.0218719	TRUE	#10101080
BAB1_0594	0.247061	10.4336	19.7574	0.000123999	118	0.00391636	TRUE	#10101080
BAB1_1308	0.246873	7.37766	5.30989	0.0287605	838	0.0278128	FALSE	#10101080
BAB2_1042	0.246706	6.02647	5.43208	0.0271251	820	0.0272154	TRUE	#10101080
BAB1_0266	0.245911	1.8501	1.6205	0.213392	1689	0.0560571	FALSE	#10101080
BAB1_1675	0.244979	9.72095	15.2826	0.00052895	197	0.00653833	TRUE	#10101080
BAB1_0606	0.243857	5.55535	4.73997	0.0379729	937	0.0310986	FALSE	#10101080
BAB2_0830	0.243838	7.95577	1.28277	0.266901	1824	0.0605377	FALSE	#10101080
BAB1_0371	0.243171	4.5466	4.88196	0.0354056	916	0.0304016	FALSE	#10101080
BAB2_0213	0.24304	4.79065	7.86023	0.00903306	564	0.0187189	TRUE	#10101080
BAB1_2050	0.241765	2.2791	2.13799	0.15472	1494	0.0495851	FALSE	#10101080
BAB2_1009	0.241634	7.64856	3.4997	0.0717663	1164	0.0386326	FALSE	#10101080
BAB2_0004	0.241577	6.07298	8.1095	0.00811743	541	0.0179555	TRUE	#10101080
BAB1_0306	0.241564	8.44439	3.77798	0.0619477	1105	0.0366744	FALSE	#10101080
BAB2_1120	0.240398	0.946328	1.20149	0.282275	1868	0.061998	FALSE	#10101080
BAB2_0897	0.239459	4.22202	6.09554	0.0198553	735	0.0243943	TRUE	#10101080
BAB1_1165	0.23874	6.45311	9.27156	0.00499464	453	0.0150348	TRUE	#10101080
BAB1_0864	0.238554	7.90547	8.41141	0.00714124	512	0.016993	TRUE	#10101080
BAB2_1008	0.238471	7.57721	11.5873	0.00200454	320	0.0106206	TRUE	#10101080
BAB1_1879	0.238249	7.96786	9.05855	0.00545154	471	0.0156323	TRUE	#10101080
BAB1_1795	0.23729	6.00944	9.55193	0.00445544	434	0.0144042	TRUE	#10101080
BAB2_0277	0.236807	5.34283	4.24991	0.0485562	1017	0.0337537	FALSE	#10101080
BAB2_0022	0.236391	5.28694	6.02387	0.0205265	747	0.0247926	TRUE	#10101080
BAB1_2069	0.236023	6.12943	16.8326	0.000314284	163	0.00540989	TRUE	#10101080
BAB1_0171	0.23511	6.97292	10.8814	0.00262902	362	0.0120146	TRUE	#10101080
BAB2_0443	0.234934	7.83052	3.23277	0.0828682	1221	0.0405244	FALSE	#10101080
BAB1_1407	0.23484	6.4313	10.5323	0.00301294	374	0.0124129	TRUE	#10101080
BAB2_0164	0.234832	3.87836	2.12685	0.155761	1497	0.0496847	FALSE	#10101080
BAB1_0116	0.234627	12.8876	6.78939	0.0144683	663	0.0220046	TRUE	#10101080
BAB1_1107	0.234309	5.48359	6.78567	0.0144925	664	0.0220378	TRUE	#10101080
BAB1_0790	0.233967	7.55053	9.1104	0.0053363	467	0.0154995	TRUE	#10101080
BAB2_0666	0.233668	7.16857	3.6413	0.0665667	1134	0.0376369	FALSE	#10101080
BAB1_0836	0.233623	7.52505	6.67834	0.0152105	672	0.0223034	TRUE	#10101080
BAB2_0177	0.233147	9.23277	13.1071	0.00113958	258	0.00856289	TRUE	#10101080
BAB1_0263	0.232846	2.71908	3.64985	0.0662669	1131	0.0375373	FALSE	#10101080
BAB1_0239	0.232716	5.80883	7.72094	0.00959318	578	0.0191835	TRUE	#10101080
BAB1_1977	0.232369	3.24855	4.4785	0.0432587	970	0.0321938	FALSE	#10101080
BAB2_1083	0.232075	3.80153	4.06692	0.0533207	1039	0.0344839	FALSE	#10101080
BAB1_0326	0.23184	6.04847	5.11086	0.031662	876	0.029074	FALSE	#10101080
BAB2_0493	0.231593	5.52903	5.07308	0.0322485	882	0.0292732	FALSE	#10101080
BAB1_0317	0.231542	9.42448	3.7172	0.0639555	1117	0.0370727	FALSE	#10101080
BAB1_1890	0.230889	6.73417	12.5059	0.00142059	280	0.00929306	TRUE	#10101080
BAB2_0980	0.230558	6.87821	10.4624	0.00309688	378	0.0125456	TRUE	#10101080
BAB1_2191	0.230505	4.11783	0.791905	0.381036	2055	0.0682044	FALSE	#10101080
BAB1_1246	0.229949	10.2181	4.55078	0.04172	960	0.0318619	FALSE	#10101080
BAB2_0930	0.229367	2.76165	2.43582	0.12972	1406	0.0466645	FALSE	#10101080
BAB2_1109	0.228986	5.26692	7.14224	0.0123606	634	0.0210422	TRUE	#10101080
BAB1_1030	0.228366	7.69225	11.5747	0.00201415	322	0.010687	TRUE	#10101080
BAB1_2128	0.22801	7.39872	28.1404	1.17e-05	49	0.00162629	TRUE	#10101080
BAB1_2121	0.227775	9.52724	9.95904	0.0037816	410	0.0136077	TRUE	#10101080
BAB1_0669	0.227586	8.23639	5.64998	0.0244571	786	0.026087	TRUE	#10101080
BAB2_1176	0.227451	7.28418	0.57464	0.454695	2193	0.0727846	FALSE	#10101080
BAB1_0345	0.226906	6.98309	6.92554	0.0136118	648	0.0215068	TRUE	#10101080
BAB2_0186	0.226886	9.13097	2.06583	0.161611	1519	0.0504149	FALSE	#10101080
BAB1_1750	0.226749	5.97163	5.92544	0.0214891	754	0.0250249	TRUE	#10101080
BAB1_0272	0.226256	4.04084	3.06195	0.0909959	1254	0.0416196	FALSE	#10101080
BAB1_0400	0.226088	7.98333	4.14387	0.0512561	1030	0.0341852	FALSE	#10101080
BAB1_1741	0.225859	10.8477	3.04895	0.0916505	1257	0.0417192	FALSE	#10101080
BAB1_2075	0.225692	8.91057	1.95525	0.172897	1556	0.0516429	FALSE	#10101080
BAB2_0366	0.225444	6.57859	4.33425	0.0465217	996	0.0330568	FALSE	#10101080
BAB1_2231	0.225316	4.52851	2.06855	0.161345	1516	0.0503153	FALSE	#10101080
BAB2_0053	0.224313	8.56927	14.7867	0.000627604	208	0.00690342	TRUE	#10101080
BAB1_2035	0.224273	2.53045	1.60917	0.214956	1694	0.056223	FALSE	#10101080
BAB1_0077	0.223051	5.60194	6.08242	0.0199763	737	0.0244607	TRUE	#10101080
BAB1_1155	0.222559	9.25515	10.935	0.00257487	359	0.011915	TRUE	#10101080
BAB1_1785	0.222356	9.23181	3.94823	0.0566898	1064	0.0353136	FALSE	#10101080
BAB1_0358	0.221906	8.19661	6.0761	0.020035	739	0.024527	TRUE	#10101080
BAB1_0139	0.221432	8.15604	7.66784	0.00981657	585	0.0194159	TRUE	#10101080
BAB1_1658	0.221356	7.90479	3.62157	0.0672652	1136	0.0377033	FALSE	#10101080
BAB1_2198	0.221328	6.2537	2.54235	0.121951	1381	0.0458347	FALSE	#10101080
BAB2_1021	0.221231	7.35618	16.8042	0.000317241	166	0.00550946	TRUE	#10101080
BAB1_1262	0.221157	7.39271	4.29518	0.0474522	1003	0.0332891	FALSE	#10101080
BAB2_0727	0.220942	11.5504	2.9892	0.0947308	1276	0.0423498	FALSE	#10101080
BAB2_0527	0.220584	4.14876	6.83435	0.0141791	657	0.0218055	TRUE	#10101080
BAB2_1138	0.220149	4.06913	6.35941	0.0175838	702	0.023299	TRUE	#10101080
BAB1_1040	0.219114	8.44948	4.85821	0.0358213	921	0.0305675	FALSE	#10101080
BAB2_0536	0.219018	8.48897	9.26274	0.00501273	454	0.015068	TRUE	#10101080
BAB2_0878	0.21877	5.81277	7.75872	0.0094376	575	0.019084	TRUE	#10101080
BAB2_1108	0.218365	9.61415	2.36343	0.135328	1428	0.0473946	FALSE	#10101080
BAB2_0472	0.218205	2.97699	2.41484	0.131317	1412	0.0468636	FALSE	#10101080
BAB1_1808	0.218153	10.1891	4.77425	0.0373348	933	0.0309658	FALSE	#10101080
BAB2_0999	0.21773	3.88662	2.40668	0.131944	1413	0.0468968	FALSE	#10101080
BAB2_0987	0.217571	6.67939	5.48052	0.0265054	815	0.0270495	TRUE	#10101080
BAB1_0063	0.217477	8.08696	8.45919	0.00699879	507	0.0168271	TRUE	#10101080
BAB2_0298	0.217461	5.96291	4.31655	0.0469406	999	0.0331563	FALSE	#10101080
BAB1_1205	0.217302	10.8773	3.69627	0.0646638	1121	0.0372054	FALSE	#10101080
BAB1_0159	0.217138	9.99175	10.1599	0.00349058	394	0.0130767	TRUE	#10101080
BAB2_0384	0.216968	5.15861	8.44973	0.00702674	508	0.0168603	TRUE	#10101080
BAB1_0971	0.216001	7.76865	6.15268	0.0193374	729	0.0241952	TRUE	#10101080
BAB1_1462	0.215534	7.35158	6.25479	0.0184484	713	0.0236641	TRUE	#10101080
BAB2_0569	0.215432	5.97725	8.05891	0.00829476	544	0.0180551	TRUE	#10101080
BAB1_0599	0.21519	7.10702	5.49819	0.0262833	810	0.0268835	TRUE	#10101080
BAB1_1105	0.215	0.135102	0.404269	0.530007	2308	0.0766014	FALSE	#10101080
BAB1_1135	0.214593	5.96982	3.14791	0.0867978	1235	0.040989	FALSE	#10101080
BAB2_0597	0.214416	4.49145	6.28662	0.0181805	710	0.0235646	TRUE	#10101080
BAB1_2137	0.214316	7.20823	12.2135	0.00158353	290	0.00962496	TRUE	#10101080
BAB1_1966	0.213906	6.92671	11.8012	0.00184854	305	0.0101228	TRUE	#10101080
BAB2_0269	0.213764	10.2832	4.62679	0.0401675	952	0.0315964	FALSE	#10101080
BAB1_1507	0.213458	4.46815	4.34537	0.0462606	994	0.0329904	FALSE	#10101080
BAB1_0635	0.212907	9.30318	4.0605	0.0534969	1040	0.0345171	FALSE	#10101080
BAB1_0650	0.21288	7.96722	7.79249	0.00930087	571	0.0189512	TRUE	#10101080
BAB2_0159	0.212576	5.01417	5.719	0.0236734	777	0.0257883	TRUE	#10101080
BAB1_0591	0.212489	10.4146	4.88275	0.0353919	915	0.0303684	FALSE	#10101080
BAB1_0201	0.211454	6.64448	2.1489	0.153709	1491	0.0494856	FALSE	#10101080
BAB2_0297	0.209818	4.81207	4.40136	0.0449708	982	0.0325921	FALSE	#10101080
BAB1_0085	0.20931	5.59364	11.0334	0.00247865	349	0.0115831	TRUE	#10101080
BAB1_0271	0.208683	3.89394	2.17655	0.151182	1484	0.0492532	FALSE	#10101080
BAB2_0840	0.20835	9.02993	2.73629	0.109156	1333	0.0442416	FALSE	#10101080
BAB1_0437	0.207734	3.75456	2.05631	0.162548	1521	0.0504812	FALSE	#10101080
BAB1_2212	0.207564	2.30573	1.3953	0.247356	1772	0.0588118	FALSE	#10101080
BAB2_0650	0.207198	4.62094	3.67534	0.0653812	1126	0.0373714	FALSE	#10101080
BAB1_1354	0.206383	7.96231	3.67221	0.0654891	1127	0.0374046	FALSE	#10101080
BAB1_0118	0.206276	9.3253	3.54546	0.0700374	1151	0.0382011	FALSE	#10101080
BAB1_2214	0.205902	11.7799	0.455344	0.50529	2270	0.0753402	FALSE	#10101080
BAB2_0451	0.205405	7.60571	8.37809	0.00724242	515	0.0170926	TRUE	#10101080
BAB1_0273	0.205082	2.85046	1.54238	0.22447	1714	0.0568868	FALSE	#10101080
BAB1_1972	0.204571	7.699	4.79797	0.0369001	925	0.0307003	FALSE	#10101080
BAB1_1777	0.204519	7.65051	3.49943	0.0717765	1165	0.0386658	FALSE	#10101080
BAB2_0394	0.204347	3.74597	2.51595	0.123825	1391	0.0461666	FALSE	#10101080
BAB2_0550	0.20405	6.66568	2.73254	0.109388	1335	0.044308	FALSE	#10101080
BAB1_1801	0.202141	6.79208	1.70373	0.202327	1656	0.0549618	FALSE	#10101080
BAB1_0440	0.20209	6.08952	4.28882	0.0476054	1004	0.0333223	FALSE	#10101080
BAB1_1045	0.201842	5.62922	2.27758	0.142354	1455	0.0482907	FALSE	#10101080
BAB1_0992	0.201592	6.69472	4.68126	0.0390942	943	0.0312977	FALSE	#10101080
BAB2_0030	0.201236	1.96258	2.34309	0.136956	1435	0.047627	FALSE	#10101080
BAB1_1126	0.200223	8.18391	5.40436	0.027487	828	0.0274809	FALSE	#10101080
BAB2_0375	0.200063	7.29105	3.58589	0.0685492	1140	0.037836	FALSE	#10101080
BAB1_2028	0.200027	7.1377	7.33452	0.011355	620	0.0205775	TRUE	#10101080
BAB1_1243	0.199412	11.1496	2.49968	0.124996	1396	0.0463326	FALSE	#10101080
BAB1_1263	0.199187	12.8971	6.51757	0.0163598	685	0.0227348	TRUE	#10101080
BAB1_1305	0.199019	4.6428	3.52871	0.0706648	1156	0.0383671	FALSE	#10101080
BAB1_1265	0.198886	10.3733	2.43327	0.129913	1407	0.0466976	FALSE	#10101080
BAB1_1357	0.198792	3.66626	3.87365	0.0589287	1080	0.0358447	FALSE	#10101080
BAB1_1696	0.198657	6.69522	6.74621	0.014752	669	0.0222038	TRUE	#10101080
BAB1_1810	0.198529	9.07351	2.60744	0.117473	1367	0.0453701	FALSE	#10101080
BAB2_0066	0.19778	2.335	1.4184	0.243573	1763	0.0585131	FALSE	#10101080
BAB1_0634	0.197582	6.06901	4.68199	0.0390799	942	0.0312645	FALSE	#10101080
BAB2_0259	0.197544	4.04507	2.04872	0.163299	1523	0.0505476	FALSE	#10101080
BAB2_1170	0.197333	2.3925	0.700471	0.409646	2101	0.0697312	FALSE	#10101080
BAB1_0903	0.197227	8.15071	10.208	0.0034245	389	0.0129107	TRUE	#10101080
BAB1_1926	0.197079	11.5009	2.75313	0.108121	1328	0.0440757	FALSE	#10101080
BAB1_1729	0.196931	8.77125	5.67041	0.0242222	782	0.0259542	TRUE	#10101080
BAB1_1577	0.196264	4.49623	1.65544	0.208659	1678	0.055692	FALSE	#10101080
BAB1_0018	0.196078	3.19697	2.55691	0.120933	1378	0.0457351	FALSE	#10101080
BAB1_0398	0.195929	5.73916	2.34109	0.137117	1436	0.0476601	FALSE	#10101080
BAB1_0477	0.19569	9.50436	3.83639	0.0600843	1092	0.0362429	FALSE	#10101080
BAB1_1728	0.194887	9.5397	3.31315	0.0793321	1197	0.0397278	FALSE	#10101080
BAB1_1457	0.194685	5.66005	2.54301	0.121905	1380	0.0458015	FALSE	#10101080
BAB1_0374	0.1946	5.60506	3.99619	0.0553005	1049	0.0348158	FALSE	#10101080
BAB1_1655	0.193474	8.64143	3.24297	0.0824099	1216	0.0403584	FALSE	#10101080
BAB1_1759	0.19345	8.37525	2.19426	0.149588	1474	0.0489213	FALSE	#10101080
BAB1_0099	0.193416	8.7107	6.16335	0.0192424	727	0.0241288	TRUE	#10101080
BAB1_0443	0.193198	6.39085	14.8605	0.000611744	205	0.00680385	TRUE	#10101080
BAB2_0290	0.193082	7.31293	2.70804	0.11092	1348	0.0447395	FALSE	#10101080
BAB1_0721	0.192634	6.8654	7.11426	0.0125148	636	0.0211085	TRUE	#10101080
BAB2_0848	0.191752	8.56277	4.65999	0.0395094	947	0.0314305	FALSE	#10101080
BAB2_0309	0.191647	6.32445	2.34553	0.136759	1433	0.0475606	FALSE	#10101080
BAB1_0970	0.191416	9.9618	7.13211	0.0124162	635	0.0210753	TRUE	#10101080
BAB2_0863	0.191279	6.3711	4.16225	0.0507765	1028	0.0341188	FALSE	#10101080
BAB1_0922	0.191175	7.31228	3.92534	0.0573667	1073	0.0356123	FALSE	#10101080
BAB1_0458	0.191146	5.40023	2.55081	0.121359	1379	0.0457683	FALSE	#10101080
BAB2_0880	0.190484	11.4222	3.36598	0.0771017	1187	0.039396	FALSE	#10101080
BAB1_2067	0.190471	9.05011	14.4911	0.00069569	212	0.00703618	TRUE	#10101080
BAB1_0701	0.19024	6.65239	8.72586	0.00625838	488	0.0161965	TRUE	#10101080
BAB1_1380	0.189309	8.69736	3.17985	0.0852941	1232	0.0408895	FALSE	#10101080
BAB1_1927	0.189245	10.956	3.97338	0.0559564	1059	0.0351477	FALSE	#10101080
BAB2_0027	0.188808	2.83779	1.95359	0.173074	1560	0.0517756	FALSE	#10101080
BAB1_2019	0.188462	5.65346	4.86127	0.0357674	919	0.0305012	FALSE	#10101080
BAB2_0648	0.188402	6.69633	2.22262	0.147079	1469	0.0487554	FALSE	#10101080
BAB1_0002	0.187503	9.48298	14.2403	0.000759731	225	0.00746764	TRUE	#10101080
BAB1_0438	0.187279	3.29107	1.74012	0.197711	1642	0.0544972	FALSE	#10101080
BAB1_1530	0.186817	8.82067	6.29074	0.0181462	708	0.0234982	TRUE	#10101080
BAB2_0938	0.186239	8.93059	5.49497	0.0263237	812	0.0269499	TRUE	#10101080
BAB1_0975	0.186093	4.37197	2.71976	0.110184	1340	0.0444739	FALSE	#10101080
BAB1_1499	0.185736	7.56588	3.13204	0.0875555	1238	0.0410886	FALSE	#10101080
BAB2_0414	0.185682	5.0177	2.3103	0.139627	1445	0.0479588	FALSE	#10101080
BAB1_1091	0.185125	7.38134	6.42589	0.0170575	695	0.0230667	TRUE	#10101080
BAB2_0977	0.184598	7.55376	4.18514	0.0501859	1024	0.0339861	FALSE	#10101080
BAB1_1234	0.184019	8.76781	3.68969	0.0648885	1123	0.0372718	FALSE	#10101080
BAB1_0770	0.183941	9.73806	4.37774	0.04551	987	0.032758	FALSE	#10101080
BAB1_0800	0.183839	7.3326	2.80483	0.105012	1318	0.0437438	FALSE	#10101080
BAB2_0697	0.183721	7.31925	2.74511	0.108613	1332	0.0442084	FALSE	#10101080
BAB1_1069	0.183097	7.96843	7.52599	0.0104416	601	0.0199469	TRUE	#10101080
BAB2_0837	0.182916	7.80355	1.32773	0.258861	1812	0.0601394	FALSE	#10101080
BAB1_2127	0.182863	8.24841	12.9169	0.00122136	266	0.00882841	TRUE	#10101080
BAB1_0285	0.182748	8.75244	8.07569	0.00823547	542	0.0179887	TRUE	#10101080
BAB1_0482	0.182323	7.39402	5.20162	0.0303006	855	0.028377	FALSE	#10101080
BAB2_0726	0.182156	8.1954	1.57403	0.219898	1701	0.0564554	FALSE	#10101080
BAB2_0285	0.182145	10.8682	2.62579	0.116244	1364	0.0452705	FALSE	#10101080
BAB1_1851	0.181627	6.50097	11.0842	0.00243043	348	0.0115499	TRUE	#10101080
BAB1_1923	0.181274	11.4511	3.25676	0.0817947	1209	0.0401261	FALSE	#10101080
BAB2_0020	0.180795	4.71413	4.43739	0.044162	977	0.0324262	FALSE	#10101080
BAB1_0717	0.180472	7.96897	2.48985	0.12571	1397	0.0463657	FALSE	#10101080
BAB1_2110	0.180379	8.23714	8.29617	0.00749792	521	0.0172917	TRUE	#10101080
BAB1_0222	0.17942	6.47511	1.16283	0.289995	1886	0.0625954	FALSE	#10101080
BAB2_0474	0.17887	6.84357	4.96356	0.0340177	903	0.0299701	FALSE	#10101080
BAB2_0455	0.178522	4.13613	3.33136	0.0785554	1194	0.0396283	FALSE	#10101080
BAB1_1749	0.178212	8.75945	5.22464	0.0299657	853	0.0283107	FALSE	#10101080
BAB1_0072	0.177779	6.54199	5.42963	0.0271569	821	0.0272486	TRUE	#10101080
BAB1_0587	0.17752	7.16352	1.7282	0.199208	1646	0.0546299	FALSE	#10101080
BAB1_2150	0.177453	12.2751	3.85749	0.0594269	1085	0.0360106	FALSE	#10101080
BAB2_0606	0.177409	5.52907	2.11371	0.156999	1501	0.0498175	FALSE	#10101080
BAB1_1875	0.17696	10.9142	10.7113	0.00280899	368	0.0122137	TRUE	#10101080
BAB1_2213	0.175638	4.75651	0.738147	0.397483	2083	0.0691338	FALSE	#10101080
BAB1_2148	0.175144	7.05227	5.83536	0.0224137	765	0.02539	TRUE	#10101080
BAB1_0022	0.174886	6.83802	1.99939	0.168282	1538	0.0510455	FALSE	#10101080
BAB1_1674	0.174875	9.59895	7.17016	0.0122087	630	0.0209094	TRUE	#10101080
BAB1_1012	0.174334	5.92548	2.66412	0.113727	1352	0.0448722	FALSE	#10101080
BAB1_1695	0.174051	8.06636	7.07225	0.0127504	639	0.0212081	TRUE	#10101080
BAB1_0439	0.17401	4.66185	3.02865	0.0926841	1263	0.0419184	FALSE	#10101080
BAB2_0588	0.173249	3.8076	3.5768	0.0688808	1142	0.0379024	FALSE	#10101080
BAB1_1221	0.172963	10.1884	9.19275	0.00515867	458	0.0152008	TRUE	#10101080
BAB1_2184	0.172532	5.68428	2.75151	0.10822	1330	0.0441421	FALSE	#10101080
BAB2_0908	0.172294	10.1557	0.537973	0.469314	2211	0.073382	FALSE	#10101080
BAB1_0916	0.171785	5.38206	4.02457	0.0544964	1046	0.0347162	FALSE	#10101080
BAB2_0869	0.171682	10.2268	1.24694	0.273541	1840	0.0610687	FALSE	#10101080
BAB1_1351	0.171476	9.56074	2.7864	0.106108	1322	0.0438765	FALSE	#10101080
BAB2_0347	0.170514	3.6419	3.15151	0.0866265	1233	0.0409227	FALSE	#10101080
BAB2_0519	0.1704	5.35844	5.89326	0.0218146	757	0.0251245	TRUE	#10101080
BAB1_0631	0.169952	8.13175	1.90179	0.178694	1576	0.0523067	FALSE	#10101080
BAB2_0764	0.169664	6.04425	4.83944	0.0361536	924	0.0306671	FALSE	#10101080
BAB1_1657	0.169382	8.5113	4.45491	0.0437745	973	0.0322934	FALSE	#10101080
BAB1_0368	0.169341	11.7775	4.5662	0.0413997	958	0.0317956	FALSE	#10101080
BAB1_1171	0.169137	6.8912	5.55502	0.0255825	802	0.026618	TRUE	#10101080
BAB1_1266	0.169076	12.2341	0.803681	0.377567	2053	0.0681381	FALSE	#10101080
BAB1_0144	0.169075	4.28518	2.57081	0.119969	1375	0.0456356	FALSE	#10101080
BAB1_0736	0.168857	6.6819	7.85372	0.00905842	565	0.0187521	TRUE	#10101080
BAB1_0466	0.168797	6.0586	5.55153	0.025625	804	0.0266844	TRUE	#10101080
BAB1_1970	0.168642	8.69682	8.84164	0.00596378	483	0.0160305	TRUE	#10101080
BAB2_0183	0.168295	6.50063	3.55912	0.0695307	1147	0.0380684	FALSE	#10101080
BAB2_0448	0.168178	7.15026	3.92541	0.0573647	1072	0.0355792	FALSE	#10101080
BAB1_2181	0.167814	6.94791	4.23299	0.0489761	1018	0.0337869	FALSE	#10101080
BAB1_0186	0.167652	7.76917	1.67952	0.205471	1668	0.0553601	FALSE	#10101080
BAB1_0312	0.166922	4.99175	1.61333	0.214381	1692	0.0561567	FALSE	#10101080
BAB1_0623	0.166567	-1.91208	0.0743542	0.787082	2714	0.0900763	FALSE	#10101080
BAB2_0460	0.16654	10.2605	2.94838	0.0969037	1288	0.0427481	FALSE	#10101080
BAB1_0940	0.166534	6.91138	6.02105	0.0205534	748	0.0248258	TRUE	#10101080
BAB1_0315	0.166296	5.04492	6.75641	0.0146844	668	0.0221706	TRUE	#10101080
BAB2_0502	0.166228	6.98389	1.82532	0.187397	1609	0.0534019	FALSE	#10101080
BAB1_0396	0.16514	6.38938	1.39718	0.247045	1771	0.0587786	FALSE	#10101080
BAB1_2139	0.165076	7.15512	1.80289	0.190047	1616	0.0536343	FALSE	#10101080
BAB1_0338	0.164824	6.2817	5.27094	0.0293043	850	0.0282111	FALSE	#10101080
BAB2_1173	0.164695	4.94216	0.384997	0.539912	2321	0.0770329	FALSE	#10101080
BAB2_0041	0.164628	3.8523	3.61	0.0676784	1137	0.0377365	FALSE	#10101080
BAB1_0417	0.164439	2.92688	1.46917	0.235511	1740	0.0577498	FALSE	#10101080
BAB1_1900	0.164167	9.98032	6.07344	0.0200596	741	0.0245934	TRUE	#10101080
BAB2_0997	0.163963	6.86563	3.56359	0.0693655	1144	0.0379688	FALSE	#10101080
BAB1_1817	0.16396	6.18532	3.82659	0.0603925	1093	0.0362761	FALSE	#10101080
BAB2_1145	0.163736	5.62907	2.94083	0.0973118	1290	0.0428145	FALSE	#10101080
BAB1_1264	0.163722	12.8789	5.77668	0.0230395	773	0.0256555	TRUE	#10101080
BAB1_0818	0.163443	6.60373	3.71456	0.0640445	1118	0.0371059	FALSE	#10101080
BAB2_0044	0.163122	6.32893	4.92778	0.0346187	908	0.0301361	FALSE	#10101080
BAB2_0685	0.162702	4.84052	1.60469	0.215578	1695	0.0562562	FALSE	#10101080
BAB2_0763	0.162599	5.8818	6.22139	0.0187341	716	0.0237637	TRUE	#10101080
BAB1_1342	0.162336	9.19259	5.61647	0.0248479	791	0.0262529	TRUE	#10101080
BAB1_1497	0.161009	6.85667	1.38863	0.248461	1779	0.0590441	FALSE	#10101080
BAB1_1822	0.160102	7.16908	3.32376	0.0788784	1196	0.0396947	FALSE	#10101080
BAB2_1124	0.159406	2.99106	1.89743	0.179177	1577	0.0523399	FALSE	#10101080
BAB2_1125	0.159233	2.84549	1.28066	0.267286	1825	0.0605709	FALSE	#10101080
BAB1_0636	0.159102	6.40858	1.58137	0.218854	1699	0.056389	FALSE	#10101080
BAB1_1533	0.15867	8.08528	2.46579	0.127477	1401	0.0464985	FALSE	#10101080
BAB1_1379	0.15857	8.95669	2.72931	0.109589	1336	0.0443412	FALSE	#10101080
BAB1_2182	0.157799	6.63028	1.9781	0.17049	1548	0.0513774	FALSE	#10101080
BAB1_2193	0.15776	3.04874	0.644331	0.428845	2135	0.0708596	FALSE	#10101080
BAB2_0589	0.157651	2.80655	2.98538	0.094932	1277	0.042383	FALSE	#10101080
BAB1_1260	0.157576	9.80776	2.21853	0.147437	1470	0.0487886	FALSE	#10101080
BAB1_0920	0.156964	8.9611	7.31744	0.0114406	622	0.0206439	TRUE	#10101080
BAB1_0816	0.15668	7.16381	3.40023	0.0756936	1179	0.0391304	FALSE	#10101080
BAB2_0029	0.156525	4.46627	4.28502	0.0476973	1006	0.0333886	FALSE	#10101080
BAB1_1230	0.156501	9.81284	3.24294	0.0824113	1217	0.0403916	FALSE	#10101080
BAB1_1787	0.156076	6.62831	3.72511	0.0636903	1116	0.0370395	FALSE	#10101080
BAB1_1219	0.155962	6.38874	1.74407	0.197217	1639	0.0543976	FALSE	#10101080
BAB1_1788	0.155693	7.3501	4.94674	0.0342987	905	0.0300365	FALSE	#10101080
BAB1_0395	0.15558	4.5604	3.14903	0.0867445	1234	0.0409559	FALSE	#10101080
BAB2_0088	0.15549	5.38662	2.09951	0.15835	1504	0.049917	FALSE	#10101080
BAB2_0417	0.155232	5.41296	3.43889	0.074139	1172	0.0388981	FALSE	#10101080
BAB1_1613	0.155178	7.19746	1.54538	0.224032	1711	0.0567873	FALSE	#10101080
BAB2_0657	0.155047	8.17836	4.63796	0.0399446	949	0.0314968	FALSE	#10101080
BAB1_1839	0.154768	5.47735	2.15053	0.153558	1490	0.0494524	FALSE	#10101080
BAB1_1170	0.154764	10.7567	1.68494	0.204762	1663	0.0551942	FALSE	#10101080
BAB2_0811	0.153622	5.99187	6.46798	0.0167333	690	0.0229008	TRUE	#10101080
BAB1_0082	0.153281	5.96373	0.355119	0.555972	2339	0.0776303	FALSE	#10101080
BAB1_1792	0.152999	9.05941	0.884331	0.354986	2013	0.0668105	FALSE	#10101080
BAB1_0282	0.152732	8.47906	3.07369	0.0904088	1246	0.0413541	FALSE	#10101080
BAB1_0614	0.152355	0.879613	0.350169	0.558721	2344	0.0777962	FALSE	#10101080
BAB1_0377	0.151694	5.83612	1.76639	0.194458	1632	0.0541653	FALSE	#10101080
BAB1_1818	0.151066	6.98212	1.3783	0.250187	1786	0.0592765	FALSE	#10101080
BAB1_1670	0.150707	10.5057	1.36346	0.252694	1795	0.0595752	FALSE	#10101080
BAB1_1196	0.150693	7.50516	1.0692	0.309893	1924	0.0638566	FALSE	#10101080
BAB1_1247	0.150321	10.247	2.64372	0.115059	1358	0.0450714	FALSE	#10101080
BAB1_0179	0.150316	4.76001	2.03352	0.164815	1529	0.0507468	FALSE	#10101080
BAB2_1090	0.150278	2.44329	1.42771	0.242068	1756	0.0582808	FALSE	#10101080
BAB1_1783	0.149888	6.67642	2.27049	0.142953	1458	0.0483903	FALSE	#10101080
BAB1_1858	0.149886	10.0704	3.81394	0.0607928	1095	0.0363425	FALSE	#10101080
BAB1_0724	0.149769	6.27298	3.37837	0.0765887	1184	0.0392964	FALSE	#10101080
BAB1_0902	0.149475	9.09285	6.55888	0.0160557	681	0.0226021	TRUE	#10101080
BAB1_1991	0.148919	5.43478	1.79132	0.191432	1624	0.0538998	FALSE	#10101080
BAB2_0465	0.148906	5.40403	1.62533	0.212731	1688	0.0560239	FALSE	#10101080
BAB2_0250	0.14876	7.74094	5.44614	0.0269436	819	0.0271822	TRUE	#10101080
BAB1_0129	0.148644	5.38958	1.96098	0.172291	1554	0.0515765	FALSE	#10101080
BAB2_1045	0.148306	4.40261	3.80102	0.0612051	1098	0.0364421	FALSE	#10101080
BAB1_1731	0.147884	10.2876	5.52785	0.0259149	808	0.0268171	TRUE	#10101080
BAB1_1167	0.147852	8.08161	6.35923	0.0175853	703	0.0233322	TRUE	#10101080
BAB1_0973	0.147511	9.53114	1.2326	0.276257	1850	0.0614006	FALSE	#10101080
BAB1_1835	0.147471	4.66	1.14606	0.293431	1892	0.0627946	FALSE	#10101080
BAB2_0265	0.14699	6.09219	2.71595	0.110423	1343	0.0445735	FALSE	#10101080
BAB2_1107	0.146918	6.91609	5.78964	0.0228997	772	0.0256223	TRUE	#10101080
BAB1_1579	0.146798	12.2366	2.07973	0.160256	1509	0.050083	FALSE	#10101080
BAB2_0231	0.146742	5.81533	3.42544	0.0746756	1175	0.0389977	FALSE	#10101080
BAB2_1171	0.146565	4.37978	0.937172	0.341217	1993	0.0661467	FALSE	#10101080
BAB1_0859	0.145377	8.16588	3.93145	0.0571851	1070	0.0355128	FALSE	#10101080
BAB1_1504	0.144915	7.10141	9.75617	0.00410244	421	0.0139728	TRUE	#10101080
BAB1_0366	0.144425	4.35784	2.05092	0.16308	1522	0.0505144	FALSE	#10101080
BAB2_1111	0.14423	4.9973	5.10188	0.0318003	877	0.0291072	FALSE	#10101080
BAB2_0275	0.144137	8.91823	6.79166	0.0144535	661	0.0219383	TRUE	#10101080
BAB2_0216	0.143503	5.52327	3.41918	0.074927	1177	0.0390641	FALSE	#10101080
BAB1_0061	0.143425	5.94453	2.83875	0.103027	1311	0.0435115	FALSE	#10101080
BAB1_1501	0.143376	4.94231	3.24556	0.0822937	1213	0.0402589	FALSE	#10101080
BAB1_0279	0.143125	6.80043	1.71818	0.200478	1650	0.0547627	FALSE	#10101080
BAB2_0783	0.143051	8.6534	0.818199	0.373353	2044	0.0678394	FALSE	#10101080
BAB1_1515	0.142997	1.21836	0.340206	0.564335	2361	0.0783604	FALSE	#10101080
BAB2_0640	0.142936	7.35871	6.4216	0.017091	697	0.0231331	TRUE	#10101080
BAB2_1181	0.142871	7.61399	1.95395	0.173036	1558	0.0517093	FALSE	#10101080
BAB2_0090	0.142452	7.34057	5.18008	0.0306177	861	0.0285762	FALSE	#10101080
BAB1_1364	0.142446	5.63966	2.83792	0.103075	1312	0.0435446	FALSE	#10101080
BAB1_2145	0.142241	7.10154	5.57101	0.0253892	799	0.0265184	TRUE	#10101080
BAB2_0939	0.142159	5.53789	2.07787	0.160437	1512	0.0501825	FALSE	#10101080
BAB1_1242	0.141588	10.1706	1.68024	0.205376	1666	0.0552937	FALSE	#10101080
BAB2_0514	0.141577	7.2495	1.21614	0.279421	1862	0.0617989	FALSE	#10101080
BAB1_1192	0.141492	8.62653	2.07961	0.160268	1511	0.0501494	FALSE	#10101080
BAB2_0312	0.14141	6.12565	1.00043	0.325694	1953	0.0648191	FALSE	#10101080
BAB1_2126	0.140875	7.69503	4.8917	0.0352368	913	0.030302	FALSE	#10101080
BAB1_0004	0.140307	8.23543	4.20941	0.0495682	1021	0.0338865	FALSE	#10101080
BAB2_0473	0.140263	5.6046	2.95479	0.0965588	1282	0.042549	FALSE	#10101080
BAB1_0465	0.139358	6.99333	5.58754	0.0251908	794	0.0263525	TRUE	#10101080
BAB1_0103	0.13931	8.86351	4.55805	0.0415688	959	0.0318287	FALSE	#10101080
BAB2_0293	0.138989	6.73363	0.90676	0.349048	2004	0.0665118	FALSE	#10101080
BAB1_0876	0.138854	7.40055	4.93003	0.0345805	907	0.0301029	FALSE	#10101080
BAB2_0028	0.138718	3.42633	1.88233	0.180861	1582	0.0525058	FALSE	#10101080
BAB1_1471	0.138562	8.54968	1.16293	0.289975	1885	0.0625622	FALSE	#10101080
BAB1_0588	0.138521	7.63109	3.95183	0.0565842	1063	0.0352805	FALSE	#10101080
BAB2_0599	0.13843	5.82386	1.69229	0.203805	1659	0.0550614	FALSE	#10101080
BAB1_0484	0.138138	9.56651	2.56642	0.120273	1377	0.045702	FALSE	#10101080
BAB1_1131	0.138138	10.9066	8.20268	0.0078015	532	0.0176568	TRUE	#10101080
BAB2_0809	0.137911	4.17806	2.30202	0.140311	1448	0.0480584	FALSE	#10101080
BAB2_0946	0.137794	7.19934	3.29894	0.0799447	1201	0.0398606	FALSE	#10101080
BAB1_0250	0.137768	7.30564	2.91172	0.0989035	1295	0.0429804	FALSE	#10101080
BAB2_1030	0.137584	4.28918	0.783556	0.383524	2062	0.0684368	FALSE	#10101080
BAB1_1244	0.137556	10.1602	1.38101	0.249734	1783	0.0591769	FALSE	#10101080
BAB1_0333	0.137432	8.05032	5.95433	0.0212016	750	0.0248921	TRUE	#10101080
BAB1_0404	0.137193	6.77242	3.77042	0.0621933	1108	0.036774	FALSE	#10101080
BAB1_0829	0.137085	9.91783	6.87386	0.0139301	655	0.0217391	TRUE	#10101080
BAB1_0220	0.136893	8.0252	6.49035	0.0165637	689	0.0228676	TRUE	#10101080
BAB2_0769	0.136316	5.96328	5.41237	0.0273818	826	0.0274145	TRUE	#10101080
BAB2_0286	0.136234	6.01131	0.452327	0.506693	2273	0.0754398	FALSE	#10101080
BAB1_1231	0.136041	10.8334	2.22422	0.146938	1468	0.0487222	FALSE	#10101080
BAB1_1828	0.135974	6.34809	1.35388	0.254328	1800	0.0597411	FALSE	#10101080
BAB1_1873	0.135593	10.1484	11.8083	0.00184356	304	0.0100896	TRUE	#10101080
BAB1_1796	0.135493	7.18499	4.88508	0.0353515	914	0.0303352	FALSE	#10101080
BAB1_0474	0.135438	7.20397	4.58823	0.0409469	956	0.0317292	FALSE	#10101080
BAB2_0570	0.135063	7.37408	1.37912	0.25005	1785	0.0592433	FALSE	#10101080
BAB1_1742	0.134061	9.05297	1.58654	0.218123	1697	0.0563226	FALSE	#10101080
BAB2_0496	0.133678	4.40296	1.39993	0.246591	1770	0.0587454	FALSE	#10101080
BAB1_2149	0.13355	8.92241	2.99083	0.0946453	1274	0.0422834	FALSE	#10101080
BAB1_0533	0.133341	4.10805	2.06963	0.16124	1515	0.0502821	FALSE	#10101080
BAB2_0241	0.133215	2.70373	1.1455	0.293547	1893	0.0628277	FALSE	#10101080
BAB1_2172	0.133096	7.79411	2.11821	0.156574	1499	0.0497511	FALSE	#10101080
BAB1_1560	0.132995	6.5626	3.6302	0.0669588	1135	0.0376701	FALSE	#10101080
BAB1_1447	0.132865	8.48592	4.97915	0.0337594	901	0.0299037	FALSE	#10101080
BAB2_0786	0.132864	4.03263	0.646251	0.428165	2133	0.0707932	FALSE	#10101080
BAB1_1769	0.132336	5.43829	2.6493	0.114692	1357	0.0450382	FALSE	#10101080
BAB1_0350	0.132126	7.82818	2.29868	0.140588	1449	0.0480916	FALSE	#10101080
BAB2_0097	0.131971	7.74083	4.25761	0.0483663	1014	0.0336542	FALSE	#10101080
BAB2_1041	0.131881	4.93066	2.71252	0.110638	1346	0.0446731	FALSE	#10101080
BAB1_1607	0.131781	8.00974	3.9008	0.0581024	1075	0.0356787	FALSE	#10101080
BAB1_0621	0.131471	-0.874219	0.162335	0.690047	2575	0.085463	FALSE	#10101080
BAB1_1518	0.131165	9.45292	4.28117	0.0477906	1009	0.0334882	FALSE	#10101080
BAB1_2089	0.131116	5.21476	2.83196	0.103421	1313	0.0435778	FALSE	#10101080
BAB2_0453	0.130821	3.47319	2.62707	0.11616	1363	0.0452373	FALSE	#10101080
BAB1_0060	0.130791	7.06595	4.96556	0.0339844	902	0.0299369	FALSE	#10101080
BAB2_1081	0.130712	5.57615	1.34569	0.255738	1803	0.0598407	FALSE	#10101080
BAB1_1961	0.130602	4.96261	2.2931	0.141053	1452	0.0481912	FALSE	#10101080
BAB2_0042	0.130595	7.85454	2.17423	0.151391	1485	0.0492864	FALSE	#10101080
BAB1_1271	0.130406	12.1112	2.02009	0.166169	1531	0.0508131	FALSE	#10101080
BAB1_0881	0.130198	7.0529	5.83507	0.0224168	766	0.0254232	TRUE	#10101080
BAB1_1897	0.129138	6.52712	3.80178	0.0611807	1097	0.0364089	FALSE	#10101080
BAB2_0365	0.128639	8.59856	2.72902	0.109607	1337	0.0443744	FALSE	#10101080
BAB1_0909	0.128607	8.54107	1.37194	0.251258	1790	0.0594092	FALSE	#10101080
BAB1_1209	0.128431	9.33935	1.72741	0.199307	1647	0.0546631	FALSE	#10101080
BAB1_1806	0.128228	8.56125	1.68775	0.204396	1662	0.055161	FALSE	#10101080
BAB2_0452	0.127329	4.51347	1.82829	0.187049	1607	0.0533355	FALSE	#10101080
BAB1_1707	0.126964	10.0853	3.84399	0.0598467	1089	0.0361434	FALSE	#10101080
BAB1_1473	0.126864	5.24863	2.14874	0.153723	1492	0.0495188	FALSE	#10101080
BAB1_1297	0.126828	7.53932	4.0354	0.0541929	1043	0.0346167	FALSE	#10101080
BAB2_0543	0.126755	6.83601	1.83482	0.186288	1604	0.053236	FALSE	#10101080
BAB1_1976	0.126301	5.61102	2.31438	0.139291	1443	0.0478925	FALSE	#10101080
BAB2_0083	0.126201	8.25123	2.18529	0.150392	1481	0.0491537	FALSE	#10101080
BAB2_0208	0.12571	7.74308	2.70617	0.111038	1349	0.0447727	FALSE	#10101080
BAB1_1814	0.125559	7.86879	3.86399	0.059226	1083	0.0359442	FALSE	#10101080
BAB1_0763	0.125248	7.31586	2.00661	0.167541	1536	0.0509791	FALSE	#10101080
BAB2_0934	0.124719	5.78818	2.36476	0.135223	1427	0.0473614	FALSE	#10101080
BAB1_1408	0.124172	8.03831	2.20722	0.148435	1473	0.0488882	FALSE	#10101080
BAB1_1744	0.12414	7.59218	1.55526	0.222595	1706	0.0566213	FALSE	#10101080
BAB1_0030	0.124043	6.94942	3.46968	0.0729269	1168	0.0387653	FALSE	#10101080
BAB1_2173	0.123994	9.53589	1.33602	0.257413	1807	0.0599734	FALSE	#10101080
BAB1_0112	0.123953	7.76689	2.23411	0.146075	1466	0.0486558	FALSE	#10101080
BAB1_0656	0.123458	5.50614	1.26331	0.270481	1833	0.0608364	FALSE	#10101080
BAB2_0688	0.123049	7.8019	0.77503	0.386089	2069	0.0686691	FALSE	#10101080
BAB1_2079	0.122939	7.81366	1.75757	0.195542	1634	0.0542317	FALSE	#10101080
BAB1_0515	0.122651	8.40666	1.77506	0.193399	1629	0.0540657	FALSE	#10101080
BAB1_0782	0.121968	6.60881	2.0358	0.164586	1528	0.0507136	FALSE	#10101080
BAB1_0059	0.121917	3.50233	1.33237	0.258051	1808	0.0600066	FALSE	#10101080
BAB2_0620	0.12164	7.96332	2.8977	0.0996808	1299	0.0431132	FALSE	#10101080
BAB2_0627	0.120439	4.08248	2.20976	0.14821	1472	0.048855	FALSE	#10101080
BAB1_0637	0.120264	6.3938	0.994998	0.326987	1956	0.0649187	FALSE	#10101080
BAB1_0812	0.119945	5.66795	1.40444	0.245849	1765	0.0585795	FALSE	#10101080
BAB2_0717	0.119933	3.97572	2.71371	0.110563	1344	0.0446067	FALSE	#10101080
BAB1_1521	0.1198	7.83764	3.0376	0.0922268	1260	0.0418188	FALSE	#10101080
BAB1_1813	0.119775	9.89301	1.65458	0.208773	1679	0.0557252	FALSE	#10101080
BAB2_0319	0.119334	6.1031	3.06035	0.0910763	1255	0.0416528	FALSE	#10101080
BAB1_0054	0.119306	7.54538	5.13353	0.0313157	868	0.0288085	FALSE	#10101080
BAB2_0461	0.119144	6.93345	1.80016	0.190373	1618	0.0537006	FALSE	#10101080
BAB2_0415	0.118883	6.14407	3.38258	0.0764154	1183	0.0392632	FALSE	#10101080
BAB1_0946	0.11835	8.24459	1.34656	0.255588	1802	0.0598075	FALSE	#10101080
BAB1_1717	0.118295	7.69965	2.24699	0.144961	1461	0.0484899	FALSE	#10101080
BAB1_2039	0.117964	6.49267	2.98342	0.095035	1279	0.0424494	FALSE	#10101080
BAB2_0653	0.117834	9.3218	1.27351	0.268597	1828	0.0606704	FALSE	#10101080
BAB2_0480	0.117701	2.33758	0.373026	0.54624	2328	0.0772652	FALSE	#10101080
BAB2_0407	0.117526	8.51483	10.0765	0.00360833	400	0.0132758	TRUE	#10101080
BAB2_0537	0.117355	6.87442	1.71667	0.20067	1651	0.0547959	FALSE	#10101080
BAB1_2016	0.117146	10.5442	2.03877	0.16429	1526	0.0506472	FALSE	#10101080
BAB1_1389	0.116898	9.34299	0.814272	0.374486	2046	0.0679057	FALSE	#10101080
BAB1_0259	0.116667	2.25023	0.630279	0.433867	2146	0.0712247	FALSE	#10101080
BAB1_1561	0.116252	7.9095	3.98467	0.0556307	1055	0.0350149	FALSE	#10101080
BAB1_0331	0.115808	8.31081	1.86614	0.182689	1588	0.0527049	FALSE	#10101080
BAB1_1936	0.115785	6.68251	4.1765	0.0504079	1027	0.0340856	FALSE	#10101080
BAB2_0850	0.114541	7.24088	1.2559	0.27186	1838	0.0610023	FALSE	#10101080
BAB1_2135	0.11451	7.82156	1.44223	0.239747	1749	0.0580485	FALSE	#10101080
BAB1_1383	0.114474	7.63346	1.37308	0.251065	1789	0.059376	FALSE	#10101080
BAB1_0096	0.1144	9.39768	2.50289	0.124764	1395	0.0462994	FALSE	#10101080
BAB1_1693	0.114389	9.03565	4.03408	0.0542298	1044	0.0346499	FALSE	#10101080
BAB2_0572	0.114384	8.83365	2.734	0.109298	1334	0.0442748	FALSE	#10101080
BAB2_0378	0.113711	6.10988	1.42295	0.242835	1759	0.0583804	FALSE	#10101080
BAB1_1268	0.113681	10.3626	1.04907	0.314408	1932	0.0641221	FALSE	#10101080
BAB1_1942	0.113612	8.77995	2.34522	0.136784	1434	0.0475938	FALSE	#10101080
BAB1_1011	0.113474	4.93473	1.28495	0.266504	1823	0.0605045	FALSE	#10101080
BAB2_0672	0.113289	5.65117	2.38466	0.133655	1421	0.0471623	FALSE	#10101080
BAB1_1463	0.113161	6.5297	1.75607	0.195728	1636	0.054298	FALSE	#10101080
BAB1_0887	0.113133	6.84309	1.93264	0.175321	1565	0.0519416	FALSE	#10101080
BAB2_0678	0.112536	8.2778	4.60759	0.0405535	954	0.0316628	FALSE	#10101080
BAB1_1027	0.112516	7.35192	3.24525	0.0823076	1214	0.0402921	FALSE	#10101080
BAB1_1708	0.112101	7.00016	0.448347	0.508554	2275	0.0755061	FALSE	#10101080
BAB1_1430	0.111459	6.86224	2.03188	0.16498	1530	0.05078	FALSE	#10101080
BAB1_2185	0.111446	7.29951	3.06684	0.090751	1251	0.0415201	FALSE	#10101080
BAB1_2058	0.111223	6.31238	1.90396	0.178454	1575	0.0522735	FALSE	#10101080
BAB1_1241	0.110609	10.7736	0.911423	0.347831	2002	0.0664454	FALSE	#10101080
BAB1_0278	0.110595	2.51016	0.629843	0.434025	2147	0.0712579	FALSE	#10101080
BAB1_1786	0.109924	5.63348	1.32895	0.258649	1811	0.0601062	FALSE	#10101080
BAB1_1967	0.10937	10.2925	0.529165	0.472941	2217	0.0735811	FALSE	#10101080
BAB1_2029	0.109142	6.61816	1.81988	0.188035	1611	0.0534683	FALSE	#10101080
BAB1_0307	0.109127	8.73073	0.933394	0.342176	1995	0.0662131	FALSE	#10101080
BAB1_0813	0.108664	10.1532	1.86532	0.182782	1589	0.0527381	FALSE	#10101080
BAB1_0375	0.108386	6.35529	1.35349	0.254397	1801	0.0597743	FALSE	#10101080
BAB1_2038	0.108326	8.38258	3.02429	0.092908	1266	0.0420179	FALSE	#10101080
BAB2_0105	0.10832	6.11157	1.38527	0.249021	1780	0.0590773	FALSE	#10101080
BAB1_2088	0.108012	6.69303	3.24906	0.0821374	1210	0.0401593	FALSE	#10101080
BAB1_1635	0.107682	6.78404	2.71268	0.110628	1345	0.0446399	FALSE	#10101080
BAB1_1084	0.107604	8.15875	0.452692	0.506523	2272	0.0754066	FALSE	#10101080
BAB2_0847	0.107602	4.42528	0.839898	0.367179	2034	0.0675075	FALSE	#10101080
BAB1_1397	0.107401	10.8177	3.42167	0.074827	1176	0.0390309	FALSE	#10101080
BAB1_2115	0.107399	8.09763	2.47461	0.126826	1400	0.0464653	FALSE	#10101080
BAB2_0397	0.106678	5.28343	1.39007	0.248223	1774	0.0588782	FALSE	#10101080
BAB2_1086	0.10642	3.66358	1.51715	0.2282	1724	0.0572187	FALSE	#10101080
BAB1_2232	0.106132	7.61923	0.98352	0.329745	1964	0.0651842	FALSE	#10101080
BAB1_1321	0.105656	4.37027	1.35397	0.254314	1799	0.0597079	FALSE	#10101080
BAB2_0780	0.105109	3.15842	0.525527	0.474452	2218	0.0736143	FALSE	#10101080
BAB1_0183	0.105091	3.23971	0.45297	0.506394	2271	0.0753734	FALSE	#10101080
BAB1_1762	0.104486	7.15597	2.37237	0.134621	1425	0.0472951	FALSE	#10101080
BAB1_1178	0.104383	7.50809	1.06054	0.311824	1927	0.0639562	FALSE	#10101080
BAB1_0497	0.104345	7.5027	3.24392	0.0823673	1215	0.0403253	FALSE	#10101080
BAB2_1026	0.104281	8.12205	0.893828	0.352454	2008	0.0666445	FALSE	#10101080
BAB1_2223	0.104226	4.14031	0.436339	0.514243	2285	0.075838	FALSE	#10101080
BAB1_1224	0.103898	8.40064	2.33285	0.137784	1438	0.0477265	FALSE	#10101080
BAB2_1153	0.103433	10.4874	3.41161	0.075232	1178	0.0390972	FALSE	#10101080
BAB1_1047	0.103352	5.05615	1.7939	0.191123	1622	0.0538334	FALSE	#10101080
BAB1_0435	0.103073	7.3868	3.94728	0.0567176	1065	0.0353468	FALSE	#10101080
BAB2_0064	0.102578	4.89328	1.40306	0.246077	1766	0.0586127	FALSE	#10101080
BAB2_0634	0.10251	7.00966	0.621122	0.43719	2159	0.0716562	FALSE	#10101080
BAB1_1388	0.102413	7.22418	1.05197	0.313752	1928	0.0639894	FALSE	#10101080
BAB1_0825	0.102141	10.3055	3.49296	0.0720251	1167	0.0387322	FALSE	#10101080
BAB1_2134	0.10201	7.14267	2.53509	0.122463	1383	0.0459011	FALSE	#10101080
BAB1_1556	0.101548	4.22534	1.08384	0.306664	1920	0.0637239	FALSE	#10101080
BAB1_0794	0.101542	9.02821	2.3198	0.138847	1442	0.0478593	FALSE	#10101080
BAB1_1678	0.101326	7.27309	1.79366	0.191151	1623	0.0538666	FALSE	#10101080
BAB2_0521	0.101143	4.14844	1.26831	0.269555	1830	0.0607368	FALSE	#10101080
BAB1_1615	0.100825	8.29914	1.25991	0.271112	1834	0.0608696	FALSE	#10101080
BAB1_0412	0.10067	11.0191	2.29359	0.141012	1451	0.048158	FALSE	#10101080
BAB2_0961	0.100606	7.13976	1.91055	0.177728	1571	0.0521407	FALSE	#10101080
BAB2_0761	0.100603	1.58846	0.461524	0.502438	2267	0.0752406	FALSE	#10101080
BAB2_0558	0.100552	8.24888	1.49158	0.232061	1733	0.0575174	FALSE	#10101080
BAB1_2215	0.100445	10.1078	0.171327	0.682059	2558	0.0848988	FALSE	#10101080
BAB1_1302	0.0999752	9.19307	1.29329	0.264991	1818	0.0603385	FALSE	#10101080
BAB1_1567	0.0998101	5.43294	1.66982	0.206747	1674	0.0555592	FALSE	#10101080
BAB1_0415	0.0997146	6.4902	0.715651	0.404679	2093	0.0694656	FALSE	#10101080
BAB1_1797	0.0996166	8.09326	2.89727	0.0997046	1300	0.0431464	FALSE	#10101080
BAB1_0553	0.0994222	8.28307	1.88236	0.180858	1581	0.0524726	FALSE	#10101080
BAB1_2168	0.0993265	10.5144	1.53797	0.225116	1717	0.0569864	FALSE	#10101080
BAB2_0009	0.0993056	8.00101	0.704789	0.408224	2098	0.0696316	FALSE	#10101080
BAB1_0826	0.0992189	9.85132	1.89429	0.179525	1579	0.0524062	FALSE	#10101080
BAB1_1032	0.0988112	4.29345	1.29214	0.2652	1819	0.0603717	FALSE	#10101080
BAB2_0471	0.0987283	9.18211	0.601843	0.444318	2179	0.0723199	FALSE	#10101080
BAB1_1559	0.0984773	10.2199	1.61674	0.21391	1691	0.0561235	FALSE	#10101080
BAB1_0760	0.0984231	8.52736	3.31162	0.079398	1198	0.039761	FALSE	#10101080
BAB2_0260	0.0983798	8.30694	2.95262	0.0966749	1284	0.0426153	FALSE	#10101080
BAB2_0458	0.0982244	9.18465	0.824918	0.371425	2042	0.067773	FALSE	#10101080
BAB1_1940	0.0980753	5.08649	2.09307	0.158967	1505	0.0499502	FALSE	#10101080
BAB1_0498	0.0980357	3.84608	1.24414	0.274068	1841	0.0611019	FALSE	#10101080
BAB1_0090	0.0977124	11.4507	0.782101	0.38396	2063	0.06847	FALSE	#10101080
BAB1_1365	0.0973158	6.36276	0.876685	0.357042	2016	0.0669101	FALSE	#10101080
BAB1_0211	0.0971521	7.61752	1.85968	0.183424	1591	0.0528045	FALSE	#10101080
BAB1_1216	0.0970847	8.61151	1.80733	0.18952	1614	0.0535679	FALSE	#10101080
BAB2_0456	0.0967246	6.77212	2.01278	0.166912	1533	0.0508795	FALSE	#10101080
BAB1_0448	0.0966894	6.09998	1.23002	0.276751	1854	0.0615334	FALSE	#10101080
BAB1_1464	0.0965117	6.20664	1.0519	0.313767	1929	0.0640226	FALSE	#10101080
BAB1_1099	0.0961097	7.28478	2.53005	0.12282	1385	0.0459675	FALSE	#10101080
BAB1_0895	0.0959003	6.19931	3.73218	0.0634538	1114	0.0369731	FALSE	#10101080
BAB1_0236	0.0957796	5.59959	1.89583	0.179354	1578	0.052373	FALSE	#10101080
BAB2_0212	0.0957308	8.08588	2.45072	0.128599	1404	0.0465981	FALSE	#10101080
BAB2_1015	0.0956991	5.782	2.16788	0.151968	1488	0.049386	FALSE	#10101080
BAB2_0068	0.0956642	6.34088	1.80183	0.190174	1617	0.0536674	FALSE	#10101080
BAB2_0178	0.0952455	6.14643	0.429736	0.517419	2290	0.076004	FALSE	#10101080
BAB1_2153	0.0951039	4.82304	0.906213	0.349191	2005	0.066545	FALSE	#10101080
BAB1_0845	0.0947469	8.47039	3.03861	0.0921754	1259	0.0417856	FALSE	#10101080
BAB2_0962	0.0945295	5.86874	2.27864	0.142265	1454	0.0482576	FALSE	#10101080
BAB2_1122	0.0941245	3.90934	0.986314	0.329071	1963	0.065151	FALSE	#10101080
BAB1_1925	0.0939902	10.9821	1.02429	0.320088	1946	0.0645868	FALSE	#10101080
BAB1_1278	0.0935978	6.11316	0.853462	0.363394	2028	0.0673083	FALSE	#10101080
BAB1_1103	0.0932681	8.28801	2.38581	0.133565	1419	0.0470959	FALSE	#10101080
BAB1_1482	0.093087	5.17784	1.49349	0.231769	1731	0.057451	FALSE	#10101080
BAB1_1804	0.092788	6.73461	0.696176	0.411068	2104	0.0698307	FALSE	#10101080
BAB1_1918	0.0927547	9.31556	1.58281	0.21865	1698	0.0563558	FALSE	#10101080
BAB1_0641	0.0927381	9.40139	1.50238	0.23042	1726	0.0572851	FALSE	#10101080
BAB2_0010	0.0926979	3.86789	0.488699	0.490221	2252	0.0747428	FALSE	#10101080
BAB1_1811	0.0926134	6.60657	1.39226	0.247859	1773	0.058845	FALSE	#10101080
BAB1_0839	0.0925006	6.70925	2.32358	0.138538	1441	0.0478261	FALSE	#10101080
BAB1_2206	0.0921243	5.32826	0.212936	0.648007	2498	0.0829074	FALSE	#10101080
BAB2_1053	0.0918306	2.22899	0.395441	0.534502	2317	0.0769001	FALSE	#10101080
BAB2_0355	0.0915958	6.35562	1.5547	0.222677	1707	0.0566545	FALSE	#10101080
BAB1_0652	0.0914033	7.41924	0.352217	0.55758	2341	0.0776966	FALSE	#10101080
BAB1_1624	0.0913593	5.73759	2.21004	0.148185	1471	0.0488218	FALSE	#10101080
BAB2_0854	0.0913486	6.7698	2.03876	0.16429	1527	0.0506804	FALSE	#10101080
BAB1_0831	0.0911099	9.29316	2.99024	0.0946761	1275	0.0423166	FALSE	#10101080
BAB1_0579	0.0906649	4.4733	1.04252	0.315897	1936	0.0642549	FALSE	#10101080
BAB2_0663	0.0905749	6.26144	2.72844	0.109643	1338	0.0444076	FALSE	#10101080
BAB1_1630	0.090274	6.51678	1.02728	0.319396	1945	0.0645536	FALSE	#10101080
BAB2_1133	0.0892562	1.03376	0.184932	0.670429	2537	0.0842018	FALSE	#10101080
BAB1_0293	0.0892146	8.28583	2.0172	0.166462	1532	0.0508463	FALSE	#10101080
BAB1_0107	0.0891678	6.09535	1.90962	0.17783	1572	0.0521739	FALSE	#10101080
BAB1_0208	0.0889752	7.3228	0.328268	0.571211	2379	0.0789578	FALSE	#10101080
BAB1_1978	0.0889469	6.26294	1.98012	0.170279	1547	0.0513442	FALSE	#10101080
BAB1_0416	0.0887788	5.20457	0.556152	0.461972	2203	0.0731165	FALSE	#10101080
BAB2_1080	0.0886258	5.51853	1.98272	0.170008	1546	0.051311	FALSE	#10101080
BAB1_0683	0.0881834	6.84227	1.25212	0.272567	1839	0.0610355	FALSE	#10101080
BAB1_1971	0.0881822	8.82832	0.962949	0.33477	1974	0.0655161	FALSE	#10101080
BAB1_1973	0.0880121	7.52076	0.33953	0.564721	2362	0.0783936	FALSE	#10101080
BAB2_0605	0.0879696	4.59671	0.682885	0.415516	2111	0.0700631	FALSE	#10101080
BAB1_1128	0.0877971	8.96807	2.27474	0.142594	1457	0.0483571	FALSE	#10101080
BAB2_0073	0.0874389	5.07683	0.692447	0.412309	2106	0.0698971	FALSE	#10101080
BAB1_1048	0.087108	7.20189	1.29444	0.264784	1817	0.0603053	FALSE	#10101080
BAB2_0076	0.0868801	9.1608	0.862152	0.360999	2021	0.067076	FALSE	#10101080
BAB2_0281	0.0864188	6.23733	0.861232	0.361251	2022	0.0671092	FALSE	#10101080
BAB2_0036	0.0864068	3.50151	0.617242	0.43861	2163	0.0717889	FALSE	#10101080
BAB2_0734	0.0863729	3.66572	0.506485	0.482497	2232	0.074079	FALSE	#10101080
BAB2_0171	0.0863474	7.21985	0.827331	0.370736	2040	0.0677066	FALSE	#10101080
BAB1_1935	0.0860771	6.12712	1.04219	0.315972	1937	0.0642881	FALSE	#10101080
BAB1_0012	0.0859942	7.58402	0.926753	0.343872	1998	0.0663126	FALSE	#10101080
BAB2_1132	0.0858326	2.1348	0.26522	0.610561	2446	0.0811815	FALSE	#10101080
BAB1_0115	0.0857863	7.91997	0.696607	0.410925	2103	0.0697975	FALSE	#10101080
BAB1_1986	0.0857428	6.83678	1.52007	0.227764	1723	0.0571855	FALSE	#10101080
BAB1_2194	0.0856727	6.2716	0.0832434	0.775054	2693	0.0893794	FALSE	#10101080
BAB2_0098	0.0855032	7.01547	0.273591	0.605009	2440	0.0809824	FALSE	#10101080
BAB2_1146	0.0855031	6.32476	0.544648	0.466596	2207	0.0732493	FALSE	#10101080
BAB2_0253	0.0853611	4.92582	1.6884	0.204311	1661	0.0551278	FALSE	#10101080
BAB1_2040	0.0851979	4.46841	0.579976	0.452629	2187	0.0725855	FALSE	#10101080
BAB2_0692	0.0849999	2.35287	0.298508	0.589106	2407	0.0798872	FALSE	#10101080
BAB1_1492	0.0844171	5.43993	0.606099	0.442729	2173	0.0721208	FALSE	#10101080
BAB1_0838	0.0842989	7.27717	1.07316	0.309014	1923	0.0638234	FALSE	#10101080
BAB1_1837	0.0842842	8.76284	2.44745	0.128844	1405	0.0466313	FALSE	#10101080
BAB1_1000	0.0841667	10.4072	1.4288	0.241893	1755	0.0582476	FALSE	#10101080
BAB1_0915	0.0837498	7.08666	1.99149	0.169098	1543	0.0512114	FALSE	#10101080
BAB1_1523	0.0836827	7.80626	0.790243	0.381529	2056	0.0682376	FALSE	#10101080
BAB1_1502	0.083173	8.23156	0.951954	0.337499	1979	0.065682	FALSE	#10101080
BAB1_0205	0.0829091	7.00292	0.601944	0.44428	2178	0.0722868	FALSE	#10101080
BAB1_0598	0.0827514	4.6417	0.519247	0.477081	2223	0.0737803	FALSE	#10101080
BAB1_0336	0.082667	6.88286	1.38441	0.249165	1781	0.0591105	FALSE	#10101080
BAB1_0019	0.0823114	1.7995	0.164755	0.687872	2569	0.0852639	FALSE	#10101080
BAB1_1569	0.0819192	9.04349	2.43096	0.130087	1408	0.0467308	FALSE	#10101080
BAB1_0098	0.0817916	7.52318	0.365861	0.550094	2333	0.0774311	FALSE	#10101080
BAB1_0651	0.0814157	5.66655	0.44951	0.508009	2274	0.075473	FALSE	#10101080
BAB2_0971	0.081314	6.83753	1.45046	0.238442	1746	0.0579489	FALSE	#10101080
BAB1_1790	0.0809605	5.83452	1.54212	0.224509	1715	0.05692	FALSE	#10101080
BAB2_1067	0.0808372	5.09933	0.84924	0.364566	2029	0.0673415	FALSE	#10101080
BAB1_1555	0.0807026	5.3294	0.649846	0.426898	2130	0.0706937	FALSE	#10101080
BAB2_0725	0.0806172	4.67529	0.512778	0.479813	2226	0.0738799	FALSE	#10101080
BAB1_2192	0.0805257	3.99861	0.115401	0.736588	2647	0.0878526	FALSE	#10101080
BAB1_0401	0.0804288	6.12242	1.25825	0.271422	1836	0.0609359	FALSE	#10101080
BAB1_0833	0.080401	11.8489	1.53607	0.225396	1718	0.0570196	FALSE	#10101080
BAB1_2027	0.0801789	7.17155	0.588228	0.449464	2184	0.0724859	FALSE	#10101080
BAB1_1892	0.08011	5.76988	0.882836	0.355387	2014	0.0668437	FALSE	#10101080
BAB1_1843	0.0801006	5.47069	0.99606	0.326733	1955	0.0648855	FALSE	#10101080
BAB2_0034	0.0799426	1.91184	0.204132	0.654854	2511	0.0833389	FALSE	#10101080
BAB1_0304	0.0793211	6.54662	0.67494	0.41821	2117	0.0702622	FALSE	#10101080
BAB1_0715	0.0793098	9.41315	1.03143	0.318437	1942	0.064454	FALSE	#10101080
BAB2_0217	0.0787904	5.70227	1.29001	0.265584	1821	0.0604381	FALSE	#10101080
BAB1_0835	0.0787732	10.4601	1.7328	0.198629	1645	0.0545967	FALSE	#10101080
BAB1_0797	0.0786365	7.90382	1.83401	0.186383	1605	0.0532692	FALSE	#10101080
BAB1_1385	0.0786357	7.25844	0.944713	0.339313	1988	0.0659808	FALSE	#10101080
BAB2_0621	0.0782949	3.92429	0.439725	0.512627	2282	0.0757385	FALSE	#10101080
BAB1_0788	0.0781534	8.07406	2.41637	0.131199	1410	0.0467972	FALSE	#10101080
BAB1_0504	0.0779994	7.43084	1.05035	0.314118	1930	0.0640558	FALSE	#10101080
BAB1_2203	0.0779965	2.9148	0.0840662	0.773977	2690	0.0892798	FALSE	#10101080
BAB2_0638	0.077901	6.4084	2.13752	0.154764	1495	0.0496183	FALSE	#10101080
BAB2_0985	0.0777191	7.73578	0.442104	0.511497	2279	0.0756389	FALSE	#10101080
BAB2_0491	0.0776665	7.04699	1.0889	0.305558	1918	0.0636575	FALSE	#10101080
BAB2_0187	0.0776481	7.09156	0.506785	0.482369	2231	0.0740458	FALSE	#10101080
BAB1_1614	0.0773843	11.0603	1.02166	0.320701	1947	0.06462	FALSE	#10101080
BAB1_1968	0.0770632	9.64439	0.854355	0.363147	2027	0.0672751	FALSE	#10101080
BAB2_0395	0.0770537	5.28882	0.408409	0.527923	2304	0.0764686	FALSE	#10101080
BAB2_0170	0.077018	11.3428	0.468797	0.499117	2260	0.0750083	FALSE	#10101080
BAB1_1060	0.0766642	6.68158	1.01746	0.32168	1948	0.0646532	FALSE	#10101080
BAB1_0880	0.0766185	6.50764	1.45574	0.23761	1745	0.0579157	FALSE	#10101080
BAB1_1537	0.0758479	5.93151	0.922305	0.345014	2000	0.066379	FALSE	#10101080
BAB1_1506	0.0758132	6.97102	1.40212	0.246231	1768	0.0586791	FALSE	#10101080
BAB2_0578	0.0757997	8.33038	0.346999	0.560495	2351	0.0780285	FALSE	#10101080
BAB1_0172	0.0757248	7.82868	1.31815	0.260549	1814	0.0602058	FALSE	#10101080
BAB2_0535	0.0756863	11.5555	0.753373	0.39272	2078	0.0689678	FALSE	#10101080
BAB2_0218	0.0756587	1.83785	0.186572	0.669062	2531	0.0840027	FALSE	#10101080
BAB1_0917	0.0751733	10.8037	1.82546	0.18738	1608	0.0533687	FALSE	#10101080
BAB1_1789	0.0750416	7.4629	1.23575	0.275658	1847	0.061301	FALSE	#10101080
BAB1_1245	0.0749825	10.3191	0.251893	0.619633	2456	0.0815134	FALSE	#10101080
BAB1_1333	0.0749748	7.06224	1.7871	0.191941	1626	0.0539661	FALSE	#10101080
BAB2_1076	0.0748129	4.24009	0.557452	0.461454	2202	0.0730833	FALSE	#10101080
BAB2_0179	0.0744864	3.58941	0.778143	0.38515	2065	0.0685363	FALSE	#10101080
BAB2_0248	0.0743427	5.08033	0.343563	0.562432	2359	0.0782941	FALSE	#10101080
BAB1_0311	0.0742438	6.27301	0.623428	0.43635	2155	0.0715234	FALSE	#10101080
BAB2_1033	0.0741534	7.02315	1.67168	0.206501	1671	0.0554597	FALSE	#10101080
BAB1_0874	0.0738072	9.22573	1.0954	0.304146	1912	0.0634583	FALSE	#10101080
BAB1_0224	0.0736259	6.43707	0.62159	0.43702	2158	0.071623	FALSE	#10101080
BAB1_2170	0.0735594	6.05398	0.94756	0.338598	1984	0.065848	FALSE	#10101080
BAB1_0774	0.0732065	8.46283	1.3757	0.250625	1788	0.0593428	FALSE	#10101080
BAB1_2222	0.0724808	12.1284	0.0774044	0.782871	2706	0.0898108	FALSE	#10101080
BAB2_0444	0.0723188	9.15862	0.413598	0.525332	2301	0.0763691	FALSE	#10101080
BAB1_0369	0.0720519	5.89904	0.96051	0.335373	1975	0.0655493	FALSE	#10101080
BAB1_1414	0.0719641	5.82354	0.217938	0.644194	2494	0.0827746	FALSE	#10101080
BAB1_0714	0.0719009	5.10826	0.763742	0.389525	2073	0.0688019	FALSE	#10101080
BAB2_0294	0.0716082	7.97704	0.294635	0.59152	2412	0.0800531	FALSE	#10101080
BAB1_0589	0.0714981	9.8308	0.239361	0.628443	2468	0.0819117	FALSE	#10101080
BAB1_0672	0.0714812	7.96261	1.74315	0.197332	1640	0.0544308	FALSE	#10101080
BAB1_1129	0.0712413	10.9834	0.702217	0.40907	2100	0.069698	FALSE	#10101080
BAB1_1845	0.0712322	10.3869	0.842032	0.36658	2033	0.0674743	FALSE	#10101080
BAB1_0128	0.0711068	8.72943	0.663752	0.42205	2122	0.0704281	FALSE	#10101080
BAB1_1058	0.0710531	9.02622	1.15635	0.291316	1887	0.0626286	FALSE	#10101080
BAB1_1735	0.0707602	5.30443	0.712321	0.405761	2095	0.069532	FALSE	#10101080
BAB2_0731	0.0703746	8.91214	0.236145	0.63075	2473	0.0820777	FALSE	#10101080
BAB1_1343	0.0703638	8.43405	1.09401	0.304447	1915	0.0635579	FALSE	#10101080
BAB1_1194	0.0703393	7.18803	1.67006	0.206716	1672	0.0554929	FALSE	#10101080
BAB1_0663	0.0703252	6.20066	0.318909	0.576719	2389	0.0792897	FALSE	#10101080
BAB1_1880	0.070001	3.2822	0.406576	0.528844	2306	0.076535	FALSE	#10101080
BAB1_2108	0.0698794	8.22163	2.24474	0.145155	1463	0.0485563	FALSE	#10101080
BAB2_0814	0.0696338	4.35483	0.278828	0.601592	2430	0.0806505	FALSE	#10101080
BAB1_2210	0.0692049	10.309	0.388082	0.538303	2320	0.0769997	FALSE	#10101080
BAB1_1417	0.0690646	5.9216	1.06503	0.31082	1926	0.063923	FALSE	#10101080
BAB1_1558	0.0688895	11.6959	0.363449	0.551404	2335	0.0774975	FALSE	#10101080
BAB1_0828	0.0688789	10.8956	1.38067	0.24979	1784	0.0592101	FALSE	#10101080
BAB2_0991	0.0688216	8.0707	0.336089	0.566688	2367	0.0785596	FALSE	#10101080
BAB1_0773	0.0680444	7.65628	1.03577	0.317439	1939	0.0643545	FALSE	#10101080
BAB1_1616	0.067971	8.21811	0.81849	0.373269	2043	0.0678062	FALSE	#10101080
BAB1_1148	0.0672899	5.45119	0.343398	0.562525	2360	0.0783272	FALSE	#10101080
BAB2_0488	0.0672293	5.60311	0.220236	0.64246	2492	0.0827083	FALSE	#10101080
BAB1_1443	0.0672132	6.58445	0.731519	0.399583	2088	0.0692997	FALSE	#10101080
BAB1_1980	0.0670505	6.36619	0.615572	0.439224	2164	0.0718221	FALSE	#10101080
BAB1_0814	0.0669067	6.27684	0.78852	0.382042	2059	0.0683372	FALSE	#10101080
BAB1_0781	0.0667947	7.60615	1.41866	0.243531	1762	0.0584799	FALSE	#10101080
BAB1_0941	0.066692	7.24149	1.80621	0.189652	1615	0.0536011	FALSE	#10101080
BAB1_2151	0.0664652	5.59197	0.747578	0.394523	2081	0.0690674	FALSE	#10101080
BAB1_1981	0.0663762	8.55191	1.14876	0.292874	1890	0.0627282	FALSE	#10101080
BAB2_0660	0.0661235	6.33019	0.726634	0.401141	2090	0.0693661	FALSE	#10101080
BAB1_1799	0.0660547	8.79682	1.18821	0.284896	1872	0.0621308	FALSE	#10101080
BAB1_1075	0.06602	8.46903	0.868012	0.359396	2018	0.0669764	FALSE	#10101080
BAB2_0669	0.065789	7.5021	1.5938	0.2171	1696	0.0562894	FALSE	#10101080
BAB2_0211	0.0653269	7.18312	0.627681	0.434806	2149	0.0713243	FALSE	#10101080
BAB1_1631	0.0653151	8.31633	0.438582	0.513171	2284	0.0758048	FALSE	#10101080
BAB2_1115	0.0649874	1.67738	0.154497	0.697223	2588	0.0858945	FALSE	#10101080
BAB2_0195	0.0649822	9.33491	1.80861	0.189367	1613	0.0535347	FALSE	#10101080
BAB2_0651	0.0648911	5.74781	1.03489	0.317641	1940	0.0643877	FALSE	#10101080
BAB1_0367	0.0646403	5.72954	0.218647	0.643658	2493	0.0827415	FALSE	#10101080
BAB1_0969	0.0645016	9.78978	1.19392	0.283766	1870	0.0620644	FALSE	#10101080
BAB1_0399	0.0644416	6.20449	0.732493	0.399273	2087	0.0692665	FALSE	#10101080
BAB1_1001	0.0641823	9.31007	0.378638	0.543256	2324	0.0771324	FALSE	#10101080
BAB1_1781	0.0637047	9.12462	1.21622	0.279406	1861	0.0617657	FALSE	#10101080
BAB2_0062	0.0636348	1.66496	0.157354	0.694584	2582	0.0856953	FALSE	#10101080
BAB1_1093	0.0634398	9.68413	1.01102	0.323189	1949	0.0646864	FALSE	#10101080
BAB1_1734	0.0631874	6.46902	1.17331	0.287875	1879	0.0623631	FALSE	#10101080
BAB1_1645	0.0629894	7.38948	0.315196	0.578933	2394	0.0794557	FALSE	#10101080
BAB2_0427	0.0628061	3.8656	0.318908	0.576719	2390	0.0793229	FALSE	#10101080
BAB1_2071	0.062688	6.22438	1.10484	0.30211	1909	0.0633588	FALSE	#10101080
BAB1_1606	0.0626141	4.81887	0.533427	0.47118	2215	0.0735148	FALSE	#10101080
BAB1_1344	0.062575	10.6423	0.625254	0.435686	2154	0.0714902	FALSE	#10101080
BAB1_1494	0.0614727	9.33887	0.522746	0.475613	2220	0.0736807	FALSE	#10101080
BAB2_0935	0.0614355	5.63689	0.417918	0.523193	2299	0.0763027	FALSE	#10101080
BAB1_2196	0.0612019	5.39642	0.239033	0.628678	2469	0.0819449	FALSE	#10101080
BAB2_0797	0.0611058	5.20407	0.370328	0.547685	2329	0.0772984	FALSE	#10101080
BAB1_0655	0.0605845	8.80197	1.09179	0.30493	1916	0.0635911	FALSE	#10101080
BAB2_0770	0.0599444	6.78801	0.503225	0.483897	2240	0.0743445	FALSE	#10101080
BAB2_0180	0.059786	6.5881	1.00905	0.323652	1950	0.0647195	FALSE	#10101080
BAB1_0581	0.0596764	4.90668	0.122675	0.728748	2637	0.0875207	FALSE	#10101080
BAB2_0081	0.0593832	7.06938	0.747435	0.394567	2082	0.0691006	FALSE	#10101080
BAB2_1052	0.059204	2.93092	0.302035	0.586926	2404	0.0797876	FALSE	#10101080
BAB1_0739	0.0591963	9.35456	0.714252	0.405133	2094	0.0694988	FALSE	#10101080
BAB2_0381	0.0589008	5.91304	0.502756	0.484099	2241	0.0743777	FALSE	#10101080
BAB1_1538	0.0586087	8.50406	1.24049	0.274759	1844	0.0612015	FALSE	#10101080
BAB1_0580	0.0586071	5.37591	0.0778241	0.782299	2703	0.0897113	FALSE	#10101080
BAB1_1993	0.0585088	11.0773	0.57352	0.455131	2194	0.0728178	FALSE	#10101080
BAB1_0488	0.0580284	6.10684	0.174593	0.679218	2555	0.0847992	FALSE	#10101080
BAB2_0191	0.0577341	6.70045	0.408701	0.527777	2303	0.0764354	FALSE	#10101080
BAB1_0795	0.0573396	5.96704	0.46871	0.499157	2261	0.0750415	FALSE	#10101080
BAB1_1798	0.0572888	8.30165	0.282665	0.599114	2426	0.0805178	FALSE	#10101080
BAB2_0411	0.0572696	4.92206	0.381075	0.54197	2323	0.0770992	FALSE	#10101080
BAB2_0362	0.0572129	3.95859	0.277295	0.602587	2432	0.0807169	FALSE	#10101080
BAB1_1928	0.0571017	4.86823	0.485496	0.491634	2253	0.074776	FALSE	#10101080
BAB1_0657	0.0569058	7.30831	0.72031	0.403173	2092	0.0694325	FALSE	#10101080
BAB1_0570	0.0568327	6.17004	0.399777	0.532286	2313	0.0767673	FALSE	#10101080
BAB1_1905	0.056756	9.20917	0.931615	0.342629	1996	0.0662463	FALSE	#10101080
BAB1_2180	0.0559623	7.42293	0.62927	0.434232	2148	0.0712911	FALSE	#10101080
BAB1_0888	0.0558844	5.54298	0.101508	0.75237	2668	0.0885496	FALSE	#10101080
BAB1_0505	0.0554765	7.74669	0.735679	0.398263	2085	0.0692001	FALSE	#10101080
BAB1_1466	0.0553806	7.36483	0.618853	0.43802	2161	0.0717225	FALSE	#10101080
BAB1_0671	0.0553683	7.97995	0.34628	0.5609	2354	0.0781281	FALSE	#10101080
BAB1_0230	0.0550207	3.13372	0.124683	0.72663	2636	0.0874876	FALSE	#10101080
BAB1_1610	0.0549761	7.22513	0.626314	0.435301	2151	0.0713906	FALSE	#10101080
BAB1_0686	0.0544507	4.60828	0.106219	0.746891	2661	0.0883173	FALSE	#10101080
BAB1_1046	0.0543519	4.60047	0.338579	0.565263	2364	0.07846	FALSE	#10101080
BAB2_0242	0.0542752	6.28847	0.292094	0.593115	2413	0.0800863	FALSE	#10101080
BAB1_1962	0.0542334	7.03604	0.40131	0.531506	2311	0.076701	FALSE	#10101080
BAB1_1174	0.0539541	8.44002	0.416983	0.523654	2300	0.0763359	FALSE	#10101080
BAB1_1574	0.0536041	6.60761	0.514726	0.478988	2225	0.0738467	FALSE	#10101080
BAB1_1325	0.0534523	6.79562	0.167839	0.685128	2567	0.0851975	FALSE	#10101080
BAB2_0388	0.0532185	6.59521	0.689508	0.41329	2107	0.0699303	FALSE	#10101080
BAB2_0345	0.0530739	4.68688	0.184605	0.670703	2538	0.084235	FALSE	#10101080
BAB2_0548	0.0529174	8.67638	0.291118	0.59373	2415	0.0801527	FALSE	#10101080
BAB1_1671	0.0528954	11.3561	0.545223	0.466363	2206	0.0732161	FALSE	#10101080
BAB1_1140	0.052855	6.72305	0.398783	0.532793	2316	0.0768669	FALSE	#10101080
BAB1_0064	0.0525855	9.01109	0.85922	0.361805	2023	0.0671424	FALSE	#10101080
BAB2_0689	0.0519194	5.73669	0.568378	0.457139	2196	0.0728842	FALSE	#10101080
BAB1_1988	0.0518652	8.56235	0.325545	0.572802	2382	0.0790574	FALSE	#10101080
BAB1_1176	0.0518187	12.3339	0.651133	0.426446	2129	0.0706605	FALSE	#10101080
BAB1_1815	0.0517804	9.09836	0.510697	0.480698	2229	0.0739794	FALSE	#10101080
BAB1_0832	0.051556	10.112	0.348372	0.559725	2348	0.077929	FALSE	#10101080
BAB2_0849	0.0512788	6.05882	0.509581	0.481174	2230	0.0740126	FALSE	#10101080
BAB2_0787	0.0510935	2.29077	0.172906	0.680682	2557	0.0848656	FALSE	#10101080
BAB1_0521	0.0509456	9.46819	0.601133	0.444584	2180	0.0723531	FALSE	#10101080
BAB2_0459	0.0508962	7.92324	0.235044	0.631545	2474	0.0821109	FALSE	#10101080
BAB1_0150	0.0506501	7.72537	0.976689	0.331402	1969	0.0653501	FALSE	#10101080
BAB2_0296	0.0502943	5.93685	0.256849	0.616224	2452	0.0813807	FALSE	#10101080
BAB1_1190	0.0501932	6.87856	1.29177	0.265267	1820	0.0604049	FALSE	#10101080
BAB1_0685	0.0496885	3.93349	0.122418	0.729021	2638	0.0875539	FALSE	#10101080
BAB1_1628	0.0493907	9.60246	0.687959	0.413809	2108	0.0699635	FALSE	#10101080
BAB2_0219	0.0491661	2.96196	0.149185	0.702207	2594	0.0860936	FALSE	#10101080
BAB1_1570	0.0490333	6.092	0.490092	0.489608	2250	0.0746764	FALSE	#10101080
BAB1_1774	0.0490157	7.10315	0.62617	0.435354	2152	0.0714238	FALSE	#10101080
BAB1_0756	0.0486979	4.70177	0.502473	0.484221	2242	0.0744109	FALSE	#10101080
BAB1_2070	0.0485072	6.62794	0.653437	0.425638	2126	0.0705609	FALSE	#10101080
BAB2_0708	0.0484851	5.71715	0.615452	0.439268	2165	0.0718553	FALSE	#10101080
BAB1_1484	0.0481029	7.14501	0.225931	0.63821	2485	0.0824759	FALSE	#10101080
BAB1_2218	0.0478023	4.30216	0.0588296	0.810107	2743	0.0910388	FALSE	#10101080
BAB1_0769	0.0477078	9.33669	0.855615	0.362799	2026	0.067242	FALSE	#10101080
BAB2_0635	0.0474129	8.68648	0.845321	0.365659	2031	0.0674079	FALSE	#10101080
BAB1_0892	0.0474121	7.68067	0.504066	0.483536	2237	0.0742449	FALSE	#10101080
BAB2_1010	0.0473694	8.79182	0.181461	0.673347	2542	0.0843677	FALSE	#10101080
BAB1_2044	0.0470628	1.87404	0.0776161	0.782582	2704	0.0897444	FALSE	#10101080
BAB1_0777	0.0467707	9.2245	1.44841	0.238766	1747	0.0579821	FALSE	#10101080
BAB1_0148	0.0466346	6.38586	0.3467	0.560664	2353	0.0780949	FALSE	#10101080
BAB2_0351	0.046063	6.38879	0.276912	0.602837	2433	0.0807501	FALSE	#10101080
BAB2_0969	0.0460362	5.84605	0.239748	0.628166	2467	0.0818785	FALSE	#10101080
BAB1_1562	0.0460309	4.82244	0.278643	0.601711	2431	0.0806837	FALSE	#10101080
BAB1_1719	0.0458403	7.75098	0.209469	0.650683	2507	0.0832061	FALSE	#10101080
BAB2_1116	0.0457308	2.85217	0.149016	0.702367	2595	0.0861268	FALSE	#10101080
BAB1_1939	0.0456356	6.52882	0.320709	0.575651	2386	0.0791902	FALSE	#10101080
BAB1_0295	0.0455997	2.84421	0.122177	0.729276	2639	0.0875871	FALSE	#10101080
BAB2_0416	0.0454717	5.13673	0.434127	0.515303	2286	0.0758712	FALSE	#10101080
BAB1_1173	0.0453136	8.91828	0.634976	0.432178	2139	0.0709924	FALSE	#10101080
BAB2_0817	0.0447663	3.62788	0.225547	0.638494	2486	0.0825091	FALSE	#10101080
BAB1_1258	0.0445941	12.1544	0.186072	0.669478	2532	0.0840358	FALSE	#10101080
BAB1_1941	0.0445019	5.76053	0.282837	0.599003	2425	0.0804846	FALSE	#10101080
BAB2_0668	0.0442861	7.49756	0.634219	0.43245	2140	0.0710256	FALSE	#10101080
BAB1_2030	0.0441845	6.09774	0.564558	0.45864	2197	0.0729174	FALSE	#10101080
BAB2_0468	0.0441363	5.61541	0.347975	0.559948	2349	0.0779622	FALSE	#10101080
BAB1_0567	0.0439713	5.55886	0.310837	0.581556	2397	0.0795553	FALSE	#10101080
BAB1_1387	0.0439208	6.1991	0.228639	0.636212	2481	0.0823432	FALSE	#10101080
BAB2_0063	0.0435544	5.07729	0.309425	0.58241	2398	0.0795885	FALSE	#10101080
BAB1_1179	0.0434794	6.5604	0.195712	0.661571	2521	0.0836708	FALSE	#10101080
BAB1_0722	0.0434765	14.1405	0.336449	0.566481	2366	0.0785264	FALSE	#10101080
BAB2_0776	0.0431462	7.82247	0.519511	0.47697	2222	0.0737471	FALSE	#10101080
BAB1_0071	0.0428827	9.63425	0.252008	0.619553	2455	0.0814803	FALSE	#10101080
BAB1_1573	0.042843	7.30439	0.776835	0.385544	2067	0.0686027	FALSE	#10101080
BAB1_0983	0.0427197	6.87637	0.142999	0.708143	2603	0.0863923	FALSE	#10101080
BAB1_1337	0.0425766	5.76222	0.359287	0.553677	2337	0.0775639	FALSE	#10101080
BAB1_1597	0.0422769	4.62542	0.274203	0.604608	2438	0.080916	FALSE	#10101080
BAB2_0311	0.0421135	7.48287	0.113253	0.738956	2650	0.0879522	FALSE	#10101080
BAB2_0077	0.0419876	9.48388	0.214742	0.646624	2496	0.082841	FALSE	#10101080
BAB2_0947	0.0418158	8.16084	1.11137	0.300713	1906	0.0632592	FALSE	#10101080
BAB2_1117	0.0417682	3.04805	0.147949	0.703382	2598	0.0862264	FALSE	#10101080
BAB1_1293	0.0417634	8.82669	0.876018	0.357223	2017	0.0669432	FALSE	#10101080
BAB2_0058	0.0414992	4.76106	0.170985	0.682359	2560	0.0849652	FALSE	#10101080
BAB1_0926	0.0409201	7.24033	0.283498	0.598579	2424	0.0804514	FALSE	#10101080
BAB1_1500	0.0408136	9.25421	0.305208	0.584978	2402	0.0797212	FALSE	#10101080
BAB1_1904	0.040549	9.89563	0.335475	0.567041	2368	0.0785928	FALSE	#10101080
BAB1_0673	0.0401276	7.14947	0.399401	0.532478	2314	0.0768005	FALSE	#10101080
BAB1_2144	0.0400249	7.48756	0.368799	0.548508	2330	0.0773316	FALSE	#10101080
BAB1_1279	0.0399977	5.87672	0.126184	0.725059	2635	0.0874544	FALSE	#10101080
BAB1_1400	0.0398261	6.35249	0.0581988	0.811107	2744	0.091072	FALSE	#10101080
BAB1_0302	0.0398118	4.25323	0.0656842	0.799584	2723	0.090375	FALSE	#10101080
BAB1_1826	0.0396614	7.15378	0.625322	0.435661	2153	0.071457	FALSE	#10101080
BAB1_1956	0.0396007	1.8432	0.0496092	0.825346	2769	0.0919018	FALSE	#10101080
BAB1_1887	0.0394697	7.36271	0.244912	0.624506	2462	0.0817126	FALSE	#10101080
BAB2_1020	0.0393761	8.29775	0.268441	0.608412	2443	0.081082	FALSE	#10101080
BAB1_1532	0.0392846	12.4041	0.121727	0.729754	2640	0.0876203	FALSE	#10101080
BAB2_0161	0.0391351	4.83517	0.24239	0.626288	2464	0.081779	FALSE	#10101080
BAB1_1386	0.0390983	6.82671	0.238117	0.629333	2470	0.0819781	FALSE	#10101080
BAB1_2202	0.0389235	2.2072	0.0298988	0.863952	2819	0.0935612	FALSE	#10101080
BAB1_1898	0.0388796	8.29386	0.234288	0.632091	2475	0.082144	FALSE	#10101080
BAB1_0647	0.0388388	9.3295	0.346824	0.560594	2352	0.0780617	FALSE	#10101080
BAB1_1901	0.0387824	11.0265	0.285741	0.597143	2422	0.080385	FALSE	#10101080
BAB1_1768	0.03871	7.74601	0.0867458	0.770508	2686	0.089147	FALSE	#10101080
BAB1_1313	0.0386314	5.88938	0.291118	0.593731	2416	0.0801859	FALSE	#10101080
BAB1_0237	0.0385965	5.285	0.33913	0.564948	2363	0.0784268	FALSE	#10101080
BAB1_2097	0.0383062	7.21544	0.198205	0.659565	2518	0.0835712	FALSE	#10101080
BAB2_0262	0.0378327	6.64343	0.0855812	0.772008	2688	0.0892134	FALSE	#10101080
BAB1_0457	0.0378213	5.04671	0.111918	0.740441	2653	0.0880518	FALSE	#10101080
BAB2_0715	0.0377433	10.1311	0.099975	0.754183	2672	0.0886824	FALSE	#10101080
BAB2_0182	0.0376114	6.76536	0.287365	0.596108	2421	0.0803518	FALSE	#10101080
BAB1_0804	0.0376007	7.78782	0.158148	0.693854	2581	0.0856621	FALSE	#10101080
BAB2_0130	0.0371521	2.53727	0.0758972	0.78494	2711	0.0899768	FALSE	#10101080
BAB2_0091	0.0368455	5.84593	0.181055	0.673691	2543	0.0844009	FALSE	#10101080
BAB2_0109	0.0366067	9.79803	0.145837	0.705402	2601	0.0863259	FALSE	#10101080
BAB1_1853	0.0362816	5.8852	0.193125	0.66367	2523	0.0837371	FALSE	#10101080
BAB1_1378	0.0361747	9.78359	0.0763369	0.784334	2709	0.0899104	FALSE	#10101080
BAB1_1026	0.0361205	5.17603	0.163761	0.688763	2572	0.0853634	FALSE	#10101080
BAB2_0816	0.035958	4.35946	0.126425	0.724808	2634	0.0874212	FALSE	#10101080
BAB1_1340	0.0356694	4.22443	0.272764	0.605553	2441	0.0810156	FALSE	#10101080
BAB1_1756	0.0355452	5.29589	0.101699	0.752145	2667	0.0885164	FALSE	#10101080
BAB1_1669	0.0353591	8.46801	0.288652	0.59529	2420	0.0803186	FALSE	#10101080
BAB1_2004	0.0353502	7.25442	0.326697	0.572128	2381	0.0790242	FALSE	#10101080
BAB2_0610	0.0349957	5.62302	0.244961	0.624471	2461	0.0816794	FALSE	#10101080
BAB1_1292	0.0345514	6.56911	0.30935	0.582456	2399	0.0796216	FALSE	#10101080
BAB1_1427	0.0345017	7.87049	0.425648	0.519403	2293	0.0761036	FALSE	#10101080
BAB1_0047	0.0344606	9.20189	0.350373	0.558607	2343	0.077763	FALSE	#10101080
BAB1_1053	0.0343672	7.41795	0.11714	0.734689	2644	0.0877531	FALSE	#10101080
BAB2_0625	0.0343551	5.61795	0.0833856	0.774868	2692	0.0893462	FALSE	#10101080
BAB1_1310	0.0341376	3.84132	0.0713934	0.791259	2716	0.0901427	FALSE	#10101080
BAB1_0885	0.034029	4.25844	0.167968	0.685013	2566	0.0851643	FALSE	#10101080
BAB1_2209	0.0338626	8.74735	0.127903	0.723273	2630	0.0872884	FALSE	#10101080
BAB2_0093	0.0337473	6.16427	0.0581765	0.811143	2745	0.0911052	FALSE	#10101080
BAB1_0140	0.0336633	6.44853	0.232833	0.633147	2476	0.0821772	FALSE	#10101080
BAB2_0263	0.0336632	8.49657	0.191285	0.665172	2525	0.0838035	FALSE	#10101080
BAB1_0420	0.0336308	6.67864	0.0649317	0.800709	2726	0.0904746	FALSE	#10101080
BAB1_0545	0.0334279	11.5677	0.231728	0.633951	2478	0.0822436	FALSE	#10101080
BAB1_2174	0.0334166	8.49389	0.308593	0.582915	2400	0.0796548	FALSE	#10101080
BAB1_0908	0.0334023	7.14372	0.106686	0.746355	2660	0.0882841	FALSE	#10101080
BAB2_1142	0.0333161	3.08197	0.0921149	0.763728	2681	0.0889811	FALSE	#10101080
BAB1_1121	0.0331948	11.1841	0.433836	0.515443	2287	0.0759044	FALSE	#10101080
BAB1_0889	0.032361	3.71968	0.133932	0.717114	2615	0.0867906	FALSE	#10101080
BAB2_1013	0.0323288	9.15357	0.141455	0.709647	2606	0.0864919	FALSE	#10101080
BAB1_1188	0.0323109	7.75937	0.146363	0.704898	2600	0.0862927	FALSE	#10101080
BAB1_2176	0.031754	7.47975	0.349801	0.558926	2345	0.0778294	FALSE	#10101080
BAB1_2186	0.0314936	9.77017	0.0637201	0.802537	2733	0.0907069	FALSE	#10101080
BAB1_0569	0.0314114	5.94825	0.211713	0.648948	2501	0.083007	FALSE	#10101080
BAB1_2100	0.0310802	4.75347	0.0566769	0.813545	2747	0.0911716	FALSE	#10101080
BAB2_0742	0.0302634	7.32204	0.0884959	0.768273	2685	0.0891138	FALSE	#10101080
BAB1_0197	0.0296701	2.99259	0.0825824	0.775924	2695	0.0894457	FALSE	#10101080
BAB1_0145	0.0290895	6.05126	0.0606974	0.807177	2737	0.0908397	FALSE	#10101080
BAB1_1317	0.0289913	5.92647	0.192067	0.664533	2524	0.0837703	FALSE	#10101080
BAB1_1151	0.0289692	9.05203	0.178918	0.675505	2546	0.0845005	FALSE	#10101080
BAB2_0675	0.0287763	10.4142	0.0475625	0.828927	2775	0.0921009	FALSE	#10101080
BAB2_1077	0.0287517	7.69026	0.185433	0.670011	2535	0.0841354	FALSE	#10101080
BAB1_1423	0.0283336	9.69442	0.104587	0.748773	2664	0.0884169	FALSE	#10101080
BAB1_1432	0.0281634	7.78423	0.457423	0.504328	2269	0.075307	FALSE	#10101080
BAB1_2113	0.0280273	6.56733	0.167477	0.685448	2568	0.0852307	FALSE	#10101080
BAB1_1159	0.0280231	9.2089	0.146577	0.704693	2599	0.0862595	FALSE	#10101080
BAB1_0067	0.0278202	2.99284	0.050549	0.823728	2765	0.091769	FALSE	#10101080
BAB2_0522	0.0278068	3.54605	0.0778601	0.78225	2702	0.0896781	FALSE	#10101080
BAB1_0725	0.0274653	8.45639	0.153415	0.69823	2589	0.0859276	FALSE	#10101080
BAB1_0953	0.027248	9.62909	0.149901	0.70153	2592	0.0860272	FALSE	#10101080
BAB1_0003	0.0271293	5.87784	0.140084	0.710991	2607	0.0865251	FALSE	#10101080
BAB1_0413	0.0270035	10.6622	0.0839974	0.774067	2691	0.089313	FALSE	#10101080
BAB1_0501	0.0268481	6.57102	0.175281	0.678625	2552	0.0846996	FALSE	#10101080
BAB1_2005	0.026728	6.7882	0.209895	0.650353	2504	0.0831065	FALSE	#10101080
BAB1_1700	0.0265188	8.61527	0.0813251	0.777589	2697	0.0895121	FALSE	#10101080
BAB1_0834	0.0264807	10.9433	0.206002	0.653385	2509	0.0832725	FALSE	#10101080
BAB1_0024	0.0262726	7.5977	0.142895	0.708244	2604	0.0864255	FALSE	#10101080
BAB2_0163	0.0260874	5.23457	0.024761	0.876083	2837	0.0941586	FALSE	#10101080
BAB1_0822	0.0260647	9.79208	0.148422	0.702932	2597	0.0861932	FALSE	#10101080
BAB2_0198	0.0259847	7.93907	0.132227	0.71884	2621	0.0869897	FALSE	#10101080
BAB1_1834	0.0259236	7.44989	0.0555934	0.815301	2750	0.0912712	FALSE	#10101080
BAB2_0528	0.0257584	4.3495	0.116447	0.735444	2646	0.0878194	FALSE	#10101080
BAB1_0109	0.0257551	7.00854	0.173885	0.679832	2556	0.0848324	FALSE	#10101080
BAB1_0038	0.0256677	10.2853	0.107149	0.745825	2658	0.0882177	FALSE	#10101080
BAB2_0247	0.0256217	6.27648	0.180751	0.673948	2544	0.0844341	FALSE	#10101080
BAB2_1082	0.0255632	5.98489	0.160922	0.691326	2576	0.0854962	FALSE	#10101080
BAB2_0235	0.0252736	5.1474	0.133441	0.71761	2617	0.086857	FALSE	#10101080
BAB2_0475	0.0252111	6.68381	0.15601	0.695821	2585	0.0857949	FALSE	#10101080
BAB1_0771	0.0251561	10.7544	0.0651422	0.800394	2725	0.0904414	FALSE	#10101080
BAB1_1037	0.0248831	6.87218	0.11912	0.732546	2641	0.0876535	FALSE	#10101080
BAB1_1283	0.0248804	7.94207	0.170621	0.682677	2561	0.0849983	FALSE	#10101080
BAB1_1583	0.0247557	10.0488	0.0529739	0.819624	2758	0.0915367	FALSE	#10101080
BAB1_1535	0.0247201	6.68399	0.0775047	0.782734	2705	0.0897776	FALSE	#10101080
BAB1_1020	0.0245806	4.40127	0.0476799	0.82872	2774	0.0920677	FALSE	#10101080
BAB1_0402	0.024462	8.98091	0.0597492	0.808658	2739	0.0909061	FALSE	#10101080
BAB1_0514	0.0244253	6.01613	0.0547467	0.816687	2752	0.0913375	FALSE	#10101080
BAB1_1514	0.0244203	10.6807	0.0831114	0.775228	2694	0.0894125	FALSE	#10101080
BAB1_1899	0.0238874	5.9506	0.0653067	0.800147	2724	0.0904082	FALSE	#10101080
BAB2_0481	0.0236132	4.6904	0.0643822	0.801536	2727	0.0905078	FALSE	#10101080
BAB1_1581	0.0234293	5.11299	0.0370415	0.848757	2799	0.0928974	FALSE	#10101080
BAB1_1019	0.0232426	7.03702	0.198342	0.659455	2517	0.083538	FALSE	#10101080
BAB1_1303	0.0231044	6.02517	0.0925815	0.763149	2679	0.0889147	FALSE	#10101080
BAB1_0102	0.0230548	7.6291	0.0485785	0.82714	2772	0.0920013	FALSE	#10101080
BAB2_0346	0.0229605	7.97532	0.0928652	0.762798	2677	0.0888483	FALSE	#10101080
BAB1_2123	0.0229556	10.236	0.0921408	0.763696	2680	0.0889479	FALSE	#10101080
BAB1_1324	0.0228138	6.38444	0.0461897	0.831374	2778	0.0922005	FALSE	#10101080
BAB1_1722	0.0224486	8.7022	0.0661215	0.798933	2721	0.0903087	FALSE	#10101080
BAB1_0467	0.0223613	6.99762	0.101165	0.752774	2669	0.0885828	FALSE	#10101080
BAB1_0091	0.0222446	6.42483	0.131742	0.719332	2622	0.0870229	FALSE	#10101080
BAB1_0459	0.022064	6.39786	0.0608335	0.806966	2736	0.0908065	FALSE	#10101080
BAB1_0929	0.0218669	7.641	0.0707982	0.792109	2717	0.0901759	FALSE	#10101080
BAB2_1087	0.0218273	1.5412	0.0214573	0.88458	2848	0.0945237	FALSE	#10101080
BAB1_1637	0.0218208	4.9257	0.0637906	0.80243	2731	0.0906406	FALSE	#10101080
BAB1_1775	0.0217802	9.61017	0.130736	0.720359	2626	0.0871557	FALSE	#10101080
BAB2_0862	0.021557	9.52297	0.027227	0.870114	2830	0.0939263	FALSE	#10101080
BAB1_1760	0.0213857	8.03396	0.0789316	0.780797	2700	0.0896117	FALSE	#10101080
BAB1_1404	0.0213136	7.44866	0.134679	0.716362	2613	0.0867242	FALSE	#10101080
BAB1_0896	0.0212403	9.4302	0.149482	0.701927	2593	0.0860604	FALSE	#10101080
BAB1_2169	0.0210218	11.4427	0.0591569	0.80959	2742	0.0910056	FALSE	#10101080
BAB1_2119	0.0209645	7.27187	0.0499322	0.824788	2768	0.0918686	FALSE	#10101080
BAB2_0773	0.0207217	5.34414	0.0186017	0.892481	2857	0.0948224	FALSE	#10101080
BAB2_0209	0.0207203	7.89155	0.170999	0.682346	2559	0.084932	FALSE	#10101080
BAB1_1511	0.0200536	5.61634	0.0401828	0.842559	2790	0.0925987	FALSE	#10101080
BAB1_0436	0.0199467	5.17553	0.0639318	0.802216	2730	0.0906074	FALSE	#10101080
BAB1_1301	0.0198789	5.08063	0.0687561	0.795058	2718	0.0902091	FALSE	#10101080
BAB1_1596	0.0197009	4.73226	0.0571155	0.812839	2746	0.0911384	FALSE	#10101080
BAB2_0724	0.0196218	4.27986	0.0403487	0.842239	2789	0.0925655	FALSE	#10101080
BAB1_0981	0.0195806	5.92856	0.0182129	0.893604	2861	0.0949552	FALSE	#10101080
BAB1_1210	0.019577	5.33703	0.139176	0.711884	2609	0.0865914	FALSE	#10101080
BAB2_0860	0.0194952	8.00991	0.095648	0.759384	2674	0.0887488	FALSE	#10101080
BAB2_0547	0.0194369	10.2989	0.044481	0.834474	2780	0.0922668	FALSE	#10101080
BAB1_1997	0.0192888	7.18152	0.0640703	0.802007	2729	0.0905742	FALSE	#10101080
BAB1_1406	0.0191976	8.18491	0.129888	0.721227	2628	0.087222	FALSE	#10101080
BAB2_0268	0.0191078	4.46032	0.0330515	0.857036	2807	0.093163	FALSE	#10101080
BAB1_0087	0.0190796	4.6697	0.0378426	0.847151	2795	0.0927647	FALSE	#10101080
BAB1_1189	0.0189444	6.46695	0.0507028	0.823465	2763	0.0917026	FALSE	#10101080
BAB1_0252	0.0187945	2.3798	0.00811586	0.928853	2924	0.0970461	FALSE	#10101080
BAB1_1849	0.0185641	9.48271	0.0223991	0.882093	2845	0.0944242	FALSE	#10101080
BAB2_0670	0.0184498	5.8753	0.0900111	0.766358	2684	0.0890807	FALSE	#10101080
BAB1_1182	0.0182512	6.91974	0.0593476	0.809289	2740	0.0909393	FALSE	#10101080
BAB1_0638	0.0178007	7.09853	0.0516572	0.82184	2760	0.0916031	FALSE	#10101080
BAB1_0434	0.0175676	5.27888	0.0428529	0.837487	2785	0.0924328	FALSE	#10101080
BAB1_1715	0.0174507	5.39213	0.0176824	0.895155	2863	0.0950216	FALSE	#10101080
BAB1_0092	0.0170468	5.26951	0.0341909	0.854622	2805	0.0930966	FALSE	#10101080
BAB1_0385	0.0168995	4.57913	0.0303261	0.862994	2817	0.0934949	FALSE	#10101080
BAB1_0429	0.0167544	8.02149	0.0601435	0.808041	2738	0.0908729	FALSE	#10101080
BAB1_2164	0.0166189	6.57906	0.0161118	0.899893	2869	0.0952207	FALSE	#10101080
BAB1_2007	0.0164618	6.62098	0.0360923	0.850683	2802	0.092997	FALSE	#10101080
BAB2_0966	0.016398	5.82178	0.0291241	0.865708	2823	0.093694	FALSE	#10101080
BAB1_1153	0.0163691	8.66451	0.0257907	0.873555	2833	0.0940259	FALSE	#10101080
BAB1_1609	0.0159992	9.27053	0.0341215	0.854768	2806	0.0931298	FALSE	#10101080
BAB1_1050	0.0158198	4.78695	0.0103352	0.919742	2907	0.0964819	FALSE	#10101080
BAB1_1016	0.0156743	6.56558	0.0300874	0.863528	2818	0.093528	FALSE	#10101080
BAB2_0767	0.0155927	5.8542	0.0121482	0.913015	2895	0.0960836	FALSE	#10101080
BAB2_0645	0.0154895	7.77587	0.0198656	0.888913	2854	0.0947229	FALSE	#10101080
BAB1_0806	0.0154541	4.66426	0.0185868	0.892524	2858	0.0948556	FALSE	#10101080
BAB2_0649	0.0152721	9.30229	0.136896	0.714144	2611	0.0866578	FALSE	#10101080
BAB1_2006	0.0151767	9.87521	0.072026	0.790358	2715	0.0901095	FALSE	#10101080
BAB2_0364	0.015019	7.81966	0.0305529	0.862488	2816	0.0934617	FALSE	#10101080
BAB2_0280	0.0149732	6.2545	0.0230376	0.880438	2844	0.094391	FALSE	#10101080
BAB1_1748	0.0145476	1.97992	0.0124948	0.911788	2890	0.0959177	FALSE	#10101080
BAB1_0817	0.0141964	5.86375	0.0119189	0.913836	2897	0.09615	FALSE	#10101080
BAB2_0845	0.0140631	6.84718	0.0530993	0.819415	2757	0.0915035	FALSE	#10101080
BAB1_1452	0.0139987	7.34293	0.0346339	0.853694	2803	0.0930302	FALSE	#10101080
BAB1_0427	0.0138654	5.68927	0.038158	0.846524	2794	0.0927315	FALSE	#10101080
BAB2_0419	0.0134517	3.26961	0.0122144	0.912779	2894	0.0960504	FALSE	#10101080
BAB1_0727	0.0132207	4.08663	0.0154359	0.902004	2873	0.0953535	FALSE	#10101080
BAB2_0308	0.0131795	5.31654	0.0389404	0.844979	2792	0.0926651	FALSE	#10101080
BAB2_0556	0.0129218	7.21561	0.0150046	0.903375	2877	0.0954862	FALSE	#10101080
BAB1_1528	0.0128539	6.30349	0.0308386	0.861853	2813	0.0933621	FALSE	#10101080
BAB2_1172	0.0127754	5.83826	0.00239994	0.961272	2965	0.0984069	FALSE	#10101080
BAB1_1646	0.0125657	8.38721	0.0183215	0.893289	2859	0.0948888	FALSE	#10101080
BAB2_0963	0.0117772	5.19786	0.0377963	0.847243	2797	0.0928311	FALSE	#10101080
BAB1_2064	0.0117446	6.31634	0.00971225	0.922191	2910	0.0965815	FALSE	#10101080
BAB1_2086	0.0116904	6.30651	0.0468105	0.830263	2777	0.0921673	FALSE	#10101080
BAB2_0056	0.011444	6.08491	0.0274123	0.869676	2829	0.0938931	FALSE	#10101080
BAB2_1110	0.0113843	4.77894	0.0175685	0.895491	2866	0.0951211	FALSE	#10101080
BAB1_1043	0.0112824	12.3108	0.0306867	0.86219	2815	0.0934285	FALSE	#10101080
BAB2_0051	0.0106098	6.44294	0.00566936	0.94051	2936	0.0974444	FALSE	#10101080
BAB1_0807	0.0105401	6.6788	0.0125001	0.911769	2889	0.0958845	FALSE	#10101080
BAB1_1663	0.0104776	7.52826	0.0209289	0.886	2850	0.0945901	FALSE	#10101080
BAB2_0085	0.0101386	7.10682	0.0248029	0.875979	2836	0.0941255	FALSE	#10101080
BAB1_0391	0.0100325	10.8714	0.0243279	0.877162	2840	0.0942582	FALSE	#10101080
BAB1_0562	0.0099715	8.60771	0.00708531	0.933511	2926	0.0971125	FALSE	#10101080
BAB2_0282	0.00956183	8.4272	0.0126108	0.911381	2887	0.0958181	FALSE	#10101080
BAB1_0698	0.00946749	2.98921	0.00270748	0.958868	2959	0.0982078	FALSE	#10101080
BAB1_1329	0.00945408	8.0923	0.00346307	0.953487	2952	0.0979754	FALSE	#10101080
BAB1_0021	0.00932295	4.47181	0.00814945	0.928706	2923	0.0970129	FALSE	#10101080
BAB1_0143	0.00931451	7.77923	0.0437153	0.835884	2783	0.0923664	FALSE	#10101080
BAB1_0595	0.0091822	4.36953	0.00609045	0.938345	2934	0.097378	FALSE	#10101080
BAB2_0859	0.00911617	6.82231	0.0258706	0.873361	2832	0.0939927	FALSE	#10101080
BAB1_0712	0.00910679	7.0964	0.00583716	0.939638	2935	0.0974112	FALSE	#10101080
BAB1_1544	0.00895083	6.96125	0.0176646	0.895208	2864	0.0950548	FALSE	#10101080
BAB1_0628	0.00888534	6.29237	0.0208646	0.886174	2851	0.0946233	FALSE	#10101080
BAB1_1346	0.00866942	8.24133	0.00886583	0.925648	2918	0.096847	FALSE	#10101080
BAB2_0080	0.00839975	8.453	0.0115168	0.915296	2901	0.0962828	FALSE	#10101080
BAB1_1919	0.00798068	6.97795	0.011611	0.914952	2899	0.0962164	FALSE	#10101080
BAB1_0512	0.00795006	6.58365	0.00967898	0.922323	2911	0.0966147	FALSE	#10101080
BAB2_0074	0.00769898	8.00416	0.00698159	0.933998	2928	0.0971789	FALSE	#10101080
BAB1_0544	0.0076624	10.5903	0.0119727	0.913642	2896	0.0961168	FALSE	#10101080
BAB1_1008	0.00749847	6.42102	0.0123054	0.912456	2892	0.0959841	FALSE	#10101080
BAB2_0385	0.00744534	5.21476	0.00928686	0.923908	2917	0.0968138	FALSE	#10101080
BAB1_0481	0.00729868	8.97918	0.00475411	0.945515	2940	0.0975772	FALSE	#10101080
BAB1_0627	0.00696528	6.48241	0.00988424	0.921507	2909	0.0965483	FALSE	#10101080
BAB1_1522	0.0067424	6.42296	0.00438267	0.947683	2943	0.0976767	FALSE	#10101080
BAB1_0225	0.00668958	7.43162	0.00222823	0.962682	2967	0.0984733	FALSE	#10101080
BAB1_1119	0.006491	6.44055	0.0122278	0.912731	2893	0.0960173	FALSE	#10101080
BAB1_0066	0.00627789	4.63774	0.00376666	0.951494	2949	0.0978759	FALSE	#10101080
BAB2_0598	0.00626999	6.06947	0.00325304	0.954918	2953	0.0980086	FALSE	#10101080
BAB1_1009	0.00624243	8.52491	0.00373723	0.951684	2950	0.0979091	FALSE	#10101080
BAB1_0865	0.00595087	7.48949	0.00474209	0.945584	2941	0.0976104	FALSE	#10101080
BAB2_1002	0.00574278	9.16263	0.010786	0.918017	2905	0.0964155	FALSE	#10101080
BAB2_0045	0.00565471	5.37258	0.00453691	0.946772	2942	0.0976435	FALSE	#10101080
BAB2_0590	0.00553992	4.62454	0.00429365	0.948217	2945	0.0977431	FALSE	#10101080
BAB1_0155	0.00546334	8.00253	0.0093969	0.92346	2915	0.0967474	FALSE	#10101080
BAB2_0142	0.00539597	5.01978	0.00184581	0.966033	2972	0.0986392	FALSE	#10101080
BAB2_0113	0.00529189	8.61316	0.00649777	0.936321	2931	0.0972785	FALSE	#10101080
BAB2_0099	0.00519861	7.76904	0.00562074	0.940765	2938	0.0975108	FALSE	#10101080
BAB1_1025	0.00516876	6.55162	0.0127122	0.911027	2886	0.0957849	FALSE	#10101080
BAB1_1322	0.00499741	6.1377	0.00562455	0.940745	2937	0.0974776	FALSE	#10101080
BAB1_1516	0.00488203	3.4134	0.00160636	0.968312	2973	0.0986724	FALSE	#10101080
BAB2_0071	0.00485816	6.27937	0.00297423	0.956891	2957	0.0981414	FALSE	#10101080
BAB1_1345	0.00399897	8.23116	0.00144797	0.969914	2976	0.098772	FALSE	#10101080
BAB1_2146	0.00395271	5.50697	0.00268551	0.959035	2960	0.098241	FALSE	#10101080
BAB2_1064	0.00392345	3.33511	0.00143733	0.970024	2977	0.0988052	FALSE	#10101080
BAB1_1233	0.00351094	10.8913	0.00300267	0.956686	2956	0.0981082	FALSE	#10101080
BAB1_0571	0.00307442	4.91967	0.00187698	0.965748	2971	0.098606	FALSE	#10101080
BAB1_1284	0.0030374	8.6454	0.00247008	0.960711	2964	0.0983737	FALSE	#10101080
BAB1_1295	0.00275837	7.23992	0.00247646	0.96066	2963	0.0983405	FALSE	#10101080
BAB1_2230	0.00270135	14.1646	0.000171012	0.989658	2999	0.0995353	FALSE	#10101080
BAB2_0995	0.00258495	5.22163	0.00158831	0.96849	2974	0.0987056	FALSE	#10101080
BAB2_1147	0.00254532	4.62695	0.000895469	0.976338	2984	0.0990375	FALSE	#10101080
BAB1_0058	0.00223881	4.27179	0.000660244	0.979681	2988	0.0991703	FALSE	#10101080
BAB1_2051	0.00209161	7.08148	0.00105276	0.974344	2980	0.0989047	FALSE	#10101080
BAB1_0877	0.00196028	5.484	0.00103157	0.974604	2981	0.0989379	FALSE	#10101080
BAB2_1179	0.00180989	14.2836	7.63e-05	0.993091	3007	0.0998009	FALSE	#10101080
BAB1_1529	0.00168167	3.82398	0.000308769	0.986104	2994	0.0993694	FALSE	#10101080
BAB1_1220	0.00165616	5.94826	0.000509912	0.982143	2990	0.0992366	FALSE	#10101080
BAB1_1183	0.00153653	9.85936	0.00031866	0.985883	2992	0.099303	FALSE	#10101080
BAB1_0565	0.00151568	5.12057	0.000318122	0.985895	2993	0.0993362	FALSE	#10101080
BAB1_0242	0.00126314	5.11384	3.78e-05	0.995136	3010	0.0999004	FALSE	#10101080
BAB1_1062	0.000781795	7.85296	0.000107747	0.991791	3003	0.0996681	FALSE	#10101080
BAB1_0469	0.000625109	7.55927	9.02e-05	0.992487	3006	0.0997677	FALSE	#10101080
BAB1_2083	0.000370675	6.53857	2.47e-05	0.996073	3011	0.0999336	FALSE	#10101080
BAB2_0470	-3.83e-05	5.90442	1.21e-07	0.999725	3013	0.1	FALSE	#10101080
BAB1_0963	-0.000356557	10.6578	3.88e-05	0.995074	3009	0.0998672	FALSE	#10101080
BAB2_0973	-0.000376345	7.4859	2.09e-05	0.996383	3012	0.0999668	FALSE	#10101080
BAB2_0919	-0.000663571	8.09428	6.21e-05	0.993768	3008	0.0998341	FALSE	#10101080
BAB2_0423	-0.000840457	4.43158	0.000118264	0.9914	3001	0.0996017	FALSE	#10101080
BAB1_0378	-0.000972799	6.41178	0.000292315	0.986479	2995	0.0994026	FALSE	#10101080
BAB1_1483	-0.00115733	5.98829	0.000113707	0.991567	3002	0.0996349	FALSE	#10101080
BAB1_1034	-0.00116389	8.40736	0.000216791	0.988356	2998	0.0995022	FALSE	#10101080
BAB1_1328	-0.00156375	5.68154	9.44e-05	0.992315	3004	0.0997013	FALSE	#10101080
BAB2_1084	-0.00216332	2.79597	0.000351139	0.985181	2991	0.0992698	FALSE	#10101080
BAB1_1881	-0.00217819	4.95857	0.000975482	0.975303	2982	0.0989711	FALSE	#10101080
BAB2_0336	-0.00226623	5.51924	0.000686886	0.979275	2987	0.0991371	FALSE	#10101080
BAB1_0601	-0.0025227	8.17288	0.00157524	0.96862	2975	0.0987388	FALSE	#10101080
BAB1_2234	-0.00255818	6.02495	0.000154267	0.990177	3000	0.0995685	FALSE	#10101080
BAB2_0469	-0.00259067	7.34798	0.000863452	0.976764	2985	0.0990707	FALSE	#10101080
BAB1_0802	-0.00261179	6.45655	0.000943389	0.975713	2983	0.0990043	FALSE	#10101080
BAB1_2066	-0.00295041	7.86671	0.00301599	0.95659	2955	0.098075	FALSE	#10101080
BAB1_1349	-0.00296605	6.39417	0.000273619	0.986919	2996	0.0994358	FALSE	#10101080
BAB1_0612	-0.002989	0.133916	9.18e-05	0.992421	3005	0.0997345	FALSE	#10101080
BAB1_1453	-0.00311763	7.99765	0.00143232	0.970077	2978	0.0988384	FALSE	#10101080
BAB1_2082	-0.00323779	8.27796	0.00214857	0.963355	2968	0.0985065	FALSE	#10101080
BAB1_2224	-0.00337864	4.59557	0.000809551	0.977501	2986	0.0991039	FALSE	#10101080
BAB1_1496	-0.00376144	5.53558	0.00195675	0.965028	2969	0.0985397	FALSE	#10101080
BAB1_1639	-0.00410616	13.6547	0.00254051	0.960155	2961	0.0982741	FALSE	#10101080
BAB2_1129	-0.00436498	1.61544	0.000594216	0.980724	2989	0.0992035	FALSE	#10101080
BAB1_1451	-0.00444559	7.89033	0.00228865	0.96218	2966	0.0984401	FALSE	#10101080
BAB1_0962	-0.00467689	9.02249	0.00295826	0.957007	2958	0.0981746	FALSE	#10101080
BAB1_2199	-0.00500554	4.42298	0.000272607	0.986943	2997	0.099469	FALSE	#10101080
BAB1_0175	-0.00518632	5.96955	0.0025246	0.96028	2962	0.0983073	FALSE	#10101080
BAB2_0884	-0.00532166	8.10913	0.00361019	0.952511	2951	0.0979422	FALSE	#10101080
BAB2_0879	-0.00559183	6.60825	0.006926	0.934261	2929	0.0972121	FALSE	#10101080
BAB1_0136	-0.00577257	7.34171	0.00882645	0.925812	2919	0.0968802	FALSE	#10101080
BAB1_1392	-0.00586319	6.74891	0.00869908	0.926348	2920	0.0969134	FALSE	#10101080
BAB1_1089	-0.00591097	6.8982	0.0130418	0.909886	2885	0.0957517	FALSE	#10101080
BAB2_0409	-0.00603031	5.88274	0.00943961	0.923287	2914	0.0967142	FALSE	#10101080
BAB1_1052	-0.00606798	7.80244	0.00626093	0.93749	2933	0.0973448	FALSE	#10101080
BAB1_0433	-0.00614326	9.06622	0.0126035	0.911407	2888	0.0958513	FALSE	#10101080
BAB1_1934	-0.00629852	7.13702	0.00660354	0.935806	2930	0.0972453	FALSE	#10101080
BAB1_1072	-0.0063229	9.92637	0.003069	0.956211	2954	0.0980418	FALSE	#10101080
BAB1_1448	-0.00656864	6.25926	0.00404152	0.949758	2947	0.0978095	FALSE	#10101080
BAB1_1588	-0.006731	7.06059	0.00408847	0.949467	2946	0.0977763	FALSE	#10101080
BAB2_0661	-0.00673402	7.58951	0.0144443	0.905187	2878	0.0955194	FALSE	#10101080
BAB2_0251	-0.00675911	7.1267	0.0230588	0.880383	2843	0.0943578	FALSE	#10101080
BAB1_1553	-0.00684748	7.87493	0.0139581	0.906789	2881	0.095619	FALSE	#10101080
BAB1_0810	-0.00726937	9.66183	0.0134217	0.908589	2882	0.0956522	FALSE	#10101080
BAB1_0692	-0.00737848	5.10637	0.0100271	0.920944	2908	0.0965151	FALSE	#10101080
BAB1_1812	-0.00744467	6.724	0.0111881	0.916509	2903	0.0963492	FALSE	#10101080
BAB1_1524	-0.00759718	7.04889	0.0157102	0.901141	2871	0.0952871	FALSE	#10101080
BAB2_0984	-0.00764048	8.43605	0.00857405	0.926878	2922	0.0969798	FALSE	#10101080
BAB1_0298	-0.0080085	3.71886	0.00389046	0.950704	2948	0.0978427	FALSE	#10101080
BAB1_0868	-0.00812435	8.04168	0.0154813	0.90186	2872	0.0953203	FALSE	#10101080
BAB1_1088	-0.00818968	6.95701	0.02466	0.876333	2838	0.0941918	FALSE	#10101080
BAB1_0830	-0.00827116	7.98255	0.0199029	0.888809	2853	0.0946897	FALSE	#10101080
BAB2_0654	-0.00831949	8.26587	0.00797777	0.929459	2925	0.0970793	FALSE	#10101080
BAB1_0933	-0.00886986	8.97687	0.0176159	0.895351	2865	0.095088	FALSE	#10101080
BAB2_0278	-0.00889423	7.38439	0.0153515	0.90227	2875	0.0954198	FALSE	#10101080
BAB2_1036	-0.0089137	5.42027	0.00629924	0.937299	2932	0.0973116	FALSE	#10101080
BAB1_1202	-0.00933772	6.25623	0.0152466	0.902603	2876	0.095453	FALSE	#10101080
BAB1_2157	-0.00933916	9.31281	0.0434009	0.836466	2784	0.0923996	FALSE	#10101080
BAB1_0966	-0.0093523	9.91208	0.0212622	0.885102	2849	0.0945569	FALSE	#10101080
BAB1_2140	-0.00945159	5.26158	0.0177862	0.89485	2862	0.0949884	FALSE	#10101080
BAB2_0871	-0.00947667	9.69557	0.00542432	0.941808	2939	0.097544	FALSE	#10101080
BAB2_0075	-0.0098564	8.58607	0.0114058	0.915704	2902	0.096316	FALSE	#10101080
BAB2_0454	-0.0104445	3.59238	0.0141262	0.906232	2879	0.0955526	FALSE	#10101080
BAB1_1964	-0.0105738	10.8342	0.0105877	0.918772	2906	0.0964487	FALSE	#10101080
BAB2_0316	-0.0106008	7.52315	0.0329905	0.857167	2808	0.0931962	FALSE	#10101080
BAB2_0257	-0.0106718	6.18252	0.019848	0.888962	2855	0.0947561	FALSE	#10101080
BAB1_1137	-0.0107021	7.18875	0.00964257	0.922469	2912	0.0966479	FALSE	#10101080
BAB1_1621	-0.010847	9.42292	0.0437425	0.835833	2782	0.0923332	FALSE	#10101080
BAB1_1888	-0.0110535	6.16471	0.0295301	0.864785	2822	0.0936608	FALSE	#10101080
BAB2_0383	-0.0111079	3.95087	0.0139932	0.906672	2880	0.0955858	FALSE	#10101080
BAB2_0872	-0.011383	4.60718	0.0108712	0.917695	2904	0.0963823	FALSE	#10101080
BAB1_1024	-0.0115094	7.80282	0.0263626	0.872173	2831	0.0939595	FALSE	#10101080
BAB1_0568	-0.0115528	6.00801	0.0153774	0.902188	2874	0.0953867	FALSE	#10101080
BAB1_2133	-0.0119381	5.82945	0.032297	0.858659	2810	0.0932625	FALSE	#10101080
BAB1_0132	-0.0120882	5.80312	0.0449948	0.833536	2779	0.0922337	FALSE	#10101080
BAB1_1017	-0.0121738	8.02489	0.00700862	0.933871	2927	0.0971457	FALSE	#10101080
BAB1_1557	-0.0123376	10.4333	0.0319403	0.859433	2811	0.0932957	FALSE	#10101080
BAB1_1656	-0.0125172	7.09548	0.0284382	0.867284	2826	0.0937936	FALSE	#10101080
BAB2_0352	-0.0125659	6.9762	0.0117673	0.914383	2898	0.0961832	FALSE	#10101080
BAB2_0301	-0.0125847	8.45995	0.0559372	0.814742	2749	0.091238	FALSE	#10101080
BAB1_0138	-0.0126297	7.24972	0.0323231	0.858603	2809	0.0932293	FALSE	#10101080
BAB1_1819	-0.0126636	9.10226	0.0205117	0.887133	2852	0.0946565	FALSE	#10101080
BAB1_1211	-0.0127216	5.57917	0.0308106	0.861915	2814	0.0933953	FALSE	#10101080
BAB1_1830	-0.0129497	8.53957	0.0223344	0.882262	2846	0.0944574	FALSE	#10101080
BAB2_0396	-0.0130258	5.17724	0.0115626	0.915129	2900	0.0962496	FALSE	#10101080
BAB1_0616	-0.0133183	-0.512294	0.00124311	0.972122	2979	0.0988716	FALSE	#10101080
BAB1_0852	-0.0133404	6.43853	0.0346223	0.853718	2804	0.0930634	FALSE	#10101080
BAB1_0944	-0.0134212	5.37125	0.0500978	0.824503	2767	0.0918354	FALSE	#10101080
BAB1_0493	-0.0134402	9.77906	0.024368	0.877062	2839	0.094225	FALSE	#10101080
BAB1_2163	-0.0135304	10.0404	0.0512156	0.82259	2761	0.0916362	FALSE	#10101080
BAB2_1028	-0.0136509	5.4454	0.0192642	0.890596	2856	0.0947892	FALSE	#10101080
BAB1_1629	-0.0137401	6.40459	0.0283912	0.867392	2827	0.0938268	FALSE	#10101080
BAB1_0740	-0.0140474	8.5923	0.0367614	0.849322	2800	0.0929306	FALSE	#10101080
BAB1_1611	-0.0141171	6.43304	0.0395894	0.84371	2791	0.0926319	FALSE	#10101080
BAB1_1391	-0.0141343	9.29658	0.0248953	0.87575	2835	0.0940923	FALSE	#10101080
BAB1_0945	-0.0144869	5.71916	0.0215838	0.884243	2847	0.0944905	FALSE	#10101080
BAB1_1277	-0.0145573	6.40999	0.015969	0.900335	2870	0.0952539	FALSE	#10101080
BAB2_0972	-0.0146693	7.24078	0.0443758	0.834667	2781	0.0923	FALSE	#10101080
BAB1_2160	-0.0149807	8.74181	0.0371487	0.848541	2798	0.0928643	FALSE	#10101080
BAB1_0912	-0.0150523	6.27393	0.036113	0.850641	2801	0.0929638	FALSE	#10101080
BAB2_0529	-0.0152625	5.61771	0.0540154	0.817892	2754	0.0914039	FALSE	#10101080
BAB2_0642	-0.015683	7.29169	0.082373	0.7762	2696	0.0894789	FALSE	#10101080
BAB2_0196	-0.0158126	6.87027	0.0750939	0.786052	2713	0.0900431	FALSE	#10101080
BAB1_0137	-0.0162396	5.52546	0.0383081	0.846226	2793	0.0926983	FALSE	#10101080
BAB1_0261	-0.0167952	3.65802	0.0298287	0.86411	2820	0.0935944	FALSE	#10101080
BAB1_1085	-0.0169458	6.40248	0.0378293	0.847177	2796	0.0927979	FALSE	#10101080
BAB1_0032	-0.0171173	6.36843	0.0495144	0.82551	2770	0.0919349	FALSE	#10101080
BAB1_0206	-0.0175151	7.02437	0.0660324	0.799065	2722	0.0903419	FALSE	#10101080
BAB1_0723	-0.0175179	6.76983	0.0471392	0.829678	2776	0.0921341	FALSE	#10101080
BAB2_0983	-0.0178227	9.07535	0.0168502	0.897637	2867	0.0951543	FALSE	#10101080
BAB2_0574	-0.0179923	9.01645	0.0043793	0.947703	2944	0.0977099	FALSE	#10101080
BAB2_0968	-0.0181422	4.87756	0.0240813	0.877781	2842	0.0943246	FALSE	#10101080
BAB1_1627	-0.0181896	6.90791	0.0551979	0.815947	2751	0.0913043	FALSE	#10101080
BAB1_1363	-0.0181944	4.71383	0.0242807	0.87728	2841	0.0942914	FALSE	#10101080
BAB1_2152	-0.0186306	4.47511	0.0756931	0.785222	2712	0.09001	FALSE	#10101080
BAB2_0138	-0.0187376	6.90581	0.0254417	0.874406	2834	0.0940591	FALSE	#10101080
BAB2_0476	-0.0187862	7.90468	0.100438	0.753633	2670	0.088616	FALSE	#10101080
BAB1_1035	-0.0191019	5.07555	0.0426578	0.837852	2786	0.092466	FALSE	#10101080
BAB2_0582	-0.019164	6.81177	0.0615759	0.805816	2735	0.0907733	FALSE	#10101080
BAB1_1146	-0.0191657	6.81134	0.0803811	0.778848	2698	0.0895453	FALSE	#10101080
BAB1_1031	-0.0193662	10.1519	0.13116	0.719926	2624	0.0870893	FALSE	#10101080
BAB1_0884	-0.0199475	4.3834	0.00960713	0.922611	2913	0.096681	FALSE	#10101080
BAB1_2074	-0.0200717	8.09455	0.0182961	0.893362	2860	0.094922	FALSE	#10101080
BAB1_0503	-0.0201345	3.95336	0.0288912	0.866241	2824	0.0937272	FALSE	#10101080
BAB2_1043	-0.0202398	4.62301	0.049379	0.825745	2771	0.0919681	FALSE	#10101080
BAB1_1716	-0.0203896	6.45208	0.076611	0.783958	2708	0.0898772	FALSE	#10101080
BAB1_0348	-0.0204018	7.44398	0.0528618	0.819812	2759	0.0915699	FALSE	#10101080
BAB1_1154	-0.0206011	4.73926	0.0535477	0.818668	2756	0.0914703	FALSE	#10101080
BAB1_1438	-0.0206725	5.79364	0.105787	0.747388	2662	0.0883505	FALSE	#10101080
BAB1_1955	-0.0213245	2.18965	0.0132843	0.909056	2884	0.0957186	FALSE	#10101080
BAB1_1259	-0.0217112	8.85864	0.0296989	0.864403	2821	0.0936276	FALSE	#10101080
BAB1_0120	-0.0218057	8.18209	0.160481	0.691726	2577	0.0855294	FALSE	#10101080
BAB1_1405	-0.0218863	7.23904	0.13291	0.718147	2619	0.0869233	FALSE	#10101080
BAB1_1235	-0.0221478	11.1071	0.114832	0.737213	2649	0.087919	FALSE	#10101080
BAB1_2195	-0.0222625	2.17243	0.00928695	0.923908	2916	0.0967806	FALSE	#10101080
BAB1_0176	-0.022339	6.32989	0.0759671	0.784844	2710	0.0899436	FALSE	#10101080
BAB1_2132	-0.0225564	5.54952	0.059182	0.80955	2741	0.0909725	FALSE	#10101080
BAB2_0437	-0.0228959	4.32091	0.0281565	0.867936	2828	0.0938599	FALSE	#10101080
BAB2_0974	-0.023013	9.71549	0.11776	0.734016	2642	0.0876867	FALSE	#10101080
BAB1_1431	-0.0232898	6.92378	0.100072	0.754068	2671	0.0886492	FALSE	#10101080
BAB2_0439	-0.023475	7.18058	0.126565	0.724662	2633	0.087388	FALSE	#10101080
BAB1_1476	-0.0236718	5.77391	0.0787285	0.781071	2701	0.0896449	FALSE	#10101080
BAB2_0326	-0.0237608	7.24083	0.0927302	0.762965	2678	0.0888815	FALSE	#10101080
BAB1_1065	-0.0240479	6.54062	0.0544744	0.817135	2753	0.0913707	FALSE	#10101080
BAB1_0924	-0.0240769	9.63934	0.152111	0.69945	2591	0.085994	FALSE	#10101080
BAB1_2120	-0.0244635	7.69499	0.137548	0.713496	2610	0.0866246	FALSE	#10101080
BAB1_0918	-0.0246415	9.23827	0.184107	0.67112	2539	0.0842682	FALSE	#10101080
BAB1_1992	-0.024748	7.60789	0.0675816	0.796775	2720	0.0902755	FALSE	#10101080
BAB2_0025	-0.0252909	5.04363	0.0538201	0.818216	2755	0.0914371	FALSE	#10101080
BAB2_1058	-0.0253068	3.95373	0.0952307	0.759893	2675	0.0887819	FALSE	#10101080
BAB2_0683	-0.0254585	1.00533	0.0133453	0.908848	2883	0.0956854	FALSE	#10101080
BAB1_0286	-0.0259965	7.44659	0.157098	0.694819	2583	0.0857285	FALSE	#10101080
BAB1_1300	-0.0261573	9.07062	0.170142	0.683097	2562	0.0850315	FALSE	#10101080
BAB1_1740	-0.0271458	11.1377	0.0503252	0.824112	2766	0.0918022	FALSE	#10101080
BAB1_1269	-0.0271493	9.68239	0.106781	0.746247	2659	0.0882509	FALSE	#10101080
BAB1_1661	-0.0271904	3.69457	0.0505493	0.823728	2764	0.0917358	FALSE	#10101080
BAB1_0954	-0.0273785	7.44806	0.21018	0.650132	2503	0.0830733	FALSE	#10101080
BAB1_2091	-0.0275108	5.06333	0.06253	0.804349	2734	0.0907401	FALSE	#10101080
BAB1_0728	-0.0277174	7.66106	0.316605	0.578091	2393	0.0794225	FALSE	#10101080
BAB1_1133	-0.0278711	7.60186	0.290558	0.594083	2418	0.0802522	FALSE	#10101080
BAB2_0313	-0.0282462	4.16788	0.0477864	0.828532	2773	0.0920345	FALSE	#10101080
BAB1_1090	-0.0287478	6.33834	0.207539	0.652184	2508	0.0832393	FALSE	#10101080
BAB1_0152	-0.0287772	8.72423	0.209735	0.650477	2505	0.0831397	FALSE	#10101080
BAB2_0637	-0.0288362	6.00958	0.111161	0.741286	2655	0.0881182	FALSE	#10101080
BAB1_0034	-0.0288384	7.43641	0.295778	0.590806	2410	0.0799867	FALSE	#10101080
BAB1_0709	-0.0289827	9.13279	0.162921	0.689519	2573	0.0853966	FALSE	#10101080
BAB2_0846	-0.0290723	6.96775	0.239827	0.62811	2466	0.0818453	FALSE	#10101080
BAB2_0720	-0.0292094	5.29011	0.170032	0.683194	2563	0.0850647	FALSE	#10101080
BAB1_1566	-0.0292748	7.55219	0.185565	0.669901	2534	0.0841022	FALSE	#10101080
BAB1_0485	-0.0294945	8.45704	0.185048	0.670333	2536	0.0841686	FALSE	#10101080
BAB2_0579	-0.0298246	6.28614	0.0409745	0.841037	2788	0.0925324	FALSE	#10101080
BAB1_2227	-0.030343	8.57017	0.0123253	0.912386	2891	0.0959509	FALSE	#10101080
BAB2_1066	-0.0304965	4.06413	0.0677554	0.79652	2719	0.0902423	FALSE	#10101080
BAB1_1055	-0.0308694	5.71651	0.105665	0.747528	2663	0.0883837	FALSE	#10101080
BAB1_1688	-0.0309596	4.55947	0.115148	0.736866	2648	0.0878858	FALSE	#10101080
BAB1_0383	-0.0310654	5.46958	0.109633	0.743005	2656	0.0881513	FALSE	#10101080
BAB1_2084	-0.03122	6.71983	0.354781	0.556159	2340	0.0776635	FALSE	#10101080
BAB1_1948	-0.0312988	6.88325	0.188865	0.667163	2528	0.0839031	FALSE	#10101080
BAB1_0576	-0.0313384	7.0344	0.132274	0.718792	2620	0.0869565	FALSE	#10101080
BAB1_0508	-0.0313855	6.21919	0.178155	0.676157	2549	0.0846001	FALSE	#10101080
BAB2_0322	-0.031505	3.76892	0.0561692	0.814366	2748	0.0912048	FALSE	#10101080
BAB1_0423	-0.0315589	6.78361	0.196023	0.66132	2520	0.0836376	FALSE	#10101080
BAB1_0528	-0.0316425	6.04761	0.275898	0.603499	2435	0.0808165	FALSE	#10101080
BAB2_0057	-0.0317793	4.72827	0.0853372	0.772324	2689	0.0892466	FALSE	#10101080
BAB1_0862	-0.032167	9.6522	0.112035	0.74031	2652	0.0880186	FALSE	#10101080
BAB1_0035	-0.032302	6.36697	0.201254	0.65713	2516	0.0835048	FALSE	#10101080
BAB1_2175	-0.032577	8.5771	0.344472	0.561918	2358	0.0782609	FALSE	#10101080
BAB1_2201	-0.032581	4.30949	0.0310132	0.861467	2812	0.0933289	FALSE	#10101080
BAB1_0898	-0.0327145	7.12575	0.373287	0.5461	2327	0.077232	FALSE	#10101080
BAB2_1118	-0.0327722	3.05729	0.0858116	0.771711	2687	0.0891802	FALSE	#10101080
BAB1_0811	-0.0331254	11.0145	0.203897	0.655039	2513	0.0834052	FALSE	#10101080
BAB2_1039	-0.0331505	3.79669	0.103354	0.750206	2666	0.0884832	FALSE	#10101080
BAB1_1073	-0.0335266	7.72213	0.25814	0.615343	2451	0.0813475	FALSE	#10101080
BAB1_1508	-0.03362	9.01434	0.348729	0.559526	2347	0.0778958	FALSE	#10101080
BAB1_1551	-0.0336496	10.7625	0.0772458	0.783088	2707	0.089844	FALSE	#10101080
BAB1_0046	-0.0337812	10.5637	0.559933	0.460469	2201	0.0730501	FALSE	#10101080
BAB1_1654	-0.0338833	3.79965	0.117336	0.734477	2643	0.0877199	FALSE	#10101080
BAB2_0321	-0.0339469	7.84396	0.344906	0.561673	2356	0.0781945	FALSE	#10101080
BAB1_0168	-0.0339478	6.94975	0.344613	0.561839	2357	0.0782277	FALSE	#10101080
BAB1_0324	-0.0340149	4.95622	0.13661	0.714429	2612	0.086691	FALSE	#10101080
BAB1_1648	-0.0341782	9.03357	0.155568	0.69623	2586	0.0858281	FALSE	#10101080
BAB1_0480	-0.0343462	9.83063	0.0637725	0.802457	2732	0.0906737	FALSE	#10101080
BAB1_2068	-0.0343525	5.92675	0.255197	0.617356	2453	0.0814139	FALSE	#10101080
BAB1_0403	-0.0345503	7.75445	0.265002	0.610707	2447	0.0812147	FALSE	#10101080
BAB1_2124	-0.0346798	9.81327	0.273838	0.604847	2439	0.0809492	FALSE	#10101080
BAB1_0688	-0.0346939	7.15261	0.280581	0.600457	2429	0.0806173	FALSE	#10101080
BAB1_2087	-0.0349109	5.28754	0.202965	0.655775	2514	0.0834384	FALSE	#10101080
BAB1_0843	-0.035142	8.57498	0.202447	0.656184	2515	0.0834716	FALSE	#10101080
BAB1_0303	-0.0353237	5.14118	0.0794772	0.780061	2699	0.0895785	FALSE	#10101080
BAB2_0970	-0.0354463	6.0132	0.164129	0.688433	2571	0.0853302	FALSE	#10101080
BAB2_0855	-0.0357673	7.72997	0.668213	0.420513	2120	0.0703618	FALSE	#10101080
BAB1_1049	-0.035975	5.11981	0.178363	0.675979	2548	0.0845669	FALSE	#10101080
BAB2_0174	-0.0360358	6.3401	0.612021	0.440533	2168	0.0719549	FALSE	#10101080
BAB2_0517	-0.0360982	3.83804	0.155079	0.696683	2587	0.0858613	FALSE	#10101080
BAB1_2235	-0.0361352	1.91278	0.0164947	0.898717	2868	0.0951875	FALSE	#10101080
BAB1_1359	-0.0367706	3.92099	0.112284	0.740033	2651	0.0879854	FALSE	#10101080
BAB2_0587	-0.0368819	7.85062	0.250584	0.62054	2458	0.0815798	FALSE	#10101080
BAB1_0509	-0.036893	9.35494	0.331324	0.569435	2372	0.0787255	FALSE	#10101080
BAB1_2171	-0.0369938	3.88231	0.178439	0.675915	2547	0.0845337	FALSE	#10101080
BAB2_0072	-0.0374151	8.30124	0.162635	0.689777	2574	0.0854298	FALSE	#10101080
BAB1_0156	-0.0378658	7.20691	0.337416	0.565928	2365	0.0784932	FALSE	#10101080
BAB1_0165	-0.0379485	5.91311	0.281404	0.599926	2428	0.0805841	FALSE	#10101080
BAB1_1022	-0.0379538	5.70703	0.177315	0.676875	2550	0.0846333	FALSE	#10101080
BAB2_0735	-0.037985	5.50735	0.104538	0.74883	2665	0.0884501	FALSE	#10101080
BAB2_0611	-0.0380149	6.09209	0.503494	0.483781	2238	0.0742781	FALSE	#10101080
BAB2_0760	-0.0382138	2.47889	0.041536	0.839967	2787	0.0924992	FALSE	#10101080
BAB1_1063	-0.0385056	11.5079	0.327649	0.571572	2380	0.078991	FALSE	#10101080
BAB1_1987	-0.0387441	7.03399	0.411682	0.526286	2302	0.0764023	FALSE	#10101080
BAB1_0667	-0.0387765	5.83624	0.212126	0.64863	2500	0.0829738	FALSE	#10101080
BAB1_0842	-0.0387995	9.3116	0.525255	0.474566	2219	0.0736475	FALSE	#10101080
BAB1_1038	-0.0388101	7.73837	0.196506	0.66093	2519	0.0836044	FALSE	#10101080
BAB2_0894	-0.0389215	4.86171	0.240303	0.627771	2465	0.0818121	FALSE	#10101080
BAB2_0652	-0.0394155	8.63826	0.363961	0.551125	2334	0.0774643	FALSE	#10101080
BAB1_1906	-0.0394232	9.39788	0.221286	0.641672	2490	0.0826419	FALSE	#10101080
BAB1_1160	-0.0396018	8.32223	0.424449	0.519988	2295	0.0761699	FALSE	#10101080
BAB1_1274	-0.039642	7.7953	0.174891	0.678961	2554	0.084766	FALSE	#10101080
BAB1_1172	-0.0398502	6.93674	0.216013	0.645655	2495	0.0828078	FALSE	#10101080
BAB1_1456	-0.0401245	8.55561	0.291072	0.59376	2417	0.0802191	FALSE	#10101080
BAB1_1885	-0.0402339	9.1059	0.266823	0.609489	2444	0.0811152	FALSE	#10101080
BAB1_1428	-0.0403011	3.75443	0.157083	0.694833	2584	0.0857617	FALSE	#10101080
BAB1_1959	-0.0403331	3.68671	0.127531	0.723658	2632	0.0873548	FALSE	#10101080
BAB1_0287	-0.0404292	9.43163	0.374529	0.545437	2326	0.0771988	FALSE	#10101080
BAB1_1778	-0.0404383	8.7862	0.17569	0.678272	2551	0.0846664	FALSE	#10101080
BAB1_1743	-0.0404891	1.87274	0.0642696	0.801705	2728	0.090541	FALSE	#10101080
BAB2_0143	-0.0404894	4.64918	0.1594	0.69271	2580	0.0856289	FALSE	#10101080
BAB2_0554	-0.0405958	5.87435	0.393306	0.5356	2318	0.0769333	FALSE	#10101080
BAB1_1455	-0.0406165	8.32022	0.254851	0.617593	2454	0.0814471	FALSE	#10101080
BAB1_1315	-0.0406371	5.95374	0.631814	0.433314	2144	0.0711583	FALSE	#10101080
BAB2_0432	-0.0406939	6.03511	0.269016	0.60803	2442	0.0810488	FALSE	#10101080
BAB1_1612	-0.0408417	8.5524	0.247303	0.622827	2459	0.081613	FALSE	#10101080
BAB1_0750	-0.0409223	8.97184	0.181603	0.673227	2541	0.0843345	FALSE	#10101080
BAB1_1413	-0.041027	8.0759	0.236863	0.630233	2472	0.0820445	FALSE	#10101080
BAB1_1163	-0.0411158	8.28281	0.391982	0.536283	2319	0.0769665	FALSE	#10101080
BAB2_0520	-0.0412814	4.70334	0.14492	0.706284	2602	0.0863591	FALSE	#10101080
BAB1_2102	-0.0416336	6.86264	0.600368	0.444871	2181	0.0723863	FALSE	#10101080
BAB1_0796	-0.04172	6.66928	0.639154	0.430685	2138	0.0709592	FALSE	#10101080
BAB1_0256	-0.0419331	2.8803	0.128524	0.722631	2629	0.0872552	FALSE	#10101080
BAB2_0883	-0.0420197	9.34355	0.111877	0.740486	2654	0.088085	FALSE	#10101080
BAB1_0792	-0.0420725	6.20685	0.2625	0.612388	2448	0.0812479	FALSE	#10101080
BAB2_1004	-0.0421841	4.83811	0.220862	0.641989	2491	0.0826751	FALSE	#10101080
BAB1_0642	-0.0426046	5.93226	0.399132	0.532615	2315	0.0768337	FALSE	#10101080
BAB1_1650	-0.043407	8.55836	0.367078	0.549436	2331	0.0773648	FALSE	#10101080
BAB1_1667	-0.0434152	7.16582	0.210685	0.649741	2502	0.0830402	FALSE	#10101080
BAB1_1051	-0.0438123	4.53499	0.152472	0.699111	2590	0.0859608	FALSE	#10101080
BAB1_1641	-0.0439607	9.64906	0.0510942	0.822797	2762	0.0916694	FALSE	#10101080
BAB1_0919	-0.0443977	6.08633	0.139954	0.711118	2608	0.0865582	FALSE	#10101080
BAB1_0704	-0.0447304	6.54761	0.188342	0.667594	2529	0.0839363	FALSE	#10101080
BAB2_0632	-0.0449557	8.00127	0.127651	0.723534	2631	0.0873216	FALSE	#10101080
BAB1_1672	-0.0449966	6.3606	0.501	0.484857	2245	0.0745105	FALSE	#10101080
BAB1_1773	-0.0451785	8.46237	0.381652	0.541666	2322	0.077066	FALSE	#10101080
BAB1_1791	-0.0455237	8.52474	0.889618	0.353573	2010	0.0667109	FALSE	#10101080
BAB2_1019	-0.0455275	6.76495	0.312589	0.580499	2396	0.0795221	FALSE	#10101080
BAB2_1046	-0.0455984	3.92254	0.281785	0.59968	2427	0.0805509	FALSE	#10101080
BAB1_0053	-0.0457753	4.81599	0.295811	0.590785	2409	0.0799535	FALSE	#10101080
BAB2_1051	-0.0458395	2.35205	0.0914565	0.764548	2683	0.0890475	FALSE	#10101080
BAB2_0429	-0.0458813	3.92368	0.262032	0.612704	2450	0.0813143	FALSE	#10101080
BAB1_0633	-0.0459732	9.16386	0.26221	0.612584	2449	0.0812811	FALSE	#10101080
BAB2_0314	-0.0462446	7.18309	0.332663	0.56866	2371	0.0786923	FALSE	#10101080
BAB2_0421	-0.0463663	4.87215	0.335238	0.567177	2369	0.078626	FALSE	#10101080
BAB1_1323	-0.0465045	5.62553	0.492261	0.488657	2249	0.0746432	FALSE	#10101080
BAB1_1465	-0.0468282	5.77903	0.185876	0.669641	2533	0.084069	FALSE	#10101080
BAB2_1027	-0.0469507	7.80095	0.230692	0.634707	2479	0.0822768	FALSE	#10101080
BAB1_1059	-0.0471936	8.68297	0.320347	0.575866	2388	0.0792566	FALSE	#10101080
BAB1_0666	-0.0473072	8.24533	1.20478	0.28163	1865	0.0618984	FALSE	#10101080
BAB2_0040	-0.047451	5.37952	0.366946	0.549507	2332	0.0773979	FALSE	#10101080
BAB1_0104	-0.0474589	6.75483	0.470818	0.498201	2259	0.0749751	FALSE	#10101080
BAB1_0281	-0.0477755	7.79129	0.57808	0.453362	2190	0.072685	FALSE	#10101080
BAB2_0899	-0.0481297	1.79187	0.107606	0.745304	2657	0.0881845	FALSE	#10101080
BAB2_0595	-0.048134	5.38423	0.22333	0.640143	2488	0.0825755	FALSE	#10101080
BAB1_2078	-0.0481409	4.19909	0.169091	0.684022	2564	0.0850979	FALSE	#10101080
BAB2_1101	-0.0481681	2.23208	0.130916	0.720175	2625	0.0871225	FALSE	#10101080
BAB1_1549	-0.0481841	7.92774	0.159996	0.692167	2579	0.0855958	FALSE	#10101080
BAB2_0350	-0.0482398	4.45433	0.164704	0.687918	2570	0.085297	FALSE	#10101080
BAB1_1010	-0.0483058	5.66771	0.214187	0.647049	2497	0.0828742	FALSE	#10101080
BAB2_0479	-0.0488004	5.69624	0.32035	0.575864	2387	0.0792234	FALSE	#10101080
BAB1_0418	-0.0489752	5.9964	0.131557	0.719521	2623	0.0870561	FALSE	#10101080
BAB1_1983	-0.0491764	7.04323	0.328506	0.571072	2378	0.0789247	FALSE	#10101080
BAB2_0445	-0.0491797	5.19474	0.537482	0.469515	2213	0.0734484	FALSE	#10101080
BAB1_0328	-0.0493263	5.97319	0.591413	0.448252	2182	0.0724195	FALSE	#10101080
BAB1_0593	-0.0494962	8.95254	0.266394	0.609775	2445	0.0811484	FALSE	#10101080
BAB2_0204	-0.0501487	8.66098	0.506023	0.482695	2234	0.0741454	FALSE	#10101080
BAB2_0369	-0.0506076	4.51477	0.203902	0.655035	2512	0.0833721	FALSE	#10101080
BAB1_0718	-0.0506433	7.49423	0.276225	0.603285	2434	0.0807833	FALSE	#10101080
BAB1_0572	-0.0507171	4.42166	0.857824	0.362189	2024	0.0671756	FALSE	#10101080
BAB1_1074	-0.0509738	7.30633	1.1412	0.294437	1895	0.0628941	FALSE	#10101080
BAB1_2099	-0.0511072	10.8678	0.275421	0.603811	2437	0.0808828	FALSE	#10101080
BAB1_0517	-0.0514172	5.90105	1.18402	0.28573	1874	0.0621971	FALSE	#10101080
BAB2_0342	-0.052608	5.31146	0.212368	0.648444	2499	0.0829406	FALSE	#10101080
BAB1_0525	-0.0532049	8.98674	0.419188	0.522566	2297	0.0762363	FALSE	#10101080
BAB1_0456	-0.0532639	5.55862	0.250636	0.620504	2457	0.0815466	FALSE	#10101080
BAB2_0146	-0.0534293	5.04039	0.543025	0.467254	2208	0.0732824	FALSE	#10101080
BAB2_0145	-0.0536241	4.48284	0.349674	0.558998	2346	0.0778626	FALSE	#10101080
BAB1_1864	-0.0544755	7.88412	0.947223	0.338683	1985	0.0658812	FALSE	#10101080
BAB2_0990	-0.0548176	7.22218	0.511543	0.480338	2228	0.0739462	FALSE	#10101080
BAB2_1065	-0.0548265	3.85849	0.298698	0.588988	2406	0.079854	FALSE	#10101080
BAB2_0065	-0.0549581	4.81782	0.49846	0.485956	2246	0.0745436	FALSE	#10101080
BAB2_0307	-0.0551875	5.40606	0.189423	0.666702	2527	0.0838699	FALSE	#10101080
BAB1_0492	-0.0552683	8.87676	0.506435	0.482518	2233	0.0741122	FALSE	#10101080
BAB1_1222	-0.055507	4.78284	0.651414	0.426347	2128	0.0706273	FALSE	#10101080
BAB1_1114	-0.0555113	6.98653	0.604389	0.443366	2175	0.0721872	FALSE	#10101080
BAB1_0869	-0.055535	7.42255	0.42724	0.518629	2292	0.0760704	FALSE	#10101080
BAB2_0593	-0.0555367	6.11897	0.471612	0.497842	2258	0.0749419	FALSE	#10101080
BAB1_2228	-0.0558243	4.57768	0.028522	0.86709	2825	0.0937604	FALSE	#10101080
BAB2_0108	-0.0560594	4.86755	0.46687	0.499993	2265	0.0751742	FALSE	#10101080
BAB2_1059	-0.0561139	4.7552	0.331125	0.569551	2373	0.0787587	FALSE	#10101080
BAB2_0207	-0.0562352	8.29734	0.895266	0.352073	2007	0.0666114	FALSE	#10101080
BAB2_1178	-0.056698	0.0880011	0.00192579	0.965306	2970	0.0985729	FALSE	#10101080
BAB1_0583	-0.0567865	7.82863	0.30482	0.585216	2403	0.0797544	FALSE	#10101080
BAB2_0398	-0.0571668	3.9502	0.229749	0.635397	2480	0.08231	FALSE	#10101080
BAB2_0430	-0.0572923	3.62696	0.283801	0.598384	2423	0.0804182	FALSE	#10101080
BAB1_2104	-0.0575566	7.14352	0.376813	0.544223	2325	0.0771656	FALSE	#10101080
BAB2_0530	-0.0577834	6.89472	0.881409	0.35577	2015	0.0668769	FALSE	#10101080
BAB2_1144	-0.0578473	4.91798	0.130318	0.720786	2627	0.0871888	FALSE	#10101080
BAB1_0318	-0.0578837	7.2536	0.160221	0.691962	2578	0.0855626	FALSE	#10101080
BAB1_0708	-0.0579535	8.65075	1.07535	0.30853	1922	0.0637902	FALSE	#10101080
BAB1_1307	-0.0584033	6.19395	1.17352	0.287834	1878	0.0623299	FALSE	#10101080
BAB1_1690	-0.0586235	5.94628	0.404547	0.529867	2307	0.0765682	FALSE	#10101080
BAB1_2056	-0.0587976	8.09198	0.475975	0.495877	2255	0.0748424	FALSE	#10101080
BAB1_0819	-0.059054	6.65322	0.442012	0.511541	2280	0.0756721	FALSE	#10101080
BAB2_0106	-0.0593515	6.37114	0.939661	0.340587	1992	0.0661135	FALSE	#10101080
BAB2_0741	-0.0597756	5.92523	0.863242	0.3607	2020	0.0670428	FALSE	#10101080
BAB2_0104	-0.0599582	5.82333	0.622558	0.436667	2157	0.0715898	FALSE	#10101080
BAB1_2165	-0.0602358	10.9745	1.09466	0.304307	1914	0.0635247	FALSE	#10101080
BAB1_0603	-0.0604016	3.81821	0.132955	0.718101	2618	0.0868901	FALSE	#10101080
BAB2_0534	-0.0605583	5.39273	0.46693	0.499966	2263	0.0751079	FALSE	#10101080
BAB1_1668	-0.0605805	6.60645	0.53797	0.469315	2212	0.0734152	FALSE	#10101080
BAB2_0646	-0.0606671	9.43577	0.609116	0.441608	2170	0.0720212	FALSE	#10101080
BAB1_1842	-0.0607722	6.14166	1.11786	0.299333	1903	0.0631596	FALSE	#10101080
BAB1_0372	-0.0608214	4.92127	0.403897	0.530195	2309	0.0766346	FALSE	#10101080
BAB1_1433	-0.0608815	5.83052	0.776144	0.385753	2068	0.0686359	FALSE	#10101080
BAB1_2122	-0.0609197	6.21239	0.627025	0.435044	2150	0.0713575	FALSE	#10101080
BAB2_0988	-0.0610303	7.96161	0.458951	0.503622	2268	0.0752738	FALSE	#10101080
BAB2_0557	-0.0611421	7.71965	0.467892	0.499528	2262	0.0750747	FALSE	#10101080
BAB1_0732	-0.0611903	1.8138	0.142272	0.70885	2605	0.0864587	FALSE	#10101080
BAB1_0382	-0.0613233	4.91857	0.694832	0.411515	2105	0.0698639	FALSE	#10101080
BAB2_0031	-0.0613586	3.90369	0.489016	0.490082	2251	0.0747096	FALSE	#10101080
BAB2_0001	-0.0616498	7.23708	0.519555	0.476951	2221	0.0737139	FALSE	#10101080
BAB1_1184	-0.0616888	11.1847	0.360279	0.553133	2336	0.0775307	FALSE	#10101080
BAB1_1212	-0.0617376	6.42452	0.979079	0.330821	1967	0.0652838	FALSE	#10101080
BAB1_0441	-0.0619656	5.29184	0.606386	0.442622	2172	0.0720876	FALSE	#10101080
BAB1_1701	-0.0621701	6.72113	0.561283	0.459933	2199	0.0729837	FALSE	#10101080
BAB1_0425	-0.0627203	10.8425	0.535295	0.470412	2214	0.0734816	FALSE	#10101080
BAB1_1519	-0.0628688	6.9762	0.466254	0.500274	2266	0.0752074	FALSE	#10101080
BAB2_0613	-0.0630474	3.394	0.433588	0.515562	2288	0.0759376	FALSE	#10101080
BAB2_0544	-0.0633819	5.74714	0.697947	0.410481	2102	0.0697644	FALSE	#10101080
BAB1_0964	-0.0636812	8.22666	0.843418	0.366192	2032	0.0674411	FALSE	#10101080
BAB1_0487	-0.0637208	8.95896	0.418295	0.523007	2298	0.0762695	FALSE	#10101080
BAB1_1958	-0.064198	3.87634	0.330122	0.570132	2375	0.0788251	FALSE	#10101080
BAB1_1445	-0.0644337	8.88379	1.36418	0.252571	1794	0.059542	FALSE	#10101080
BAB2_0173	-0.0648317	6.9366	1.0827	0.306913	1921	0.0637571	FALSE	#10101080
BAB1_1208	-0.0649094	4.87874	0.533315	0.471226	2216	0.073548	FALSE	#10101080
BAB1_1681	-0.0652862	4.22313	0.0990574	0.755275	2673	0.0887156	FALSE	#10101080
BAB2_0203	-0.0653295	5.86958	0.439416	0.512774	2283	0.0757717	FALSE	#10101080
BAB2_0424	-0.0653492	4.1982	0.289588	0.594697	2419	0.0802854	FALSE	#10101080
BAB1_0999	-0.0657449	10.3963	0.945355	0.339152	1986	0.0659144	FALSE	#10101080
BAB1_2167	-0.065847	6.42893	0.751285	0.393368	2080	0.0690342	FALSE	#10101080
BAB1_2031	-0.0658541	3.78992	0.322277	0.574724	2384	0.0791238	FALSE	#10101080
BAB2_0372	-0.0660249	5.91159	0.334762	0.56745	2370	0.0786591	FALSE	#10101080
BAB2_1049	-0.0662858	3.64824	0.296499	0.590356	2408	0.0799203	FALSE	#10101080
BAB2_0729	-0.0664067	7.28805	0.182786	0.672229	2540	0.0843014	FALSE	#10101080
BAB1_2085	-0.0664198	6.29314	1.0981	0.303562	1910	0.063392	FALSE	#10101080
BAB1_1937	-0.0664515	6.82145	0.811919	0.375167	2047	0.0679389	FALSE	#10101080
BAB1_2022	-0.0665258	7.20305	0.50151	0.484637	2244	0.0744773	FALSE	#10101080
BAB1_0522	-0.0666027	6.98949	0.512248	0.480038	2227	0.073913	FALSE	#10101080
BAB1_1908	-0.0673903	3.28187	0.317644	0.577471	2392	0.0793893	FALSE	#10101080
BAB1_0882	-0.0675224	6.03048	0.730762	0.399824	2089	0.0693329	FALSE	#10101080
BAB2_0243	-0.0678412	8.5668	1.04601	0.315102	1934	0.0641885	FALSE	#10101080
BAB1_1156	-0.0680701	8.0598	0.503357	0.483841	2239	0.0743113	FALSE	#10101080
BAB1_0675	-0.068321	11.0529	0.493267	0.488217	2248	0.07461	FALSE	#10101080
BAB1_2155	-0.0683898	8.70773	1.3892	0.248367	1778	0.059011	FALSE	#10101080
BAB2_0523	-0.0684623	4.123	0.232614	0.633306	2477	0.0822104	FALSE	#10101080
BAB1_0101	-0.0686647	7.99321	1.27477	0.268364	1827	0.0606372	FALSE	#10101080
BAB2_1060	-0.0687339	4.79969	0.614611	0.439577	2166	0.0718885	FALSE	#10101080
BAB1_1002	-0.0687979	0.953269	0.117056	0.734781	2645	0.0877863	FALSE	#10101080
BAB1_0506	-0.0689979	6.4476	0.887089	0.354248	2012	0.0667773	FALSE	#10101080
BAB1_1554	-0.0690072	4.94284	0.502004	0.484423	2243	0.0744441	FALSE	#10101080
BAB2_0119	-0.0690879	6.33902	0.401989	0.531161	2310	0.0766678	FALSE	#10101080
BAB2_0671	-0.0691254	5.89126	1.46045	0.236871	1744	0.0578825	FALSE	#10101080
BAB1_0693	-0.0693599	5.67684	0.307991	0.583281	2401	0.079688	FALSE	#10101080
BAB1_0174	-0.0693999	4.56033	0.605783	0.442847	2174	0.072154	FALSE	#10101080
BAB1_0462	-0.0695808	7.16214	1.96474	0.171893	1552	0.0515101	FALSE	#10101080
BAB1_1320	-0.0696071	5.58092	1.0292	0.318952	1944	0.0645204	FALSE	#10101080
BAB1_0719	-0.0696077	7.98291	0.789683	0.381696	2057	0.0682708	FALSE	#10101080
BAB1_0729	-0.0696868	9.69799	0.431702	0.516469	2289	0.0759708	FALSE	#10101080
BAB2_0023	-0.0700649	6.59934	0.504665	0.483278	2236	0.0742117	FALSE	#10101080
BAB1_0299	-0.0701381	4.00519	0.209644	0.650547	2506	0.0831729	FALSE	#10101080
BAB2_0338	-0.0701916	8.12105	0.505852	0.482769	2235	0.0741786	FALSE	#10101080
BAB1_0037	-0.0702471	5.66751	0.631937	0.43327	2143	0.0711251	FALSE	#10101080
BAB1_1115	-0.0710569	6.16514	0.8558	0.362748	2025	0.0672088	FALSE	#10101080
BAB1_1446	-0.0710794	8.84168	0.806656	0.376698	2052	0.0681049	FALSE	#10101080
BAB1_1117	-0.0711907	8.6465	0.631628	0.433381	2145	0.0711915	FALSE	#10101080
BAB1_0177	-0.0717188	5.44845	1.64514	0.21004	1682	0.0558248	FALSE	#10101080
BAB2_1130	-0.0719862	1.80342	0.168986	0.684115	2565	0.0851311	FALSE	#10101080
BAB2_0402	-0.0722741	5.05811	0.545998	0.466049	2205	0.0731829	FALSE	#10101080
BAB1_1547	-0.0723698	7.03801	1.67002	0.206721	1673	0.0555261	FALSE	#10101080
BAB1_1684	-0.0724651	6.28209	0.675994	0.417851	2115	0.0701958	FALSE	#10101080
BAB1_0207	-0.0725354	6.42353	0.324432	0.573455	2383	0.0790906	FALSE	#10101080
BAB2_0782	-0.0725515	5.2788	0.607591	0.442174	2171	0.0720544	FALSE	#10101080
BAB1_0442	-0.0726697	6.58374	1.23981	0.274886	1845	0.0612347	FALSE	#10101080
BAB2_0447	-0.072851	8.40609	1.78567	0.192113	1627	0.0539993	FALSE	#10101080
BAB1_0184	-0.072909	5.88102	0.575889	0.45421	2192	0.0727514	FALSE	#10101080
BAB1_0074	-0.0731417	7.15928	0.999462	0.325923	1954	0.0648523	FALSE	#10101080
BAB1_0602	-0.0736522	7.03041	0.825725	0.371195	2041	0.0677398	FALSE	#10101080
BAB1_1175	-0.074575	9.00404	1.13141	0.296477	1899	0.0630269	FALSE	#10101080
BAB1_0519	-0.075043	4.20688	0.445417	0.509932	2277	0.0755725	FALSE	#10101080
BAB1_1232	-0.0751349	10.1428	0.587698	0.449666	2185	0.0725191	FALSE	#10101080
BAB1_1112	-0.0753471	10.4068	0.620438	0.43744	2160	0.0716893	FALSE	#10101080
BAB1_1666	-0.0754199	7.07903	1.18641	0.285254	1873	0.062164	FALSE	#10101080
BAB2_0805	-0.0754839	2.36518	0.243045	0.625824	2463	0.0817458	FALSE	#10101080
BAB2_0864	-0.0755104	7.72096	1.04941	0.314331	1931	0.0640889	FALSE	#10101080
BAB2_1057	-0.0757283	4.52006	1.57207	0.220178	1702	0.0564885	FALSE	#10101080
BAB1_1861	-0.0758772	4.45891	0.757604	0.391411	2077	0.0689346	FALSE	#10101080
BAB1_0801	-0.0759449	3.87238	0.295215	0.591157	2411	0.0800199	FALSE	#10101080
BAB1_2216	-0.0762088	1.85493	0.0940715	0.761312	2676	0.0888151	FALSE	#10101080
BAB2_0084	-0.0764563	2.38153	0.291317	0.593604	2414	0.0801195	FALSE	#10101080
BAB1_2178	-0.0765414	7.78825	3.19995	0.0843634	1228	0.0407567	FALSE	#10101080
BAB1_1444	-0.0767539	11.074	0.439811	0.512586	2281	0.0757053	FALSE	#10101080
BAB1_1138	-0.0767933	8.31272	0.400674	0.53183	2312	0.0767342	FALSE	#10101080
BAB2_1040	-0.0769767	5.447	0.560797	0.460126	2200	0.0730169	FALSE	#10101080
BAB1_2154	-0.0774383	7.70261	1.16392	0.289774	1884	0.062529	FALSE	#10101080
BAB1_1226	-0.0776391	8.53036	0.428487	0.518024	2291	0.0760372	FALSE	#10101080
BAB1_0424	-0.0776976	7.51994	1.43079	0.241573	1754	0.0582144	FALSE	#10101080
BAB1_0932	-0.0782183	10.3064	1.13475	0.29578	1898	0.0629937	FALSE	#10101080
BAB2_0790	-0.0782314	3.17069	0.496635	0.486749	2247	0.0745768	FALSE	#10101080
BAB2_0428	-0.0783019	3.65418	0.515858	0.478509	2224	0.0738135	FALSE	#10101080
BAB1_1994	-0.0786724	7.36596	1.79804	0.190627	1620	0.053767	FALSE	#10101080
BAB2_0630	-0.0786891	6.40088	1.2791	0.267571	1826	0.060604	FALSE	#10101080
BAB1_1984	-0.0792487	7.38715	3.00074	0.0941269	1271	0.0421839	FALSE	#10101080
BAB1_1836	-0.079394	9.22217	1.24318	0.274249	1842	0.0611351	FALSE	#10101080
BAB1_2217	-0.0795651	6.33732	0.187535	0.668263	2530	0.0839695	FALSE	#10101080
BAB2_0245	-0.079632	7.53803	1.03236	0.318223	1941	0.0644208	FALSE	#10101080
BAB1_0254	-0.0797761	2.32835	0.148475	0.702881	2596	0.08616	FALSE	#10101080
BAB1_1488	-0.0801722	9.99858	2.17684	0.151155	1483	0.04922	FALSE	#10101080
BAB1_0491	-0.080335	8.8575	0.98766	0.328747	1961	0.0650846	FALSE	#10101080
BAB1_1104	-0.0803899	1.86578	0.322108	0.574824	2385	0.079157	FALSE	#10101080
BAB1_1450	-0.080411	6.40074	0.950888	0.337765	1982	0.0657816	FALSE	#10101080
BAB1_0390	-0.0809561	7.13774	0.642824	0.429379	2136	0.0708928	FALSE	#10101080
BAB2_0197	-0.0812915	4.83233	1.38994	0.248244	1775	0.0589114	FALSE	#10101080
BAB2_0181	-0.0813659	7.659	0.751641	0.393258	2079	0.069001	FALSE	#10101080
BAB2_0055	-0.0813837	9.69861	0.778139	0.385151	2066	0.0685695	FALSE	#10101080
BAB1_1410	-0.0816536	4.7599	1.12181	0.298497	1901	0.0630933	FALSE	#10101080
BAB1_1101	-0.0817455	4.51765	0.845741	0.365542	2030	0.0673747	FALSE	#10101080
BAB1_2054	-0.0817937	8.95361	0.6462	0.428183	2134	0.0708264	FALSE	#10101080
BAB2_0690	-0.0818316	3.8283	0.968177	0.333483	1972	0.0654497	FALSE	#10101080
BAB1_1227	-0.0820242	6.95479	0.833087	0.369101	2036	0.0675738	FALSE	#10101080
BAB2_1011	-0.0823203	8.60495	3.89623	0.0582405	1076	0.0357119	FALSE	#10101080
BAB2_1163	-0.0823957	7.37348	1.33821	0.257033	1804	0.0598739	FALSE	#10101080
BAB1_1914	-0.0824811	5.90933	1.64993	0.209396	1681	0.0557916	FALSE	#10101080
BAB1_1291	-0.0825201	7.74329	0.603284	0.443779	2176	0.0722204	FALSE	#10101080
BAB2_0210	-0.0825639	6.11499	1.15099	0.292416	1889	0.062695	FALSE	#10101080
BAB2_0070	-0.083146	7.72837	2.57805	0.119471	1374	0.0456024	FALSE	#10101080
BAB1_1894	-0.083292	5.5903	1.70092	0.202689	1657	0.054995	FALSE	#10101080
BAB1_1946	-0.0836594	10.242	1.36613	0.25224	1793	0.0595088	FALSE	#10101080
BAB1_2105	-0.0838137	7.04197	2.12571	0.155867	1498	0.0497179	FALSE	#10101080
BAB1_0943	-0.0840082	9.34152	1.85579	0.183869	1594	0.0529041	FALSE	#10101080
BAB2_0781	-0.0842755	5.74377	1.17813	0.286908	1876	0.0622635	FALSE	#10101080
BAB1_0927	-0.0843255	7.85208	1.10978	0.301052	1907	0.0632924	FALSE	#10101080
BAB1_1454	-0.0843708	8.01077	0.710989	0.406195	2096	0.0695652	FALSE	#10101080
BAB2_0017	-0.084504	3.12859	0.330481	0.569924	2374	0.0787919	FALSE	#10101080
BAB1_1481	-0.0846815	3.64159	0.226698	0.637643	2483	0.0824096	FALSE	#10101080
BAB2_1061	-0.084989	5.25576	1.12962	0.296852	1900	0.0630601	FALSE	#10101080
BAB1_0110	-0.0851058	7.35697	1.2393	0.274984	1846	0.0612678	FALSE	#10101080
BAB2_0494	-0.0851172	4.87387	0.941504	0.340121	1991	0.0660803	FALSE	#10101080
BAB1_0659	-0.0851714	9.87354	0.221464	0.641538	2489	0.0826087	FALSE	#10101080
BAB2_0272	-0.0853284	5.65986	0.484	0.492297	2254	0.0748092	FALSE	#10101080
BAB1_0001	-0.0853917	9.25991	1.11243	0.300487	1905	0.063226	FALSE	#10101080
BAB1_1270	-0.0854468	8.54819	1.23101	0.276561	1851	0.0614338	FALSE	#10101080
BAB1_1474	-0.0855415	8.89977	1.55947	0.221987	1704	0.0565549	FALSE	#10101080
BAB1_1863	-0.0855931	6.48954	1.16645	0.289262	1883	0.0624959	FALSE	#10101080
BAB1_2141	-0.0859113	7.80382	1.04399	0.315562	1935	0.0642217	FALSE	#10101080
BAB1_0875	-0.086328	4.45755	0.733762	0.39887	2086	0.0692333	FALSE	#10101080
BAB1_0680	-0.0863681	8.15788	0.986664	0.328987	1962	0.0651178	FALSE	#10101080
BAB1_0772	-0.0863759	8.22611	3.71055	0.0641796	1119	0.0371391	FALSE	#10101080
BAB2_0016	-0.0865951	6.4062	0.133568	0.717482	2616	0.0868238	FALSE	#10101080
BAB1_1575	-0.0869823	8.34068	0.828307	0.370458	2039	0.0676734	FALSE	#10101080
BAB2_0526	-0.0870558	4.34317	0.935306	0.34169	1994	0.0661799	FALSE	#10101080
BAB2_0711	-0.0870634	4.58808	0.445549	0.50987	2276	0.0755393	FALSE	#10101080
BAB1_1598	-0.0873263	5.62974	1.1729	0.287958	1880	0.0623963	FALSE	#10101080
BAB2_0586	-0.0874893	6.95081	0.648507	0.427369	2131	0.0707268	FALSE	#10101080
BAB1_0483	-0.0880743	8.69863	1.0948	0.304275	1913	0.0634915	FALSE	#10101080
BAB1_1713	-0.0884122	5.81211	0.763722	0.389531	2074	0.068835	FALSE	#10101080
BAB1_1033	-0.0884569	8.08016	3.49977	0.0717635	1163	0.0385994	FALSE	#10101080
BAB1_1166	-0.0886113	7.6122	1.24109	0.274645	1843	0.0611683	FALSE	#10101080
BAB1_0240	-0.0892298	5.77535	0.300542	0.587847	2405	0.0798208	FALSE	#10101080
BAB1_0590	-0.0893829	5.69777	1.28948	0.265681	1822	0.0604713	FALSE	#10101080
BAB1_1917	-0.0894167	6.63077	1.57468	0.219805	1700	0.0564222	FALSE	#10101080
BAB2_0489	-0.0896849	5.02808	0.769936	0.387634	2070	0.0687023	FALSE	#10101080
BAB1_0241	-0.0898776	4.96737	0.223567	0.639966	2487	0.0825423	FALSE	#10101080
BAB2_0793	-0.0899817	3.40505	0.570292	0.45639	2195	0.072851	FALSE	#10101080
BAB2_0271	-0.0900292	7.73758	1.43636	0.240682	1751	0.0581148	FALSE	#10101080
BAB1_0534	-0.0900885	8.10179	2.35692	0.135847	1430	0.047461	FALSE	#10101080
BAB2_1121	-0.0902146	7.02197	1.09027	0.30526	1917	0.0636243	FALSE	#10101080
BAB1_0405	-0.0902923	7.80655	2.99671	0.0943374	1272	0.0422171	FALSE	#10101080
BAB1_1599	-0.0903703	4.9036	1.1789	0.286753	1875	0.0622303	FALSE	#10101080
BAB1_0668	-0.0904052	6.74731	2.48207	0.126278	1399	0.0464321	FALSE	#10101080
BAB1_0088	-0.0904068	6.49232	0.829935	0.369995	2038	0.0676402	FALSE	#10101080
BAB2_0118	-0.0907773	7.31992	0.892586	0.352784	2009	0.0666777	FALSE	#10101080
BAB1_1509	-0.0913609	3.76486	0.632612	0.433027	2142	0.0710919	FALSE	#10101080
BAB2_1007	-0.0915528	6.69488	1.10669	0.301713	1908	0.0633256	FALSE	#10101080
BAB1_2109	-0.0916932	9.40637	2.77698	0.106673	1324	0.0439429	FALSE	#10101080
BAB1_1134	-0.0920546	8.84753	0.662086	0.422626	2123	0.0704613	FALSE	#10101080
BAB1_0169	-0.0922382	6.10341	0.943335	0.33966	1990	0.0660471	FALSE	#10101080
BAB1_0008	-0.0922597	8.61675	0.647899	0.427584	2132	0.07076	FALSE	#10101080
BAB2_0140	-0.0923742	7.10261	0.766635	0.38864	2072	0.0687687	FALSE	#10101080
BAB1_1513	-0.0927786	7.40208	1.26378	0.270393	1832	0.0608032	FALSE	#10101080
BAB1_0613	-0.0930126	2.27494	0.317909	0.577313	2391	0.0793561	FALSE	#10101080
BAB2_0107	-0.093189	5.82654	2.07632	0.160588	1514	0.0502489	FALSE	#10101080
BAB1_0751	-0.0933164	5.07745	0.901679	0.350381	2006	0.0665782	FALSE	#10101080
BAB1_1982	-0.0935061	7.58477	2.10362	0.157958	1503	0.0498838	FALSE	#10101080
BAB1_1963	-0.0938531	8.93973	0.656255	0.424653	2125	0.0705277	FALSE	#10101080
BAB1_1546	-0.0943346	8.48988	1.64192	0.210474	1685	0.0559243	FALSE	#10101080
BAB1_2048	-0.0943888	3.59164	0.639476	0.43057	2137	0.070926	FALSE	#10101080
BAB1_0823	-0.09439	8.9734	1.52057	0.22769	1722	0.0571523	FALSE	#10101080
BAB2_0636	-0.0945442	9.23765	1.46112	0.236766	1743	0.0578493	FALSE	#10101080
BAB2_0172	-0.0947169	6.27425	2.63296	0.115768	1361	0.0451709	FALSE	#10101080
[truncated: 1,014 more rows]

## Sheet: 2308 DMF v 2308 3 OXO
	logFC	logCPM	F	PValue	Rank	Benjamini-Hochberg Critical Value		Total.Significance
BAB1_1468	1.5675	9.61361	57.8378	2.6e-08	7	0.000232327	TRUE	#1F51FF
BAB2_0323	0.9417	6.55573	79.4454	1.05e-09	1	3.32e-05	TRUE	#1F51FF
BAB1_1877	1.14871	5.3711	71.9148	2.97e-09	2	6.64e-05	TRUE	#1F51FF
BAB2_0744	0.82204	8.10518	66.3963	6.68e-09	3	9.96e-05	TRUE	#1F51FF
BAB2_0751	-0.739083	4.32569	61.8027	1.36e-08	4	0.000132758	TRUE	#C41E3A
BAB1_1534	0.699406	6.17258	59.6303	1.93e-08	5	0.000165948	TRUE	#1F51FF
BAB2_0918	-0.773592	6.57032	57.9772	2.54e-08	6	0.000199137	TRUE	#C41E3A
BAB1_0808	0.468748	7.53665	57.3069	2.84e-08	8	0.000265516	TRUE	#1F51FF
BAB2_0967	0.596603	8.55508	56.9188	3.03e-08	9	0.000298706	TRUE	#1F51FF
BAB2_0266	0.498371	7.07444	56.6048	3.2e-08	10	0.000331895	TRUE	#1F51FF
BAB1_1838	0.718687	6.02424	54.8878	4.29e-08	11	0.000365085	TRUE	#1F51FF
BAB1_2057	-0.544478	7.10978	54.4959	4.59e-08	12	0.000398274	TRUE	#C41E3A
BAB2_0838	1.10912	8.27653	51.6791	7.55e-08	13	0.000431464	TRUE	#1F51FF
BAB1_1732	0.546093	7.14788	50.6836	9.05e-08	14	0.000464653	TRUE	#1F51FF
BAB1_1068	0.392591	8.47955	48.5313	1.35e-07	15	0.000497843	TRUE	#1F51FF
BAB2_1154	0.738129	7.41095	47.5975	1.61e-07	16	0.000531032	TRUE	#1F51FF
BAB2_0791	0.545019	4.80118	47.3099	1.7e-07	17	0.000564222	TRUE	#1F51FF
BAB2_0857	0.493714	8.35611	47.0253	1.79e-07	18	0.000597411	TRUE	#1F51FF
BAB1_0164	-1.09489	5.68278	46.8635	1.85e-07	19	0.000630601	TRUE	#C41E3A
BAB1_0789	0.555746	7.28195	45.241	2.53e-07	20	0.00066379	TRUE	#1F51FF
BAB2_0917	-0.510413	6.81682	45.0134	2.65e-07	21	0.00069698	TRUE	#10101080
BAB1_0095	0.662215	6.25856	44.9521	2.68e-07	22	0.000730169	TRUE	#1F51FF
BAB1_0408	-0.526753	7.56315	44.6497	2.84e-07	23	0.000763359	TRUE	#C41E3A
BAB1_1191	0.695054	10.9676	44.3138	3.04e-07	24	0.000796548	TRUE	#1F51FF
BAB1_0904	-0.379239	8.34349	44.3125	3.04e-07	25	0.000829738	TRUE	#10101080
BAB2_0656	0.605695	7.96389	44.0338	3.21e-07	26	0.000862927	TRUE	#1F51FF
BAB1_1632	0.425245	6.21419	42.8172	4.1e-07	27	0.000896117	TRUE	#1F51FF
BAB1_1418	0.360152	7.47638	42.2768	4.58e-07	28	0.000929306	TRUE	#10101080
BAB1_1510	0.447946	7.87449	41.0812	5.86e-07	29	0.000962496	TRUE	#1F51FF
BAB1_1094	-0.637306	8.36356	39.901	7.51e-07	30	0.000995685	TRUE	#C41E3A
BAB2_0792	0.438343	6.68576	39.6277	7.96e-07	31	0.00102888	TRUE	#1F51FF
BAB1_0649	0.290591	7.95916	39.4037	8.35e-07	32	0.00106206	TRUE	#10101080
BAB2_0357	0.511225	6.54344	39.3265	8.49e-07	33	0.00109525	TRUE	#1F51FF
BAB1_0160	0.41195	8.23216	39.1197	8.88e-07	34	0.00112844	TRUE	#1F51FF
BAB2_0125	0.968679	1.82756	38.9982	9.11e-07	35	0.00116163	TRUE	#1F51FF
BAB2_0096	0.555601	6.93621	38.9784	9.15e-07	36	0.00119482	TRUE	#1F51FF
BAB1_1878	0.570036	8.61367	38.6161	9.89e-07	37	0.00122801	TRUE	#1F51FF
BAB1_1848	1.08111	6.80365	38.126	1.1e-06	38	0.0012612	TRUE	#1F51FF
BAB2_0151	1.23648	2.16714	37.5898	1.24e-06	39	0.00129439	TRUE	#1F51FF
BAB1_1098	0.779166	6.70722	37.379	1.3e-06	40	0.00132758	TRUE	#1F51FF
BAB1_0674	0.610044	8.8215	37.2614	1.33e-06	41	0.00136077	TRUE	#1F51FF
BAB1_1193	-0.420866	10.2889	37.1595	1.36e-06	42	0.00139396	TRUE	#10101080
BAB1_0738	-0.501861	7.07418	36.9715	1.42e-06	43	0.00142715	TRUE	#10101080
BAB1_0033	0.51423	6.29922	36.6459	1.52e-06	44	0.00146034	TRUE	#1F51FF
BAB1_0052	-1.03555	7.10872	36.4104	1.61e-06	45	0.00149353	TRUE	#C41E3A
BAB1_1857	-0.443073	9.95205	36.1764	1.69e-06	46	0.00152672	TRUE	#10101080
BAB1_1014	-0.334336	8.31039	35.9845	1.77e-06	47	0.00155991	TRUE	#10101080
BAB1_0527	-0.596881	7.95734	35.8067	1.84e-06	48	0.0015931	TRUE	#C41E3A
BAB1_0321	-0.663701	5.6733	35.6592	1.9e-06	49	0.00162629	TRUE	#C41E3A
BAB1_1076	0.377627	7.61798	35.5866	1.94e-06	50	0.00165948	TRUE	#10101080
BAB2_0745	1.40559	6.80414	35.5515	1.95e-06	51	0.00169267	TRUE	#1F51FF
BAB1_1116	-0.358978	6.48759	35.2551	2.09e-06	52	0.00172586	TRUE	#10101080
BAB2_0925	-3.37602	6.1715	34.9091	2.26e-06	53	0.00175904	TRUE	#C41E3A
BAB1_1316	0.441444	5.97025	33.6529	3.02e-06	54	0.00179223	TRUE	#1F51FF
BAB1_0900	0.60265	6.0486	33.5716	3.08e-06	55	0.00182542	TRUE	#1F51FF
BAB2_0407	0.214507	8.51483	33.5368	3.11e-06	56	0.00185861	TRUE	#10101080
BAB2_0820	0.790108	3.96477	32.9129	3.6e-06	57	0.0018918	TRUE	#1F51FF
BAB2_0633	0.682935	7.68802	32.8824	3.62e-06	58	0.00192499	TRUE	#1F51FF
BAB1_0260	0.398399	4.89946	32.5592	3.91e-06	59	0.00195818	TRUE	#1F51FF
BAB1_2111	-0.536421	6.87655	32.5572	3.92e-06	60	0.00199137	TRUE	#C41E3A
BAB2_1085	0.629015	3.45595	32.4962	3.97e-06	61	0.00202456	TRUE	#1F51FF
BAB2_0639	-0.447223	7.15907	32.4813	3.99e-06	62	0.00205775	TRUE	#10101080
BAB1_0105	0.581508	5.1799	32.4467	4.02e-06	63	0.00209094	TRUE	#1F51FF
BAB2_0536	0.410364	8.48897	32.4197	4.05e-06	64	0.00212413	TRUE	#1F51FF
BAB1_0793	0.535098	8.4368	32.37	4.1e-06	65	0.00215732	TRUE	#1F51FF
BAB2_0778	0.65101	4.16781	32.2963	4.17e-06	66	0.00219051	TRUE	#1F51FF
BAB1_0972	0.802567	6.90148	32.1278	4.34e-06	67	0.0022237	TRUE	#1F51FF
BAB1_1823	-0.418921	7.85395	32.0659	4.41e-06	68	0.00225689	TRUE	#10101080
BAB1_2225	1.00598	10.7261	31.8171	4.68e-06	69	0.00229008	TRUE	#1F51FF
BAB1_0861	-0.741303	8.05972	31.7583	4.75e-06	70	0.00232327	TRUE	#C41E3A
BAB2_0947	0.223628	8.16084	31.7315	4.78e-06	71	0.00235645	TRUE	#10101080
BAB2_0932	-0.507122	5.7256	31.7055	4.81e-06	72	0.00238965	TRUE	#10101080
BAB1_0280	-0.559285	6.05388	31.3382	5.26e-06	73	0.00242283	TRUE	#C41E3A
BAB1_2233	0.996188	10.7842	31.2396	5.38e-06	74	0.00245602	TRUE	#1F51FF
BAB2_0626	-0.63213	4.19494	31.1933	5.44e-06	75	0.00248921	TRUE	#C41E3A
BAB1_0170	0.388524	8.19838	30.8953	5.86e-06	76	0.0025224	TRUE	#1F51FF
BAB1_0447	0.34319	8.8354	30.8626	5.9e-06	77	0.00255559	TRUE	#10101080
BAB2_1182	0.994696	10.7535	30.7088	6.13e-06	78	0.00258878	TRUE	#1F51FF
BAB1_1550	-0.430933	6.20589	30.6558	6.21e-06	79	0.00262197	TRUE	#10101080
BAB1_1223	-0.276038	9.25055	30.3664	6.67e-06	80	0.00265516	TRUE	#10101080
BAB2_0980	0.393284	6.87821	30.3335	6.73e-06	81	0.00268835	TRUE	#1F51FF
BAB1_1675	0.345335	9.72095	30.3291	6.74e-06	82	0.00272154	TRUE	#10101080
BAB2_0926	-2.93685	6.00378	29.9168	7.47e-06	83	0.00275473	TRUE	#C41E3A
BAB2_0082	-0.507178	9.73626	29.902	7.49e-06	84	0.00278792	TRUE	#10101080
BAB2_0754	-0.450107	8.67223	29.8948	7.51e-06	85	0.00282111	TRUE	#10101080
BAB2_0964	-1.10754	8.90519	29.7922	7.7e-06	86	0.0028543	TRUE	#C41E3A
BAB2_0477	0.548251	6.75911	29.6988	7.88e-06	87	0.00288749	TRUE	#1F51FF
BAB2_0101	-0.322346	5.23661	29.6362	8.01e-06	88	0.00292068	TRUE	#10101080
BAB1_1565	-0.504664	4.63431	29.5533	8.18e-06	89	0.00295387	TRUE	#10101080
BAB1_1703	0.434458	12.0491	29.4581	8.38e-06	90	0.00298706	TRUE	#1F51FF
BAB2_1008	0.379328	7.57721	29.2459	8.84e-06	91	0.00302025	TRUE	#1F51FF
BAB2_0612	-0.289771	5.63805	29.2327	8.87e-06	92	0.00305344	TRUE	#10101080
BAB1_0955	-0.263408	9.68438	28.9737	9.47e-06	93	0.00308662	TRUE	#10101080
BAB1_2069	0.309673	6.12943	28.9255	9.59e-06	94	0.00311981	TRUE	#10101080
BAB2_0566	0.333395	9.3441	28.8373	9.81e-06	95	0.003153	TRUE	#10101080
BAB2_0684	0.559802	4.90127	28.7042	1.01e-05	96	0.00318619	TRUE	#1F51FF
BAB2_0306	-0.658373	7.00935	28.6573	1.03e-05	97	0.00321938	TRUE	#C41E3A
BAB1_1782	-0.502092	3.78416	28.3619	1.11e-05	98	0.00325257	TRUE	#10101080
BAB1_0122	0.448623	10.2929	28.2708	1.13e-05	99	0.00328576	TRUE	#1F51FF
BAB1_1933	-0.351162	7.34323	28.2639	1.14e-05	100	0.00331895	TRUE	#10101080
BAB2_0928	-2.94753	10.7083	27.7304	1.3e-05	101	0.00335214	TRUE	#C41E3A
BAB2_0924	-2.96943	5.88237	27.7062	1.31e-05	102	0.00338533	TRUE	#C41E3A
BAB1_1282	0.585026	6.16582	27.7029	1.31e-05	103	0.00341852	TRUE	#1F51FF
BAB2_0730	0.804499	8.28234	27.6792	1.32e-05	104	0.00345171	TRUE	#1F51FF
BAB1_1122	-0.54046	6.56954	27.6179	1.34e-05	105	0.0034849	TRUE	#C41E3A
BAB1_2014	-0.360488	6.48045	27.2402	1.48e-05	106	0.00351809	TRUE	#10101080
BAB2_0302	-0.582495	6.31519	27.2325	1.49e-05	107	0.00355128	TRUE	#C41E3A
BAB2_0923	-2.86952	5.96838	27.2143	1.49e-05	108	0.00358447	TRUE	#C41E3A
BAB2_0261	0.476457	8.16701	27.1734	1.51e-05	109	0.00361766	TRUE	#1F51FF
BAB2_1005	-0.378929	7.10907	27.0877	1.54e-05	110	0.00365085	TRUE	#10101080
BAB1_2114	0.440371	7.00382	26.897	1.62e-05	111	0.00368404	TRUE	#1F51FF
BAB2_0303	-0.545903	7.86489	26.8858	1.63e-05	112	0.00371723	TRUE	#C41E3A
BAB2_0462	0.368433	6.13849	26.753	1.69e-05	113	0.00375041	TRUE	#10101080
BAB1_0451	0.800837	5.8187	26.7471	1.69e-05	114	0.0037836	TRUE	#1F51FF
BAB2_1029	0.740587	6.73809	26.6551	1.73e-05	115	0.00381679	TRUE	#1F51FF
BAB2_0273	-0.51284	6.68767	26.4334	1.84e-05	116	0.00384998	TRUE	#10101080
BAB1_0444	0.502799	6.62689	26.2097	1.95e-05	117	0.00388317	TRUE	#1F51FF
BAB1_0050	-1.46573	2.64045	26.0383	2.04e-05	118	0.00391636	TRUE	#C41E3A
BAB1_0031	-0.427191	8.8232	25.8697	2.14e-05	119	0.00394955	TRUE	#10101080
BAB1_0837	-0.352152	8.66624	25.7309	2.22e-05	120	0.00398274	TRUE	#10101080
BAB1_1766	-0.324898	7.88987	25.5812	2.31e-05	121	0.00401593	TRUE	#10101080
BAB1_1543	0.728037	6.43459	25.5532	2.33e-05	122	0.00404912	TRUE	#1F51FF
BAB1_0872	-0.457944	8.98731	25.3997	2.43e-05	123	0.00408231	TRUE	#10101080
BAB1_1334	0.322843	7.62003	25.3787	2.44e-05	124	0.0041155	TRUE	#10101080
BAB2_0927	-2.85604	7.42693	25.3709	2.45e-05	125	0.00414869	TRUE	#C41E3A
BAB1_1889	-0.328087	6.16886	25.3097	2.49e-05	126	0.00418188	TRUE	#10101080
BAB1_1434	0.416534	4.14809	25.2964	2.5e-05	127	0.00421507	TRUE	#1F51FF
BAB1_0016	0.547301	4.65628	25.233	2.54e-05	128	0.00424826	TRUE	#1F51FF
BAB2_0843	0.404479	6.34064	25.1106	2.63e-05	129	0.00428145	TRUE	#1F51FF
BAB1_0171	0.357188	6.97292	25.0559	2.67e-05	130	0.00431464	TRUE	#10101080
BAB1_1692	-0.412933	8.3228	25.0285	2.69e-05	131	0.00434783	TRUE	#10101080
BAB1_0526	-0.598661	6.85574	24.9201	2.77e-05	132	0.00438102	TRUE	#C41E3A
BAB2_0839	0.733257	8.35438	24.8221	2.84e-05	133	0.00441421	TRUE	#1F51FF
BAB1_0661	0.470104	6.3409	24.8054	2.86e-05	134	0.00444739	TRUE	#1F51FF
BAB2_0356	0.364494	7.14004	24.7679	2.89e-05	135	0.00448058	TRUE	#10101080
BAB1_0967	0.709554	5.67168	24.6307	3e-05	136	0.00451377	TRUE	#1F51FF
BAB2_0160	0.38908	5.62965	24.5521	3.06e-05	137	0.00454696	TRUE	#1F51FF
BAB1_0478	-0.493749	7.30739	24.4126	3.18e-05	138	0.00458015	TRUE	#10101080
BAB2_0246	0.421518	8.56289	24.3352	3.25e-05	139	0.00461334	TRUE	#1F51FF
BAB1_0337	-0.326457	5.34618	24.2268	3.35e-05	140	0.00464653	TRUE	#10101080
BAB1_0790	0.381581	7.55053	24.1654	3.41e-05	141	0.00467972	TRUE	#1F51FF
BAB1_1070	0.650388	8.44142	23.9735	3.6e-05	142	0.00471291	TRUE	#1F51FF
BAB1_0901	0.427406	7.81452	23.9564	3.62e-05	143	0.0047461	TRUE	#1F51FF
BAB2_0054	0.238586	6.73252	23.781	3.8e-05	144	0.00477929	TRUE	#10101080
BAB2_0193	-0.333425	5.89805	23.7488	3.83e-05	145	0.00481248	TRUE	#10101080
BAB1_0466	0.349225	6.0586	23.6574	3.93e-05	146	0.00484567	TRUE	#10101080
BAB1_2156	0.540556	7.98874	23.6548	3.94e-05	147	0.00487886	TRUE	#1F51FF
BAB2_0818	-0.485077	3.51129	23.5854	4.01e-05	148	0.00491205	TRUE	#10101080
BAB2_0678	0.254422	8.2778	23.512	4.1e-05	149	0.00494524	TRUE	#10101080
BAB2_0958	-1.50662	7.4145	23.4405	4.18e-05	150	0.00497843	TRUE	#C41E3A
BAB1_1162	-0.394132	10.0937	23.3942	4.24e-05	151	0.00501162	TRUE	#10101080
BAB1_0443	0.242292	6.39085	23.3525	4.29e-05	152	0.00504481	TRUE	#10101080
BAB1_1794	0.416984	7.08202	23.2198	4.45e-05	153	0.005078	TRUE	#1F51FF
BAB1_1836	-0.342704	9.22217	23.1299	4.57e-05	154	0.00511118	TRUE	#10101080
BAB1_1441	-0.272443	10.0495	23.0453	4.68e-05	155	0.00514437	TRUE	#10101080
BAB1_1527	-0.374269	6.21288	23.0136	4.72e-05	156	0.00517756	TRUE	#10101080
BAB1_1966	0.298513	6.92671	22.9467	4.82e-05	157	0.00521075	TRUE	#10101080
BAB1_1517	0.330676	8.11514	22.827	4.98e-05	158	0.00524394	TRUE	#10101080
BAB1_1795	0.367019	6.00944	22.7758	5.06e-05	159	0.00527713	TRUE	#10101080
BAB1_1664	0.78942	3.87461	22.6938	5.18e-05	160	0.00531032	TRUE	#1F51FF
BAB1_1143	-0.373514	7.33365	22.6889	5.19e-05	161	0.00534351	TRUE	#10101080
BAB2_0561	-0.56094	4.36332	22.6734	5.21e-05	162	0.0053767	TRUE	#C41E3A
BAB2_0945	-0.476141	5.91438	22.636	5.26e-05	163	0.00540989	TRUE	#10101080
BAB1_0014	0.571124	6.10763	22.6297	5.27e-05	164	0.00544308	TRUE	#1F51FF
BAB1_0531	0.544493	4.5352	22.4195	5.6e-05	165	0.00547627	TRUE	#1F51FF
BAB1_1591	0.581615	8.96738	22.3987	5.64e-05	166	0.00550946	TRUE	#1F51FF
BAB2_0836	-0.475423	10.4124	22.3535	5.71e-05	167	0.00554265	TRUE	#10101080
BAB1_0334	-0.586273	5.39163	22.322	5.77e-05	168	0.00557584	TRUE	#C41E3A
BAB2_0337	0.633103	7.49643	22.3147	5.78e-05	169	0.00560903	TRUE	#1F51FF
BAB2_0602	-0.441379	3.97341	22.1355	6.09e-05	170	0.00564222	TRUE	#10101080
BAB2_0194	-0.328099	8.72438	22.1208	6.11e-05	171	0.00567541	TRUE	#10101080
BAB1_0870	-0.34785	7.15622	22.0081	6.32e-05	172	0.0057086	TRUE	#10101080
BAB1_0604	-0.313918	6.77203	21.842	6.63e-05	173	0.00574179	TRUE	#10101080
BAB1_1100	-0.414027	5.38558	21.8318	6.65e-05	174	0.00577497	TRUE	#10101080
BAB1_0315	0.299081	5.04492	21.7539	6.81e-05	175	0.00580816	TRUE	#10101080
BAB1_1568	0.43672	5.79881	21.7206	6.87e-05	176	0.00584135	TRUE	#1F51FF
BAB1_0653	-0.480158	5.4543	21.7062	6.9e-05	177	0.00587454	TRUE	#10101080
BAB1_0490	0.336105	8.54821	21.6777	6.96e-05	178	0.00590773	TRUE	#10101080
BAB1_0358	0.4191	8.19661	21.6004	7.12e-05	179	0.00594092	TRUE	#1F51FF
BAB1_2179	0.318899	6.51428	21.5785	7.17e-05	180	0.00597411	TRUE	#10101080
BAB1_0735	-0.625405	7.06405	21.5331	7.26e-05	181	0.0060073	TRUE	#C41E3A
BAB1_1920	0.346242	7.2766	21.4595	7.42e-05	182	0.00604049	TRUE	#10101080
BAB1_0065	-0.369508	5.99536	21.3592	7.65e-05	183	0.00607368	TRUE	#10101080
BAB1_1723	-0.460622	7.56153	21.3572	7.65e-05	184	0.00610687	TRUE	#10101080
BAB2_1025	0.488238	8.06023	20.9249	8.7e-05	185	0.00614006	TRUE	#1F51FF
BAB1_0706	-0.310026	9.90787	20.8715	8.84e-05	186	0.00617325	TRUE	#10101080
BAB1_0099	0.355689	8.7107	20.7974	9.04e-05	187	0.00620644	TRUE	#10101080
BAB1_0249	-0.27136	6.37713	20.7561	9.15e-05	188	0.00623963	TRUE	#10101080
BAB1_1999	-0.560637	5.91727	20.7084	9.29e-05	189	0.00627282	TRUE	#C41E3A
BAB1_0978	-0.309099	8.83432	20.6925	9.33e-05	190	0.00630601	TRUE	#10101080
BAB1_2096	0.385107	8.32381	20.6589	9.43e-05	191	0.0063392	TRUE	#1F51FF
BAB1_1341	0.462757	5.26889	20.4815	9.94e-05	192	0.00637239	TRUE	#1F51FF
BAB1_1195	0.638566	4.72661	20.4525	0.000100324	193	0.00640558	TRUE	#1F51FF
BAB1_0209	0.535821	9.88903	20.4433	0.000100603	194	0.00643876	TRUE	#1F51FF
BAB1_1876	0.488329	6.85435	20.4198	0.000101321	195	0.00647195	TRUE	#1F51FF
BAB1_0681	-0.310424	7.3378	20.3823	0.000102479	196	0.00650514	TRUE	#10101080
BAB1_0720	0.30511	7.08605	20.3649	0.00010302	197	0.00653833	TRUE	#10101080
BAB1_0979	-0.391246	6.20732	20.3563	0.000103287	198	0.00657152	TRUE	#10101080
BAB1_0360	-0.387613	5.7774	20.2715	0.00010598	199	0.00660471	TRUE	#10101080
BAB1_1217	-0.243385	6.68889	20.1823	0.000108893	200	0.0066379	TRUE	#10101080
BAB1_1809	-0.39071	12.0884	20.176	0.0001091	201	0.00667109	TRUE	#10101080
BAB1_1758	-0.374724	6.64538	20.0776	0.00011242	202	0.00670428	TRUE	#10101080
BAB1_0778	-0.304049	7.81795	20.0489	0.000113408	203	0.00673747	TRUE	#10101080
BAB1_1169	-0.29649	7.81885	19.9655	0.000116337	204	0.00677066	TRUE	#10101080
BAB1_0341	-0.342184	6.41268	19.9631	0.000116422	205	0.00680385	TRUE	#10101080
BAB1_0068	0.628237	3.15724	19.9379	0.000117323	206	0.00683704	TRUE	#1F51FF
BAB1_1829	0.494764	7.78067	19.9264	0.000117737	207	0.00687023	TRUE	#1F51FF
BAB1_1435	0.411269	8.36728	19.9172	0.000118067	208	0.00690342	TRUE	#1F51FF
BAB2_0416	0.309072	5.13673	19.878	0.000119492	209	0.00693661	TRUE	#10101080
BAB2_0597	0.382955	4.49145	19.8657	0.000119944	210	0.0069698	TRUE	#1F51FF
BAB2_0473	0.364572	5.6046	19.8244	0.000121472	211	0.00700299	TRUE	#10101080
BAB2_0975	0.500353	6.89465	19.8197	0.00012165	212	0.00703618	TRUE	#1F51FF
BAB1_2067	0.222782	9.05011	19.8185	0.000121691	213	0.00706937	TRUE	#10101080
BAB1_1572	0.539207	5.53145	19.7972	0.000122491	214	0.00710256	TRUE	#1F51FF
BAB2_0044	0.327302	6.32893	19.7644	0.000123732	215	0.00713574	TRUE	#10101080
BAB1_1097	0.487618	8.74541	19.6373	0.000128663	216	0.00716894	TRUE	#1F51FF
BAB1_0338	0.318117	6.2817	19.5694	0.000131385	217	0.00720212	TRUE	#10101080
BAB1_0238	0.281956	7.49665	19.565	0.000131564	218	0.00723531	TRUE	#10101080
BAB2_0668	0.245725	7.49756	19.4759	0.000135234	219	0.0072685	TRUE	#10101080
BAB1_0084	0.544189	10.8456	19.4624	0.000135803	220	0.00730169	TRUE	#1F51FF
BAB2_0580	-0.214883	7.39493	19.4478	0.000136416	221	0.00733488	TRUE	#10101080
BAB1_0465	0.260104	6.99333	19.4248	0.000137391	222	0.00736807	TRUE	#10101080
BAB2_0122	1.37525	0.0138021	19.3242	0.000141742	223	0.00740126	TRUE	#1F51FF
BAB1_1110	-0.280151	7.26593	19.2646	0.00014439	224	0.00743445	TRUE	#10101080
BAB2_1014	-0.432309	7.5402	19.2597	0.000144608	225	0.00746764	TRUE	#10101080
BAB1_1891	0.370535	5.43605	19.2134	0.000146705	226	0.00750083	TRUE	#10101080
BAB1_1392	0.276123	6.74891	19.2064	0.000147024	227	0.00753402	TRUE	#10101080
BAB1_1161	-0.378063	7.81278	19.155	0.000149397	228	0.00756721	TRUE	#10101080
BAB1_0002	0.217342	9.48298	19.1283	0.000150645	229	0.0076004	TRUE	#10101080
BAB1_0430	-0.294343	9.5716	19.1148	0.00015128	230	0.00763359	TRUE	#10101080
BAB1_1419	0.318165	9.74103	19.0734	0.000153247	231	0.00766678	TRUE	#10101080
BAB1_0928	-0.404423	7.89754	19.0423	0.000154741	232	0.00769997	TRUE	#10101080
BAB1_1118	-0.418599	8.92547	19.0419	0.00015476	233	0.00773316	TRUE	#10101080
BAB1_0486	-0.297582	9.65307	19.0142	0.000156108	234	0.00776635	TRUE	#10101080
BAB1_1157	-0.233946	9.79988	18.9387	0.000159834	235	0.00779953	TRUE	#10101080
BAB1_0761	-0.689044	6.76733	18.8832	0.000162642	236	0.00783273	TRUE	#C41E3A
BAB1_1866	-0.224587	8.51239	18.7748	0.00016827	237	0.00786591	TRUE	#10101080
BAB2_0758	0.542439	7.92924	18.6316	0.000176025	238	0.0078991	TRUE	#1F51FF
BAB1_1307	-0.232452	6.19395	18.6285	0.000176201	239	0.00793229	TRUE	#10101080
BAB1_1504	0.200221	7.10141	18.6099	0.000177236	240	0.00796548	TRUE	#10101080
BAB1_0372	-0.410393	4.92127	18.5863	0.000178562	241	0.00799867	TRUE	#10101080
BAB1_0335	-0.438118	5.58203	18.5692	0.000179527	242	0.00803186	TRUE	#10101080
BAB1_1376	0.495499	8.97163	18.5382	0.000181295	243	0.00806505	TRUE	#1F51FF
BAB1_1884	0.399303	8.71778	18.5357	0.000181437	244	0.00809824	TRUE	#1F51FF
BAB1_1139	-0.412325	8.24758	18.534	0.000181536	245	0.00813143	TRUE	#10101080
BAB1_1539	0.310401	7.36213	18.5266	0.00018196	246	0.00816462	TRUE	#10101080
BAB1_0857	-0.306878	9.77571	18.5021	0.000183375	247	0.00819781	TRUE	#10101080
BAB1_1862	-0.664243	2.82386	18.4923	0.000183944	248	0.008231	TRUE	#C41E3A
BAB2_1107	0.262692	6.91609	18.473	0.000185069	249	0.00826419	TRUE	#10101080
BAB1_0329	-0.266084	8.38832	18.4725	0.0001851	250	0.00829738	TRUE	#10101080
BAB1_1571	0.523129	5.68936	18.4689	0.000185313	251	0.00833057	TRUE	#1F51FF
BAB1_1590	0.611103	6.85655	18.465	0.000185541	252	0.00836376	TRUE	#1F51FF
BAB1_1460	0.591615	8.10172	18.4559	0.000186076	253	0.00839695	TRUE	#1F51FF
BAB1_0386	-0.23949	9.32461	18.4503	0.000186408	254	0.00843014	TRUE	#10101080
BAB2_1021	0.231781	7.35618	18.445	0.000186721	255	0.00846333	TRUE	#10101080
BAB1_1239	0.474694	10.2495	18.4111	0.000188734	256	0.00849651	TRUE	#1F51FF
BAB2_0691	-0.71983	1.87031	18.3016	0.000195409	257	0.00852971	TRUE	#C41E3A
BAB2_0150	1.14781	1.27949	18.2199	0.000200553	258	0.00856289	TRUE	#1F51FF
BAB1_1132	0.229012	9.78762	18.2135	0.000200965	259	0.00859608	TRUE	#10101080
BAB2_0233	-1.1901	7.15079	18.208	0.000201316	260	0.00862927	TRUE	#C41E3A
BAB1_0775	-0.343746	9.02371	18.163	0.000204224	261	0.00866246	TRUE	#10101080
BAB1_1847	-0.21773	7.63979	18.1398	0.000205738	262	0.00869565	TRUE	#10101080
BAB2_0200	-0.363233	8.73061	18.1133	0.00020749	263	0.00872884	TRUE	#10101080
BAB2_0891	-0.621438	6.53644	18.0956	0.000208665	264	0.00876203	TRUE	#C41E3A
BAB1_0530	0.412519	7.80763	18.0591	0.000211114	265	0.00879522	TRUE	#1F51FF
BAB2_0989	-0.310888	6.85964	18.0111	0.000214377	266	0.00882841	TRUE	#10101080
BAB2_1075	-0.331193	6.41576	17.9867	0.000216061	267	0.0088616	TRUE	#10101080
BAB1_0195	-0.450795	4.9767	17.8848	0.000223237	268	0.00889479	TRUE	#10101080
BAB2_0094	-0.514402	7.45831	17.8468	0.000225977	269	0.00892798	TRUE	#10101080
BAB1_1975	-0.338619	6.75663	17.8141	0.000228362	270	0.00896117	TRUE	#10101080
BAB2_0889	-0.690812	9.77996	17.7861	0.000230427	271	0.00899436	TRUE	#C41E3A
BAB1_1096	-0.355951	7.31252	17.765	0.000231998	272	0.00902755	TRUE	#10101080
BAB1_1844	0.54485	5.67642	17.7617	0.00023224	273	0.00906074	TRUE	#1F51FF
BAB1_1141	0.630869	6.1488	17.6796	0.000238469	274	0.00909393	TRUE	#1F51FF
BAB1_1218	-0.25566	6.09863	17.6578	0.000240154	275	0.00912712	TRUE	#10101080
BAB1_1201	0.375511	6.01771	17.6543	0.000240425	276	0.00916031	TRUE	#10101080
BAB1_0325	-0.282921	6.21307	17.6507	0.000240708	277	0.00919349	TRUE	#10101080
BAB1_1788	0.29392	7.3501	17.5905	0.000245428	278	0.00922668	TRUE	#10101080
BAB2_1106	-0.445711	7.17399	17.4709	0.000255121	279	0.00925987	TRUE	#10101080
BAB1_1874	-0.296148	9.03337	17.4581	0.000256185	280	0.00929306	TRUE	#10101080
BAB1_0931	-0.382978	7.20897	17.4255	0.000258904	281	0.00932625	TRUE	#10101080
BAB1_2060	-0.281429	8.47725	17.3814	0.000262643	282	0.00935944	TRUE	#10101080
BAB1_1762	0.283054	7.15597	17.36	0.00026447	283	0.00939263	TRUE	#10101080
BAB2_0069	-0.271108	8.40598	17.3219	0.000267773	284	0.00942582	TRUE	#10101080
BAB2_0417	0.348958	5.41296	17.2713	0.000272215	285	0.00945901	TRUE	#10101080
BAB1_0154	0.415152	8.29737	17.2242	0.000276426	286	0.0094922	TRUE	#1F51FF
BAB1_1367	-0.484528	8.85569	17.2101	0.000277704	287	0.00952539	TRUE	#10101080
BAB1_0283	0.490895	4.87565	17.1737	0.000281021	288	0.00955858	TRUE	#1F51FF
BAB1_0578	-0.761202	3.30765	17.165	0.000281821	289	0.00959177	TRUE	#C41E3A
BAB1_0004	0.283498	8.23543	17.1553	0.000282715	290	0.00962496	TRUE	#10101080
BAB2_0078	-0.386848	6.9141	17.1326	0.000284821	291	0.00965815	TRUE	#10101080
BAB1_0123	-0.510723	3.32781	17.105	0.000287408	292	0.00969134	TRUE	#10101080
BAB2_0315	-0.360515	6.46808	17.096	0.000288251	293	0.00972453	TRUE	#10101080
BAB2_0560	-0.548697	7.49756	17.0812	0.000289654	294	0.00975772	TRUE	#C41E3A
BAB1_1780	-0.317759	5.73712	17.0684	0.000290874	295	0.00979091	TRUE	#10101080
BAB1_2017	-0.60017	6.73881	17.0656	0.00029114	296	0.0098241	TRUE	#C41E3A
BAB2_0709	-0.305318	10.2533	17.0583	0.000291836	297	0.00985729	TRUE	#10101080
BAB1_1495	0.571553	10.2851	17.0042	0.000297055	298	0.00989047	TRUE	#1F51FF
BAB2_0815	-0.535007	3.66294	16.9612	0.000301271	299	0.00992366	TRUE	#C41E3A
BAB1_1750	0.38426	5.97163	16.9422	0.000303163	300	0.00995685	TRUE	#1F51FF
BAB2_0414	0.50562	5.0177	16.9231	0.000305072	301	0.00999004	TRUE	#1F51FF
BAB1_0893	0.438344	8.2841	16.887	0.000308709	302	0.0100232	TRUE	#1F51FF
BAB1_0142	-0.376703	6.97001	16.811	0.000316535	303	0.0100564	TRUE	#10101080
BAB1_0250	0.331307	7.30564	16.7851	0.000319248	304	0.0100896	TRUE	#10101080
BAB2_0474	0.328514	6.84357	16.6936	0.000329035	305	0.0101228	TRUE	#10101080
BAB1_0860	-0.411135	8.07515	16.676	0.000330949	306	0.010156	TRUE	#10101080
BAB1_2128	0.175302	7.39872	16.6516	0.00033364	307	0.0101892	TRUE	#10101080
BAB1_0445	0.443391	7.07785	16.5971	0.000339706	308	0.0102224	TRUE	#1F51FF
BAB1_1356	0.469439	7.14795	16.5805	0.000341583	309	0.0102556	TRUE	#1F51FF
BAB1_2034	-0.342113	8.9999	16.5666	0.000343156	310	0.0102887	TRUE	#10101080
BAB1_0776	-0.349394	8.8711	16.5359	0.000346675	311	0.0103219	TRUE	#10101080
BAB1_0818	0.345363	6.60373	16.524	0.00034804	312	0.0103551	TRUE	#10101080
BAB1_0323	-0.320561	10.0536	16.4835	0.000352756	313	0.0103883	TRUE	#10101080
BAB2_0501	-0.469601	4.87974	16.3752	0.000365695	314	0.0104215	TRUE	#10101080
BAB2_0766	0.549287	4.9718	16.3705	0.000366276	315	0.0104547	TRUE	#1F51FF
BAB1_0645	-0.239478	9.16714	16.3571	0.000367915	316	0.0104879	TRUE	#10101080
BAB1_1489	-0.305061	9.12138	16.2997	0.000375015	317	0.0105211	TRUE	#10101080
BAB1_1696	0.308735	6.69522	16.2544	0.000380741	318	0.0105543	TRUE	#10101080
BAB1_0627	0.283191	6.48241	16.2539	0.000380799	319	0.0105875	TRUE	#10101080
BAB1_1144	-0.364905	5.74526	16.227	0.000384244	320	0.0106206	TRUE	#10101080
BAB2_0527	0.340892	4.14876	16.2125	0.000386112	321	0.0106538	TRUE	#10101080
BAB1_1152	0.28947	9.66869	16.2078	0.000386716	322	0.010687	TRUE	#10101080
BAB1_0925	-0.313908	8.78944	16.1798	0.000390351	323	0.0107202	TRUE	#10101080
BAB1_0871	-0.282789	7.19319	16.1709	0.000391523	324	0.0107534	TRUE	#10101080
BAB1_1461	-0.70411	7.4434	16.1414	0.000395415	325	0.0107866	TRUE	#C41E3A
BAB1_0345	0.346759	6.98309	16.1345	0.00039632	326	0.0108198	TRUE	#10101080
BAB2_0102	-0.412029	3.9537	16.1276	0.000397247	327	0.010853	TRUE	#10101080
BAB1_1213	0.375511	7.06839	16.1274	0.000397267	328	0.0108862	TRUE	#10101080
BAB1_2032	-0.370337	6.08208	16.1019	0.000400685	329	0.0109193	TRUE	#10101080
BAB2_1079	-0.40701	5.31397	16.0396	0.000409151	330	0.0109525	TRUE	#10101080
BAB1_1626	-0.368281	6.75415	16.0146	0.000412602	331	0.0109857	TRUE	#10101080
BAB2_0658	-0.271268	7.97483	16.0031	0.000414195	332	0.0110189	TRUE	#10101080
BAB1_0511	-0.238315	7.35861	15.9801	0.00041742	333	0.0110521	TRUE	#10101080
BAB1_0060	0.234792	7.06595	15.9762	0.000417972	334	0.0110853	TRUE	#10101080
BAB1_0010	-0.463459	9.26595	15.9514	0.000421466	335	0.0111185	TRUE	#10101080
BAB1_1470	-0.789906	5.57066	15.9239	0.000425395	336	0.0111517	TRUE	#C41E3A
BAB1_1727	0.365146	8.2611	15.7996	0.000443614	337	0.0111849	TRUE	#10101080
BAB1_0036	0.402032	7.90306	15.7934	0.00044454	338	0.0112181	TRUE	#1F51FF
BAB2_0131	-0.369341	5.7763	15.7383	0.00045291	339	0.0112512	TRUE	#10101080
BAB2_0641	-0.220423	7.70241	15.7126	0.000456879	340	0.0112844	TRUE	#10101080
BAB2_0222	-0.858206	6.36057	15.6351	0.000469031	341	0.0113176	TRUE	#C41E3A
BAB1_0075	-0.307731	9.3467	15.6323	0.000469484	342	0.0113508	TRUE	#10101080
BAB1_0460	0.505624	6.63463	15.6004	0.000474605	343	0.011384	TRUE	#1F51FF
BAB2_0344	0.652801	6.74218	15.595	0.000475472	344	0.0114172	TRUE	#1F51FF
BAB2_0020	0.339997	4.71413	15.5752	0.000478687	345	0.0114504	TRUE	#10101080
BAB2_1105	0.631143	2.68237	15.5747	0.000478771	346	0.0114836	TRUE	#1F51FF
BAB2_0952	-2.43615	6.85878	15.5725	0.000479129	347	0.0115168	TRUE	#C41E3A
BAB1_1171	0.283469	6.8912	15.5701	0.000479514	348	0.0115499	TRUE	#10101080
BAB2_0230	0.40369	5.79123	15.5616	0.0004809	349	0.0115831	TRUE	#1F51FF
BAB1_0905	-0.382541	7.20024	15.5227	0.000487315	350	0.0116163	TRUE	#10101080
BAB1_1996	-0.323759	7.80057	15.5196	0.000487817	351	0.0116495	TRUE	#10101080
BAB2_0116	-0.89608	8.88546	15.4903	0.000492723	352	0.0116827	TRUE	#C41E3A
BAB1_0489	-0.276529	7.87137	15.4631	0.000497298	353	0.0117159	TRUE	#10101080
BAB1_0763	0.34799	7.31586	15.4255	0.000503735	354	0.0117491	TRUE	#10101080
BAB1_1817	0.328989	6.18532	15.351	0.000516719	355	0.0117823	TRUE	#10101080
BAB1_1755	0.410374	6.44485	15.3055	0.00052482	356	0.0118155	TRUE	#1F51FF
BAB1_1362	0.396036	4.93863	15.3015	0.000525532	357	0.0118487	TRUE	#1F51FF
BAB1_0607	0.285957	8.48062	15.2911	0.000527407	358	0.0118818	TRUE	#10101080
BAB2_0132	-0.516392	5.95448	15.2794	0.00052954	359	0.011915	TRUE	#C41E3A
BAB1_0820	-0.732453	4.79714	15.2732	0.000530653	360	0.0119482	TRUE	#C41E3A
BAB1_0159	0.266182	9.99175	15.2599	0.000533088	361	0.0119814	TRUE	#10101080
BAB1_0853	-0.291331	5.76015	15.2594	0.000533178	362	0.0120146	TRUE	#10101080
BAB2_0088	0.421341	5.38662	15.2503	0.000534841	363	0.0120478	TRUE	#1F51FF
BAB1_1204	-0.216906	6.72464	15.1326	0.000556896	364	0.012081	TRUE	#10101080
BAB2_0811	0.235139	5.99187	15.1275	0.000557876	365	0.0121142	TRUE	#10101080
BAB1_1521	0.266678	7.83764	15.0231	0.000578302	366	0.0121474	TRUE	#10101080
BAB2_0335	0.663352	6.19905	15.015	0.000579931	367	0.0121806	TRUE	#1F51FF
BAB2_0114	-0.884341	6.36393	14.9568	0.000591702	368	0.0122137	TRUE	#C41E3A
BAB2_0202	-0.390806	7.87555	14.9492	0.000593245	369	0.0122469	TRUE	#10101080
BAB1_0100	-0.389002	6.8171	14.8863	0.00060631	370	0.0122801	TRUE	#10101080
BAB1_1395	0.291922	7.56043	14.8829	0.000607011	371	0.0123133	TRUE	#10101080
BAB2_0700	-0.342549	9.04981	14.8733	0.000609048	372	0.0123465	TRUE	#10101080
BAB1_0689	-0.268456	7.09039	14.8441	0.000615233	373	0.0123797	TRUE	#10101080
BAB1_0461	0.463409	6.65006	14.8391	0.000616297	374	0.0124129	TRUE	#1F51FF
BAB1_0803	-0.534613	5.56958	14.83	0.000618248	375	0.0124461	TRUE	#C41E3A
BAB2_1050	-0.398213	2.26941	14.8124	0.000622026	376	0.0124793	TRUE	#10101080
BAB2_0304	-0.434276	6.62191	14.7858	0.000627804	377	0.0125124	TRUE	#10101080
BAB2_0631	0.59667	8.24065	14.7822	0.000628591	378	0.0125456	TRUE	#1F51FF
BAB1_0388	-0.261635	9.66218	14.7497	0.000635714	379	0.0125788	TRUE	#10101080
BAB1_0214	-0.889334	4.16283	14.747	0.000636316	380	0.012612	TRUE	#C41E3A
BAB1_0054	0.201553	7.54538	14.6366	0.00066123	381	0.0126452	TRUE	#10101080
BAB2_0667	-0.208956	7.56051	14.5683	0.00067719	382	0.0126784	TRUE	#10101080
BAB1_1168	0.314359	6.57911	14.5633	0.000678352	383	0.0127116	TRUE	#10101080
BAB2_0737	-0.425062	4.82647	14.5413	0.00068359	384	0.0127448	TRUE	#10101080
BAB2_0835	-0.307889	7.93895	14.5413	0.000683595	385	0.012778	TRUE	#10101080
BAB2_1122	0.364651	3.90934	14.5186	0.000689039	386	0.0128112	TRUE	#10101080
BAB1_0333	0.214627	8.05032	14.51	0.000691108	387	0.0128443	TRUE	#10101080
BAB1_1726	0.305425	7.39658	14.498	0.000694033	388	0.0128775	TRUE	#10101080
BAB1_1921	0.417732	6.23508	14.4785	0.000698771	389	0.0129107	TRUE	#1F51FF
BAB2_0422	-0.379031	5.79815	14.469	0.000701105	390	0.0129439	TRUE	#10101080
BAB1_2183	0.382554	6.31047	14.4451	0.000706984	391	0.0129771	TRUE	#1F51FF
BAB1_1462	0.327454	7.35158	14.4075	0.000716359	392	0.0130103	TRUE	#10101080
BAB1_0716	-0.304057	8.06599	14.3911	0.000720495	393	0.0130435	TRUE	#10101080
BAB1_0139	0.303258	8.15604	14.3658	0.000726939	394	0.0130767	TRUE	#10101080
BAB1_0851	-0.313112	10.6422	14.3422	0.00073299	395	0.0131099	TRUE	#10101080
BAB1_0854	-0.280265	7.71627	14.3352	0.000734789	396	0.013143	TRUE	#10101080
BAB1_0161	1.13851	6.66647	14.2852	0.00074782	397	0.0131762	TRUE	#1F51FF
BAB1_1771	-0.484041	5.51968	14.194	0.000772236	398	0.0132094	TRUE	#10101080
BAB1_0471	-0.228816	6.20497	14.1751	0.000777405	399	0.0132426	TRUE	#10101080
BAB1_0707	-0.205177	10.0575	14.1571	0.000782354	400	0.0132758	TRUE	#10101080
BAB2_0777	-0.299561	6.06185	14.142	0.000786535	401	0.013309	TRUE	#10101080
BAB2_0244	-0.27845	6.8986	14.12	0.000792659	402	0.0133422	TRUE	#10101080
BAB2_0655	-0.286091	8.751	14.0539	0.000811419	403	0.0133754	TRUE	#10101080
BAB1_1488	-0.203698	9.99858	14.0452	0.000813926	404	0.0134086	TRUE	#10101080
BAB1_0746	-0.344907	3.36648	14.0182	0.000821755	405	0.0134418	TRUE	#10101080
BAB2_0768	-0.439322	5.49711	14.0077	0.000824805	406	0.0134749	TRUE	#10101080
BAB2_0713	-0.325793	9.05186	13.9813	0.000832565	407	0.0135081	TRUE	#10101080
BAB2_0890	-0.681756	7.7273	13.9693	0.00083611	408	0.0135413	TRUE	#C41E3A
BAB2_0518	0.699071	8.7047	13.9105	0.00085375	409	0.0135745	TRUE	#1F51FF
BAB2_0986	-0.353173	10.5124	13.8912	0.000859638	410	0.0136077	TRUE	#10101080
BAB1_0599	0.342336	7.10702	13.8804	0.000862954	411	0.0136409	TRUE	#10101080
BAB1_0359	-0.211808	6.24677	13.8675	0.000866915	412	0.0136741	TRUE	#10101080
BAB2_0485	-0.401549	6.41422	13.832	0.000877948	413	0.0137073	TRUE	#10101080
BAB2_0169	-0.850913	8.98973	13.8206	0.000881507	414	0.0137405	TRUE	#C41E3A
BAB2_0012	-0.801709	5.42322	13.8158	0.00088303	415	0.0137736	TRUE	#C41E3A
BAB2_0478	0.330928	5.33583	13.8075	0.000885627	416	0.0138068	TRUE	#10101080
BAB1_0017	0.662929	4.34831	13.7962	0.000889213	417	0.01384	TRUE	#1F51FF
BAB2_0229	-0.589893	1.37292	13.7107	0.000916761	418	0.0138732	TRUE	#C41E3A
BAB2_0441	-1.07069	4.31433	13.7101	0.000916975	419	0.0139064	TRUE	#C41E3A
BAB1_1440	-0.334944	7.94546	13.6544	0.000935423	420	0.0139396	TRUE	#10101080
BAB1_0758	0.399523	7.26264	13.6467	0.000937989	421	0.0139728	TRUE	#1F51FF
BAB1_0361	-0.329165	7.79033	13.6143	0.000948938	422	0.014006	TRUE	#10101080
BAB1_1449	-0.284218	7.95251	13.5961	0.000955164	423	0.0140392	TRUE	#10101080
BAB1_0646	-0.497837	7.90951	13.5722	0.000963377	424	0.0140724	TRUE	#10101080
BAB1_1916	-0.303738	4.88917	13.5269	0.000979182	425	0.0141055	TRUE	#10101080
BAB2_0004	0.311621	6.07298	13.4709	0.000999094	426	0.0141387	TRUE	#10101080
BAB2_0856	0.243791	8.06071	13.4403	0.00101017	427	0.0141719	TRUE	#10101080
BAB1_1777	0.401268	7.65051	13.4234	0.00101632	428	0.0142051	TRUE	#1F51FF
BAB1_1977	0.405427	3.24855	13.4228	0.00101654	429	0.0142383	TRUE	#1F51FF
BAB1_2123	-0.277155	10.236	13.4159	0.00101908	430	0.0142715	TRUE	#10101080
BAB1_1308	0.39215	7.37766	13.3581	0.00104054	431	0.0143047	TRUE	#1F51FF
BAB1_1886	-0.263046	5.46589	13.3549	0.00104176	432	0.0143379	TRUE	#10101080
BAB1_0847	-0.442259	8.05525	13.3498	0.00104366	433	0.0143711	TRUE	#10101080
BAB1_2184	0.380563	5.68428	13.3089	0.0010592	434	0.0144042	TRUE	#1F51FF
BAB1_2086	-0.196656	6.30651	13.2849	0.00106842	435	0.0144374	TRUE	#10101080
BAB1_0513	0.387832	6.42768	13.267	0.00107538	436	0.0144706	TRUE	#1F51FF
BAB2_0349	-0.31065	8.03444	13.2518	0.00108131	437	0.0145038	TRUE	#10101080
BAB1_1354	0.392638	7.96231	13.2505	0.00108179	438	0.014537	TRUE	#1F51FF
BAB1_0285	0.233563	8.75244	13.1842	0.00110813	439	0.0145702	TRUE	#10101080
BAB1_1837	0.195182	8.76284	13.1131	0.0011371	440	0.0146034	TRUE	#10101080
BAB2_0763	0.236163	5.8818	13.1019	0.00114172	441	0.0146366	TRUE	#10101080
BAB1_1512	0.373631	11.6584	13.0901	0.00114663	442	0.0146698	TRUE	#10101080
BAB1_2090	1.50279	-0.988433	13.0431	0.00116642	443	0.014703	TRUE	#1F51FF
BAB1_1915	0.252219	6.46795	13.0042	0.00118308	444	0.0147361	TRUE	#10101080
BAB2_0007	-0.320842	6.15724	12.9417	0.00121035	445	0.0147693	TRUE	#10101080
BAB1_0977	-0.273339	8.33758	12.9189	0.00122049	446	0.0148025	TRUE	#10101080
BAB1_0690	-0.270547	7.20053	12.9159	0.0012218	447	0.0148357	TRUE	#10101080
BAB2_0249	0.614047	4.08054	12.9075	0.00122557	448	0.0148689	TRUE	#1F51FF
BAB2_0941	-0.640899	7.04074	12.8923	0.0012324	449	0.0149021	TRUE	#C41E3A
BAB1_1553	-0.207981	7.87493	12.8846	0.0012359	450	0.0149353	TRUE	#10101080
BAB1_1289	0.684903	8.72629	12.8675	0.00124366	451	0.0149685	TRUE	#1F51FF
BAB2_0976	0.330283	8.18096	12.8455	0.00125371	452	0.0150017	TRUE	#10101080
BAB2_0285	0.403236	10.8682	12.8341	0.00125892	453	0.0150348	TRUE	#1F51FF
BAB2_0403	-0.290309	8.48031	12.7755	0.00128629	454	0.015068	TRUE	#10101080
BAB1_0697	-0.247282	7.53841	12.7319	0.00130706	455	0.0151012	TRUE	#10101080
BAB2_0117	-0.702737	6.27772	12.703	0.00132098	456	0.0151344	TRUE	#C41E3A
BAB2_0702	-0.26073	8.71091	12.6664	0.00133892	457	0.0151676	TRUE	#10101080
BAB1_1377	0.531898	8.50143	12.6402	0.00135187	458	0.0152008	TRUE	#1F51FF
BAB1_1673	0.338808	5.80655	12.6054	0.00136931	459	0.015234	TRUE	#10101080
BAB1_0873	-0.188572	7.99222	12.5873	0.00137848	460	0.0152672	TRUE	#10101080
BAB1_0916	0.30447	5.38206	12.5871	0.0013786	461	0.0153004	TRUE	#10101080
BAB1_1929	-0.244996	6.47798	12.5706	0.00138704	462	0.0153336	TRUE	#10101080
BAB2_0863	0.332502	6.3711	12.5376	0.00140404	463	0.0153667	TRUE	#10101080
BAB1_0023	-0.228486	7.49867	12.5369	0.00140438	464	0.0153999	TRUE	#10101080
BAB1_1623	-0.205185	7.44407	12.53	0.00140797	465	0.0154331	TRUE	#10101080
BAB1_1321	0.322762	4.37027	12.4917	0.00142807	466	0.0154663	TRUE	#10101080
BAB1_1039	-0.298054	8.43865	12.4657	0.00144189	467	0.0154995	TRUE	#10101080
BAB2_0960	-0.287566	7.06557	12.4631	0.00144326	468	0.0155327	TRUE	#10101080
BAB2_0348	-0.464392	7.2252	12.424	0.0014643	469	0.0155659	TRUE	#10101080
BAB2_0703	-0.274767	8.8079	12.4046	0.00147491	470	0.0155991	TRUE	#10101080
BAB2_0519	0.247371	5.35844	12.3944	0.00148049	471	0.0156323	TRUE	#10101080
BAB1_1982	-0.226873	7.58477	12.3881	0.00148393	472	0.0156655	TRUE	#10101080
BAB1_0943	-0.216911	9.34152	12.3664	0.00149597	473	0.0156986	TRUE	#10101080
BAB1_1850	0.343692	4.27647	12.3563	0.0015016	474	0.0157318	TRUE	#10101080
BAB2_0358	0.365757	9.28584	12.3315	0.00151545	475	0.015765	TRUE	#10101080
BAB1_0312	0.464719	4.99175	12.3277	0.0015176	476	0.0157982	TRUE	#1F51FF
BAB1_1222	-0.240291	4.78284	12.302	0.00153221	477	0.0158314	TRUE	#10101080
BAB1_0677	-0.336284	4.90774	12.2797	0.00154493	478	0.0158646	TRUE	#10101080
BAB1_0809	-0.300082	7.2634	12.2515	0.00156124	479	0.0158978	TRUE	#10101080
BAB1_1587	-0.320925	5.532	12.25	0.00156215	480	0.015931	TRUE	#10101080
BAB2_0013	-0.782618	6.39822	12.1906	0.00159715	481	0.0159642	TRUE	#C41E3A
BAB1_1793	0.712387	6.01704	12.1858	0.00159999	482	0.0159973	TRUE	#1F51FF
BAB1_0467	0.245297	6.99762	12.1335	0.00163157	483	0.0160305	TRUE	#10101080
BAB1_0414	0.426743	8.02594	12.133	0.00163187	484	0.0160637	TRUE	#1F51FF
BAB1_0705	-0.360947	7.63001	12.1206	0.00163945	485	0.0160969	TRUE	#10101080
BAB1_0093	-0.293606	7.95032	12.1108	0.00164547	486	0.0161301	TRUE	#10101080
BAB1_2015	-0.428379	7.41594	12.107	0.00164784	487	0.0161633	TRUE	#10101080
BAB2_0876	-0.340414	4.96928	12.0731	0.00166888	488	0.0161965	TRUE	#10101080
BAB1_1236	0.438656	9.5935	12.0708	0.0016703	489	0.0162297	TRUE	#1F51FF
BAB2_1143	-0.434609	2.9599	12.0599	0.00167715	490	0.0162629	TRUE	#10101080
BAB2_0948	-1.16518	5.85563	12.0416	0.00168867	491	0.016296	TRUE	#C41E3A
BAB2_0446	0.331454	6.21553	12.0391	0.00169027	492	0.0163292	TRUE	#10101080
BAB1_0116	0.312449	12.8876	12.0298	0.00169615	493	0.0163624	TRUE	#10101080
BAB1_0876	0.217003	7.40055	12.0282	0.00169717	494	0.0163956	TRUE	#10101080
BAB1_0449	0.578676	8.95828	12.0281	0.00169726	495	0.0164288	TRUE	#1F51FF
BAB1_1485	0.736584	9.47152	12.0202	0.00170226	496	0.016462	TRUE	#1F51FF
BAB2_0451	0.245405	7.60571	11.9529	0.00174581	497	0.0164952	TRUE	#10101080
BAB2_0510	-0.373317	5.71078	11.949	0.00174842	498	0.0165284	TRUE	#10101080
BAB1_1167	0.202399	8.08161	11.9103	0.00177401	499	0.0165616	TRUE	#10101080
BAB1_1846	-0.240122	7.98423	11.9008	0.00178041	500	0.0165948	TRUE	#10101080
BAB1_0918	-0.19807	9.23827	11.8913	0.0017868	501	0.0166279	TRUE	#10101080
BAB1_1640	-0.490478	7.90604	11.8861	0.00179025	502	0.0166611	TRUE	#10101080
BAB1_0863	0.657962	6.68972	11.8601	0.00180787	503	0.0166943	TRUE	#1F51FF
BAB2_0651	0.219997	5.74781	11.8486	0.00181578	504	0.0167275	TRUE	#10101080
BAB1_1605	-0.405102	6.80452	11.8281	0.00182983	505	0.0167607	TRUE	#10101080
BAB2_0019	0.442748	3.68811	11.8058	0.00184531	506	0.0167939	TRUE	#1F51FF
BAB1_1867	-0.444225	8.24361	11.782	0.00186199	507	0.0168271	TRUE	#10101080
BAB1_0533	0.318917	4.10805	11.7127	0.0019114	508	0.0168603	TRUE	#10101080
BAB1_0563	-0.319656	7.71621	11.6958	0.00192369	509	0.0168935	TRUE	#10101080
BAB1_2084	-0.179077	6.71983	11.6917	0.00192666	510	0.0169267	TRUE	#10101080
BAB1_1234	0.32765	8.76781	11.6758	0.0019383	511	0.0169598	TRUE	#10101080
BAB1_0300	-0.424914	6.26753	11.6611	0.00194914	512	0.016993	TRUE	#10101080
BAB1_1712	-0.232182	8.30741	11.6241	0.00197668	513	0.0170262	TRUE	#10101080
BAB1_0915	0.202349	7.08666	11.6051	0.001991	514	0.0170594	TRUE	#10101080
BAB2_0953	-2.26872	8.03388	11.586	0.00200551	515	0.0170926	TRUE	#C41E3A
BAB1_1733	0.510031	6.57378	11.5811	0.00200928	516	0.0171258	TRUE	#1F51FF
BAB1_2138	-0.77312	9.09813	11.4995	0.00207267	517	0.017159	TRUE	#C41E3A
BAB1_0114	-0.357857	8.38303	11.4763	0.00209106	518	0.0171922	TRUE	#10101080
BAB1_1267	0.406459	9.24805	11.4647	0.00210031	519	0.0172254	TRUE	#1F51FF
BAB1_0532	-0.333902	5.37738	11.4521	0.00211047	520	0.0172585	TRUE	#10101080
BAB2_0133	-0.450516	5.50978	11.4448	0.00211632	521	0.0172917	TRUE	#10101080
BAB1_0476	0.369747	7.58521	11.4146	0.0021409	522	0.0173249	TRUE	#10101080
BAB2_0699	-0.290921	10.5469	11.4081	0.0021462	523	0.0173581	TRUE	#10101080
BAB1_0322	-0.432775	7.77852	11.4035	0.00214994	524	0.0173913	TRUE	#10101080
BAB2_0819	0.341431	3.85663	11.4035	0.00215002	525	0.0174245	TRUE	#10101080
BAB2_0367	0.313861	5.34765	11.4026	0.00215068	526	0.0174577	TRUE	#10101080
BAB2_1016	-0.433818	3.59417	11.3966	0.00215564	527	0.0174909	TRUE	#10101080
BAB1_1081	0.440664	5.85526	11.3955	0.00215656	528	0.0175241	TRUE	#1F51FF
BAB1_1306	-0.220795	5.35615	11.3936	0.00215813	529	0.0175573	TRUE	#10101080
BAB2_0855	-0.14721	7.72997	11.3246	0.00221586	530	0.0175904	TRUE	#10101080
BAB1_1214	-0.339651	8.77249	11.3196	0.00222013	531	0.0176236	TRUE	#10101080
BAB1_0731	-0.318411	7.54592	11.3089	0.00222928	532	0.0176568	TRUE	#10101080
BAB1_0162	0.65763	9.22418	11.3005	0.00223643	533	0.01769	TRUE	#1F51FF
BAB2_0759	0.371993	7.12264	11.2853	0.00224955	534	0.0177232	TRUE	#10101080
BAB1_1240	0.436459	9.89136	11.2768	0.00225684	535	0.0177564	TRUE	#1F51FF
BAB1_1593	-0.315495	8.53246	11.2669	0.0022654	536	0.0177896	TRUE	#10101080
BAB1_0910	-0.240393	8.74321	11.2504	0.00227986	537	0.0178228	TRUE	#10101080
BAB1_1772	-0.405055	4.82565	11.2252	0.00230204	538	0.017856	TRUE	#10101080
BAB1_0507	-0.281966	10.2024	11.2162	0.00231002	539	0.0178891	TRUE	#10101080
BAB1_2079	0.310987	7.81366	11.215	0.00231102	540	0.0179223	TRUE	#10101080
BAB1_0027	-0.294848	4.35288	11.2119	0.00231377	541	0.0179555	TRUE	#10101080
BAB2_0220	0.336989	3.8764	11.2112	0.00231445	542	0.0179887	TRUE	#10101080
BAB1_1674	0.218349	9.59895	11.1739	0.00234785	543	0.0180219	TRUE	#10101080
BAB1_1041	-0.176047	7.93542	11.1562	0.00236395	544	0.0180551	TRUE	#10101080
BAB1_0903	0.205914	8.15071	11.127	0.00239065	545	0.0180883	TRUE	#10101080
BAB1_0791	-0.184922	7.39624	11.0958	0.0024196	546	0.0181215	TRUE	#10101080
BAB1_2018	0.569378	4.82557	11.088	0.00242687	547	0.0181547	TRUE	#1F51FF
BAB1_0913	-0.248889	7.18283	11.0643	0.00244918	548	0.0181879	TRUE	#10101080
BAB2_0897	0.322982	4.22202	11.0364	0.00247571	549	0.018221	TRUE	#10101080
BAB2_0450	-0.336485	7.6621	11.0313	0.00248063	550	0.0182542	TRUE	#10101080
BAB1_0770	0.291947	9.73806	11.0153	0.00249606	551	0.0182874	TRUE	#10101080
BAB2_0809	0.302893	4.17806	11.0058	0.00250524	552	0.0183206	TRUE	#10101080
BAB1_0185	-0.386933	5.68127	10.989	0.00252152	553	0.0183538	TRUE	#10101080
BAB2_0949	-0.990767	6.46887	10.9739	0.00253636	554	0.018387	TRUE	#C41E3A
BAB1_1384	0.253614	8.3986	10.9727	0.0025375	555	0.0184202	TRUE	#10101080
BAB2_0757	-0.425917	3.29685	10.9618	0.00254826	556	0.0184534	TRUE	#10101080
BAB2_0014	-0.755521	6.81931	10.9578	0.00255225	557	0.0184866	TRUE	#C41E3A
BAB1_0026	-0.386822	4.71719	10.9098	0.00260014	558	0.0185197	TRUE	#10101080
BAB1_0824	-0.267329	10.1185	10.9046	0.0026054	559	0.0185529	TRUE	#10101080
BAB1_0948	-0.331586	9.37138	10.8819	0.00262847	560	0.0185861	TRUE	#10101080
BAB1_0062	0.443587	4.94623	10.8379	0.00267381	561	0.0186193	TRUE	#1F51FF
BAB1_1500	0.243279	9.25421	10.8275	0.00268461	562	0.0186525	TRUE	#10101080
BAB1_0332	-0.31218	8.42036	10.8186	0.00269393	563	0.0186857	TRUE	#10101080
BAB1_0736	0.197986	6.6819	10.7929	0.00272104	564	0.0187189	TRUE	#10101080
BAB2_0695	-0.483719	2.03923	10.7762	0.00273886	565	0.0187521	TRUE	#10101080
BAB1_0400	0.3649	7.98333	10.7695	0.00274596	566	0.0187853	TRUE	#10101080
BAB1_1200	-0.225756	7.81821	10.6868	0.00283604	567	0.0188185	TRUE	#10101080
BAB1_1665	0.57841	9.28791	10.655	0.00287148	568	0.0188516	TRUE	#1F51FF
BAB2_0319	0.222921	6.1031	10.6545	0.00287205	569	0.0188848	TRUE	#10101080
BAB1_1754	0.526602	8.23486	10.5909	0.00294447	570	0.018918	TRUE	#1F51FF
BAB1_0463	-0.298667	4.84698	10.5876	0.00294834	571	0.0189512	TRUE	#10101080
BAB2_0023	-0.320435	6.59934	10.5733	0.00296491	572	0.0189844	TRUE	#10101080
BAB2_0232	-0.84782	7.01624	10.5538	0.00298771	573	0.0190176	TRUE	#C41E3A
BAB1_1416	0.23611	9.94568	10.5495	0.00299272	574	0.0190508	TRUE	#10101080
BAB1_0354	-0.298785	4.50263	10.5454	0.00299756	575	0.019084	TRUE	#10101080
BAB2_0508	-0.52596	2.68724	10.5418	0.00300175	576	0.0191172	TRUE	#C41E3A
BAB2_0921	-0.564792	10.9125	10.5415	0.00300217	577	0.0191503	TRUE	#C41E3A
BAB1_0218	-0.770745	3.48304	10.5305	0.00301506	578	0.0191835	TRUE	#C41E3A
BAB1_0077	0.293308	5.60194	10.497	0.00305512	579	0.0192167	TRUE	#10101080
BAB1_1751	-0.324195	5.24538	10.491	0.00306233	580	0.0192499	TRUE	#10101080
BAB1_1411	-0.401462	5.40666	10.4707	0.00308678	581	0.0192831	TRUE	#10101080
BAB2_0512	-0.290635	10.3215	10.4689	0.00308898	582	0.0193163	TRUE	#10101080
BAB2_0060	-0.385702	4.33915	10.4686	0.0030894	583	0.0193495	TRUE	#10101080
BAB2_1080	0.203875	5.51853	10.4607	0.00309897	584	0.0193827	TRUE	#10101080
BAB2_1026	0.356055	8.12205	10.3873	0.00319	585	0.0194159	TRUE	#10101080
BAB1_2205	0.507295	4.97475	10.3849	0.00319303	586	0.0194491	TRUE	#1F51FF
BAB2_0410	-0.433262	4.11625	10.3725	0.00320862	587	0.0194822	TRUE	#10101080
BAB1_0630	-0.18421	6.24375	10.3419	0.00324764	588	0.0195154	TRUE	#10101080
BAB1_0263	0.395229	2.71908	10.3366	0.00325452	589	0.0195486	TRUE	#1F51FF
BAB1_1319	-0.348897	5.42323	10.2952	0.00330823	590	0.0195818	TRUE	#10101080
BAB1_2166	-0.317214	6.24192	10.2241	0.00340265	591	0.019615	TRUE	#10101080
BAB1_0529	-0.199871	6.81588	10.2014	0.00343344	592	0.0196482	TRUE	#10101080
BAB1_1832	0.379509	8.6228	10.2013	0.00343355	593	0.0196814	TRUE	#1F51FF
BAB1_0713	-0.181187	7.60677	10.1978	0.00343831	594	0.0197146	TRUE	#10101080
BAB2_0141	-0.354584	5.18171	10.1904	0.00344854	595	0.0197478	TRUE	#10101080
BAB2_0915	-0.243152	9.2501	10.1804	0.00346223	596	0.0197809	TRUE	#10101080
BAB1_1548	-0.337817	6.88556	10.1519	0.00350168	597	0.0198141	TRUE	#10101080
BAB2_0005	0.251403	7.50307	10.1481	0.00350695	598	0.0198473	TRUE	#10101080
BAB1_0811	-0.233782	11.0145	10.1463	0.00350943	599	0.0198805	TRUE	#10101080
BAB1_0147	-0.27308	8.75058	10.1462	0.00350955	600	0.0199137	TRUE	#10101080
BAB2_0255	-0.27518	6.68821	10.1457	0.00351035	601	0.0199469	TRUE	#10101080
BAB1_0669	0.305132	8.23639	10.1451	0.00351111	602	0.0199801	TRUE	#10101080
BAB1_1576	-0.318543	7.86934	10.1331	0.00352786	603	0.0200133	TRUE	#10101080
BAB1_1972	0.297306	7.699	10.1197	0.00354677	604	0.0200465	TRUE	#10101080
BAB1_0495	-0.337839	4.039	10.1152	0.00355315	605	0.0200797	TRUE	#10101080
BAB1_1890	0.207486	6.73417	10.1063	0.00356581	606	0.0201128	TRUE	#10101080
BAB2_0250	0.202596	7.74094	10.0953	0.00358136	607	0.020146	TRUE	#10101080
BAB1_0800	0.34893	7.3326	10.0768	0.00360784	608	0.0201792	TRUE	#10101080
BAB1_1647	-0.375395	8.6829	10.0636	0.00362697	609	0.0202124	TRUE	#10101080
BAB1_0510	-0.219146	8.79577	10.0581	0.00363491	610	0.0202456	TRUE	#10101080
BAB2_0879	0.213071	6.60825	10.0235	0.00368539	611	0.0202788	TRUE	#10101080
BAB2_0353	0.187356	8.629	10.0218	0.00368796	612	0.020312	TRUE	#10101080
BAB1_0710	-0.306651	8.84236	10.0104	0.00370472	613	0.0203452	TRUE	#10101080
BAB1_2141	-0.266039	7.80382	10.0092	0.0037066	614	0.0203784	TRUE	#10101080
BAB2_0997	0.274282	6.86563	9.95078	0.00379411	615	0.0204116	TRUE	#10101080
BAB1_1697	0.386562	8.02895	9.90239	0.00386837	616	0.0204447	TRUE	#1F51FF
BAB1_1765	0.227556	8.10763	9.86901	0.00392049	617	0.0204779	TRUE	#10101080
BAB1_1109	0.367522	9.38551	9.84978	0.00395087	618	0.0205111	TRUE	#10101080
BAB1_1499	0.329697	7.56588	9.84678	0.00395564	619	0.0205443	TRUE	#10101080
BAB1_1749	0.244466	8.75945	9.82453	0.00399114	620	0.0205775	TRUE	#10101080
BAB1_1595	-0.273555	6.65294	9.79109	0.00404517	621	0.0206107	TRUE	#10101080
BAB1_2124	-0.20739	9.81327	9.78774	0.00405064	622	0.0206439	TRUE	#10101080
BAB2_0283	0.330092	4.37217	9.77152	0.00407716	623	0.0206771	TRUE	#10101080
BAB2_0977	0.281966	7.55376	9.75068	0.00411152	624	0.0207103	TRUE	#10101080
BAB1_1030	0.209425	7.69225	9.73849	0.00413177	625	0.0207434	TRUE	#10101080
BAB2_0144	-0.346244	5.54408	9.72191	0.00415948	626	0.0207766	TRUE	#10101080
BAB2_0776	0.186762	7.82247	9.72025	0.00416226	627	0.0208098	TRUE	#10101080
BAB1_1720	-0.246003	7.09095	9.69349	0.00420744	628	0.020843	TRUE	#10101080
BAB1_0821	-0.381672	3.67968	9.67239	0.00424343	629	0.0208762	TRUE	#10101080
BAB1_1296	-0.282148	7.23486	9.65977	0.00426512	630	0.0209094	TRUE	#10101080
BAB1_1839	0.328475	5.47735	9.64052	0.00429843	631	0.0209426	TRUE	#10101080
BAB2_0687	-0.22591	8.36449	9.63353	0.0043106	632	0.0209758	TRUE	#10101080
BAB1_1130	0.262228	11.0481	9.63093	0.00431514	633	0.021009	TRUE	#10101080
BAB1_0922	0.299433	7.31228	9.61208	0.00434818	634	0.0210422	TRUE	#10101080
BAB2_0334	0.632808	4.71033	9.59891	0.00437142	635	0.0210753	TRUE	#1F51FF
BAB1_2103	-0.238527	6.47375	9.58902	0.00438896	636	0.0211085	TRUE	#10101080
BAB1_0421	-0.691718	0.66668	9.55162	0.004456	637	0.0211417	TRUE	#C41E3A
BAB1_0475	-0.153919	8.69645	9.54518	0.00446765	638	0.0211749	TRUE	#10101080
BAB1_2073	0.183468	10.4698	9.50382	0.00454329	639	0.0212081	TRUE	#10101080
BAB1_2076	0.259925	6.01639	9.49667	0.00455651	640	0.0212413	TRUE	#10101080
BAB2_1114	0.371376	3.48947	9.43831	0.00466595	641	0.0212745	TRUE	#10101080
BAB1_0216	-0.763157	3.57583	9.43647	0.00466944	642	0.0213077	TRUE	#C41E3A
BAB2_1062	-0.325397	3.81947	9.41514	0.00471018	643	0.0213409	TRUE	#10101080
BAB1_0515	0.282655	8.40666	9.41021	0.00471965	644	0.021374	TRUE	#10101080
BAB1_0367	0.425967	5.72954	9.389	0.00476063	645	0.0214072	TRUE	#1F51FF
BAB2_0134	-0.380621	4.5275	9.36039	0.00481653	646	0.0214404	TRUE	#10101080
BAB2_0697	0.339475	7.31925	9.34674	0.00484344	647	0.0214736	TRUE	#10101080
BAB2_0320	-0.217119	5.82233	9.31169	0.00491331	648	0.0215068	TRUE	#10101080
BAB2_0041	0.264794	3.8523	9.27952	0.00497841	649	0.02154	TRUE	#10101080
BAB1_1803	-0.221809	5.49636	9.27816	0.00498118	650	0.0215732	TRUE	#10101080
BAB2_0671	-0.173939	5.89126	9.26582	0.00500641	651	0.0216064	TRUE	#10101080
BAB1_0634	0.278046	6.06901	9.25542	0.00502778	652	0.0216396	TRUE	#10101080
BAB2_0774	-0.794534	5.6885	9.25072	0.00503746	653	0.0216728	TRUE	#C41E3A
BAB2_0628	0.373302	6.50633	9.24922	0.00504056	654	0.0217059	TRUE	#10101080
BAB1_2208	-0.288512	6.76687	9.24308	0.00505327	655	0.0217391	TRUE	#10101080
BAB1_1725	-0.251216	8.54708	9.2371	0.00506566	656	0.0217723	TRUE	#10101080
BAB2_0011	-0.572735	3.82847	9.22999	0.00508044	657	0.0218055	TRUE	#C41E3A
BAB1_1730	-0.365434	5.19533	9.22413	0.00509267	658	0.0218387	TRUE	#10101080
BAB1_1821	0.521131	8.56112	9.21164	0.00511883	659	0.0218719	TRUE	#1F51FF
BAB1_1652	-0.97895	9.52766	9.2103	0.00512165	660	0.0219051	TRUE	#C41E3A
BAB1_0404	0.21452	6.77242	9.20707	0.00512843	661	0.0219383	TRUE	#10101080
BAB1_2211	0.647036	2.29783	9.18323	0.00517888	662	0.0219715	TRUE	#1F51FF
BAB2_0400	-0.529857	2.21378	9.18228	0.00518089	663	0.0220046	TRUE	#C41E3A
BAB1_2049	-0.432418	2.96468	9.17027	0.0052065	664	0.0220378	TRUE	#10101080
BAB1_0683	0.238694	6.84227	9.15089	0.00524816	665	0.022071	TRUE	#10101080
BAB2_0505	0.174201	10.7629	9.14117	0.00526916	666	0.0221042	TRUE	#10101080
BAB1_0219	-0.333456	4.7294	9.14096	0.00526962	667	0.0221374	TRUE	#10101080
BAB1_1314	-0.318346	5.92098	9.13568	0.00528107	668	0.0221706	TRUE	#10101080
BAB2_0620	0.216087	7.96332	9.13448	0.00528368	669	0.0222038	TRUE	#10101080
BAB1_0787	-0.222283	8.85215	9.12794	0.00529793	670	0.022237	TRUE	#10101080
BAB1_1436	0.292839	8.10358	9.12636	0.00530138	671	0.0222702	TRUE	#10101080
BAB1_2151	0.232765	5.59197	9.12589	0.00530238	672	0.0223034	TRUE	#10101080
BAB1_0897	-0.297472	10.5397	9.09477	0.00537077	673	0.0223365	TRUE	#10101080
BAB2_0996	-0.227294	6.60881	9.09228	0.00537628	674	0.0223697	TRUE	#10101080
BAB1_2129	0.512559	11.6987	9.08428	0.00539403	675	0.0224029	TRUE	#1F51FF
BAB1_1868	0.615696	10.9669	9.08166	0.00539985	676	0.0224361	TRUE	#1F51FF
BAB1_0111	-0.179574	6.54423	9.08132	0.0054006	677	0.0224693	TRUE	#10101080
BAB2_0135	-0.335827	6.33702	9.06832	0.00542963	678	0.0225025	TRUE	#10101080
BAB1_1099	0.182017	7.28478	9.06479	0.00543754	679	0.0225357	TRUE	#10101080
BAB1_0141	-0.208837	7.74817	9.05487	0.00545983	680	0.0225689	TRUE	#10101080
BAB1_1875	0.162687	10.9142	9.0542	0.00546135	681	0.0226021	TRUE	#10101080
BAB1_1185	-0.331237	9.21871	9.04729	0.00547693	682	0.0226352	TRUE	#10101080
BAB1_1717	0.237162	7.69965	9.01852	0.00554237	683	0.0226684	TRUE	#10101080
BAB1_0190	-0.79984	4.11649	9.01302	0.00555497	684	0.0227016	TRUE	#C41E3A
BAB2_0177	0.193074	9.23277	8.99286	0.00560145	685	0.0227348	TRUE	#10101080
BAB1_0152	-0.188272	8.72423	8.97636	0.00563979	686	0.022768	TRUE	#10101080
BAB1_1530	0.222989	8.82067	8.95954	0.00567918	687	0.0228012	TRUE	#10101080
BAB2_0852	-0.319093	7.20692	8.94041	0.00572435	688	0.0228344	TRUE	#10101080
BAB2_0674	-0.29867	7.55708	8.93616	0.00573443	689	0.0228676	TRUE	#10101080
BAB2_0583	-0.319747	6.96023	8.92318	0.00576534	690	0.0229008	TRUE	#10101080
BAB1_1032	0.260729	4.29345	8.9199	0.00577318	691	0.022934	TRUE	#10101080
BAB1_1649	-0.23493	8.80782	8.91284	0.00579011	692	0.0229671	TRUE	#10101080
BAB1_2142	0.204839	7.21637	8.90251	0.00581496	693	0.0230003	TRUE	#10101080
BAB2_0207	-0.177094	8.29734	8.87952	0.00587068	694	0.0230335	TRUE	#10101080
BAB1_0639	-0.208279	8.32689	8.86697	0.00590136	695	0.0230667	TRUE	#10101080
BAB1_1368	-0.471261	3.59848	8.86011	0.00591819	696	0.0230999	TRUE	#10101080
BAB1_1851	0.162271	6.50097	8.85324	0.00593511	697	0.0231331	TRUE	#10101080
BAB1_0458	0.35695	5.40023	8.84968	0.00594389	698	0.0231663	TRUE	#10101080
BAB1_1147	-0.141774	8.78149	8.83858	0.00597138	699	0.0231995	TRUE	#10101080
BAB1_1381	0.245989	8.78663	8.8315	0.00598897	700	0.0232327	TRUE	#10101080
BAB2_1041	0.238344	4.93066	8.82823	0.00599713	701	0.0232658	TRUE	#10101080
BAB1_1091	0.216856	7.38134	8.81444	0.00603162	702	0.023299	TRUE	#10101080
BAB1_2009	-0.230214	6.22296	8.78908	0.0060956	703	0.0233322	TRUE	#10101080
BAB1_1702	-0.214663	9.20448	8.75225	0.00618987	704	0.0233654	TRUE	#10101080
BAB2_0701	-0.272531	9.03413	8.7465	0.00620473	705	0.0233986	TRUE	#10101080
BAB1_0355	-0.540147	6.41017	8.744	0.00621119	706	0.0234318	TRUE	#C41E3A
BAB1_1685	0.289786	7.20932	8.73039	0.00624657	707	0.023465	TRUE	#10101080
BAB1_1872	0.329903	8.12096	8.72016	0.0062733	708	0.0234982	TRUE	#10101080
BAB1_0992	0.275281	6.69472	8.71577	0.0062848	709	0.0235314	TRUE	#10101080
BAB1_0199	-0.154499	6.56802	8.70355	0.00631695	710	0.0235646	TRUE	#10101080
BAB2_0126	0.566127	2.85209	8.69205	0.00634736	711	0.0235977	TRUE	#1F51FF
BAB1_0340	-0.194228	6.73314	8.67501	0.00639271	712	0.0236309	TRUE	#10101080
BAB1_0497	0.170681	7.5027	8.67296	0.00639821	713	0.0236641	TRUE	#10101080
BAB1_1580	0.411109	7.30011	8.65528	0.00644568	714	0.0236973	TRUE	#1F51FF
BAB1_1508	-0.167351	9.01434	8.63971	0.00648783	715	0.0237305	TRUE	#10101080
BAB1_1922	0.260933	9.87378	8.6359	0.00649817	716	0.0237637	TRUE	#10101080
BAB1_0072	0.223932	6.54199	8.60746	0.00657606	717	0.0237969	TRUE	#10101080
BAB1_0827	0.206988	10.0971	8.5978	0.00660275	718	0.0238301	TRUE	#10101080
BAB2_0024	-0.30777	4.72426	8.57068	0.00667826	719	0.0238633	TRUE	#10101080
BAB2_0111	-0.333246	5.97577	8.56888	0.0066833	720	0.0238964	TRUE	#10101080
BAB2_1061	-0.233567	5.25576	8.56712	0.00668825	721	0.0239296	TRUE	#10101080
BAB2_0992	-0.222793	5.15279	8.54069	0.00676289	722	0.0239628	TRUE	#10101080
BAB1_1961	0.252594	4.96261	8.53948	0.00676634	723	0.023996	TRUE	#10101080
BAB2_0528	-0.219094	4.3495	8.5383	0.00676967	724	0.0240292	TRUE	#10101080
BAB2_1042	0.309377	6.02647	8.52812	0.0067987	725	0.0240624	TRUE	#10101080
BAB1_2159	-0.178143	8.0352	8.50612	0.00686189	726	0.0240956	TRUE	#10101080
BAB2_0006	-0.284026	6.00819	8.50227	0.00687299	727	0.0241288	TRUE	#10101080
BAB1_1498	0.290965	10.489	8.4979	0.00688565	728	0.024162	TRUE	#10101080
BAB2_0619	-0.286098	4.72629	8.49409	0.00689669	729	0.0241952	TRUE	#10101080
BAB2_0672	0.213978	5.65117	8.48631	0.0069193	730	0.0242283	TRUE	#10101080
BAB2_0543	0.272535	6.83601	8.46046	0.00699505	731	0.0242615	TRUE	#10101080
BAB1_0650	0.221815	7.96722	8.46021	0.00699578	732	0.0242947	TRUE	#10101080
BAB1_0252	0.632317	2.3798	8.45941	0.00699813	733	0.0243279	TRUE	#1F51FF
BAB1_2062	-0.241113	7.70561	8.45871	0.00700021	734	0.0243611	TRUE	#10101080
BAB1_0687	0.292228	6.75881	8.42543	0.00709912	735	0.0243943	TRUE	#10101080
BAB1_2116	0.644213	6.60056	8.40925	0.00714775	736	0.0244275	TRUE	#1F51FF
BAB2_1119	-0.384542	1.86073	8.4017	0.00717056	737	0.0244607	TRUE	#10101080
BAB2_0361	-0.285043	9.39554	8.39905	0.00717858	738	0.0244939	TRUE	#10101080
BAB1_1438	0.184595	5.79364	8.39688	0.00718516	739	0.024527	TRUE	#10101080
BAB1_0083	0.395692	6.17738	8.34729	0.00733735	740	0.0245602	TRUE	#1F51FF
BAB1_1415	-0.294604	9.70766	8.33203	0.00738488	741	0.0245934	TRUE	#10101080
BAB2_0553	0.428305	8.14222	8.32934	0.00739329	742	0.0246266	TRUE	#1F51FF
BAB2_0208	0.220595	7.74308	8.32349	0.00741164	743	0.0246598	TRUE	#10101080
BAB2_1056	-0.286576	4.73781	8.3195	0.00742418	744	0.024693	TRUE	#10101080
BAB1_1709	-0.280786	9.92607	8.31798	0.00742894	745	0.0247262	TRUE	#10101080
BAB1_2131	-0.161226	8.10788	8.31131	0.00744995	746	0.0247594	TRUE	#10101080
BAB1_1063	-0.193819	11.5079	8.29603	0.00749835	747	0.0247926	TRUE	#10101080
BAB2_0295	0.282015	5.94831	8.27726	0.00755827	748	0.0248258	TRUE	#10101080
BAB1_2125	-0.258709	6.49548	8.27219	0.00757453	749	0.0248589	TRUE	#10101080
BAB2_0514	0.369701	7.2495	8.25487	0.0076304	750	0.0248921	TRUE	#10101080
BAB1_1429	0.213984	7.46772	8.2283	0.007717	751	0.0249253	TRUE	#10101080
BAB2_0532	0.320258	9.74293	8.21318	0.00776675	752	0.0249585	TRUE	#10101080
BAB2_0008	-0.174678	6.63417	8.21055	0.00777545	753	0.0249917	TRUE	#10101080
BAB2_1100	-0.450687	3.9752	8.20688	0.00778759	754	0.0250249	TRUE	#10101080
BAB1_0920	0.166226	8.9611	8.2063	0.00778952	755	0.0250581	TRUE	#10101080
BAB1_1464	0.269636	6.20664	8.17805	0.0078837	756	0.0250913	TRUE	#10101080
BAB2_1168	0.570502	5.7156	8.15901	0.00794787	757	0.0251245	TRUE	#1F51FF
BAB1_2065	-0.164482	9.10262	8.15666	0.00795583	758	0.0251577	TRUE	#10101080
BAB1_0343	0.396123	7.50234	8.15453	0.00796307	759	0.0251908	TRUE	#1F51FF
BAB1_0606	0.319958	5.55535	8.14083	0.00800969	760	0.025224	TRUE	#10101080
BAB2_0279	-0.233768	6.60494	8.13585	0.00802669	761	0.0252572	TRUE	#10101080
BAB1_2147	-0.25744	9.93462	8.11175	0.00810965	762	0.0252904	TRUE	#10101080
BAB1_1501	0.226909	4.94231	8.10674	0.00812699	763	0.0253236	TRUE	#10101080
BAB2_0180	0.169447	6.5881	8.09152	0.00817999	764	0.0253568	TRUE	#10101080
BAB2_0974	-0.190759	9.71549	8.08815	0.00819174	765	0.02539	TRUE	#10101080
BAB1_1232	-0.278806	10.1428	8.083	0.0082098	766	0.0254232	TRUE	#10101080
BAB1_1409	-0.22245	4.68835	8.08198	0.00821338	767	0.0254564	TRUE	#10101080
BAB1_0907	-0.190067	8.84786	8.06933	0.00825789	768	0.0254895	TRUE	#10101080
BAB1_1407	0.20546	6.4313	8.06906	0.00825886	769	0.0255227	TRUE	#10101080
BAB2_0128	0.467647	1.84049	8.04917	0.00832937	770	0.0255559	TRUE	#1F51FF
BAB2_0939	0.280084	5.53789	8.03693	0.00837311	771	0.0255891	TRUE	#10101080
BAB1_1066	-0.213896	6.95307	8.03393	0.00838388	772	0.0256223	TRUE	#10101080
BAB1_1538	0.149191	8.50406	8.03268	0.00838836	773	0.0256555	TRUE	#10101080
BAB2_0842	-0.197344	9.03161	8.0293	0.00840051	774	0.0256887	TRUE	#10101080
BAB1_1036	-0.15704	9.41193	8.02863	0.00840292	775	0.0257219	TRUE	#10101080
BAB2_0496	0.321471	4.40296	8.01204	0.00846281	776	0.0257551	TRUE	#10101080
BAB1_1333	0.158812	7.06224	8.01013	0.00846973	777	0.0257883	TRUE	#10101080
BAB1_1126	0.243816	8.18391	8.00978	0.00847099	778	0.0258214	TRUE	#10101080
BAB1_0867	0.465353	5.50842	7.99588	0.0085216	779	0.0258546	TRUE	#1F51FF
BAB1_0844	-0.259105	7.34011	7.99405	0.00852831	780	0.0258878	TRUE	#10101080
BAB1_0166	0.762868	5.71157	7.99163	0.00853716	781	0.025921	TRUE	#1F51FF
BAB1_2115	0.192868	8.09763	7.97361	0.00860335	782	0.0259542	TRUE	#10101080
BAB1_1186	-0.26349	8.96582	7.96098	0.00865009	783	0.0259874	TRUE	#10101080
BAB1_0588	0.196478	7.63109	7.94517	0.008709	784	0.0260206	TRUE	#10101080
BAB1_0991	-0.350227	7.71904	7.92518	0.00878411	785	0.0260538	TRUE	#10101080
BAB1_1425	-0.311329	8.06822	7.9199	0.00880407	786	0.026087	TRUE	#10101080
BAB1_0902	0.164163	9.09285	7.91054	0.00883957	787	0.0261201	TRUE	#10101080
BAB1_0042	-0.312691	6.34331	7.90656	0.00885469	788	0.0261533	TRUE	#10101080
BAB1_1134	-0.318107	8.84753	7.8978	0.00888814	789	0.0261865	TRUE	#10101080
BAB1_2010	-0.267765	5.16803	7.89167	0.0089116	790	0.0262197	TRUE	#10101080
BAB2_0540	-0.402953	6.57906	7.88585	0.00893395	791	0.0262529	TRUE	#10101080
BAB2_0291	0.40073	5.26133	7.8856	0.0089349	792	0.0262861	TRUE	#1F51FF
BAB2_0717	0.204853	3.97572	7.87868	0.00896157	793	0.0263193	TRUE	#10101080
BAB2_1099	0.29141	5.67458	7.86991	0.00899545	794	0.0263525	TRUE	#10101080
BAB2_0447	-0.152914	8.40609	7.86771	0.009004	795	0.0263857	TRUE	#10101080
BAB1_0767	-1.10427	-0.267317	7.84683	0.00908534	796	0.0264189	TRUE	#C41E3A
BAB2_1148	0.30317	4.07166	7.82397	0.00917533	797	0.026452	TRUE	#10101080
BAB2_0790	-0.306972	3.17069	7.80574	0.00924783	798	0.0264852	TRUE	#10101080
BAB1_0103	0.182035	8.86351	7.77988	0.00935166	799	0.0265184	TRUE	#10101080
BAB2_0343	0.305644	8.37274	7.76641	0.00940627	800	0.0265516	TRUE	#10101080
BAB1_1981	0.172623	8.55191	7.76329	0.00941898	801	0.0265848	TRUE	#10101080
BAB1_1286	-0.308369	8.06967	7.74992	0.00947358	802	0.026618	TRUE	#10101080
BAB1_0220	0.149537	8.0252	7.74444	0.00949608	803	0.0266512	TRUE	#10101080
BAB1_0869	-0.235784	7.42255	7.70791	0.00964746	804	0.0266844	TRUE	#10101080
BAB1_0626	-0.279799	4.50226	7.70366	0.00966525	805	0.0267176	TRUE	#10101080
BAB2_0022	0.267347	5.28694	7.69988	0.00968108	806	0.0267507	TRUE	#10101080
BAB1_1029	-0.182492	9.15011	7.69943	0.00968298	807	0.0267839	TRUE	#10101080
BAB1_0022	0.343097	6.83802	7.66886	0.00981223	808	0.0268171	TRUE	#10101080
BAB1_1914	-0.177565	5.90933	7.66109	0.00984534	809	0.0268503	TRUE	#10101080
BAB1_1054	0.386556	7.55935	7.65988	0.00985052	810	0.0268835	TRUE	#1F51FF
BAB1_2112	-0.154601	8.87334	7.65639	0.00986546	811	0.0269167	TRUE	#10101080
BAB2_0728	0.377288	12.1407	7.65531	0.00987007	812	0.0269499	TRUE	#10101080
BAB2_1023	-0.371688	7.7262	7.62941	0.00998177	813	0.0269831	TRUE	#10101080
BAB1_1031	-0.147552	10.1519	7.61176	0.0100586	814	0.0270163	TRUE	#10101080
BAB1_1687	-0.282056	7.41944	7.60367	0.0100941	815	0.0270495	TRUE	#10101080
BAB2_0445	-0.184605	5.19474	7.60196	0.0101016	816	0.0270826	TRUE	#10101080
BAB1_0747	-0.219825	5.28014	7.58984	0.010155	817	0.0271158	TRUE	#10101080
BAB2_0038	-0.677916	0.49671	7.56622	0.01026	818	0.027149	TRUE	#C41E3A
BAB1_1606	0.236523	4.81887	7.55693	0.0103016	819	0.0271822	TRUE	#10101080
BAB1_2072	-0.220603	5.46596	7.54144	0.0103714	820	0.0272154	TRUE	#10101080
BAB2_1011	-0.11448	8.60495	7.53557	0.010398	821	0.0272486	TRUE	#10101080
BAB1_0568	-0.255143	6.00801	7.52938	0.0104261	822	0.0272818	TRUE	#10101080
BAB1_1841	-0.212781	4.44991	7.52845	0.0104304	823	0.027315	TRUE	#10101080
BAB1_0411	-0.244352	9.75128	7.52703	0.0104368	824	0.0273482	TRUE	#10101080
BAB1_0574	-0.250612	5.57984	7.51306	0.0105007	825	0.0273813	TRUE	#10101080
BAB1_1477	-0.28248	6.60802	7.50934	0.0105177	826	0.0274145	TRUE	#10101080
BAB2_0694	-0.717159	0.952241	7.50215	0.0105508	827	0.0274477	TRUE	#C41E3A
BAB1_1790	0.178719	5.83452	7.49889	0.0105658	828	0.0274809	TRUE	#10101080
BAB2_0525	-0.226718	4.78946	7.48318	0.0106386	829	0.0275141	TRUE	#10101080
BAB2_0214	0.245008	4.94672	7.46904	0.0107046	830	0.0275473	TRUE	#10101080
BAB2_1161	-1.00774	7.89428	7.45154	0.0107869	831	0.0275805	TRUE	#C41E3A
BAB2_0882	-0.2887	8.73843	7.43748	0.0108534	832	0.0276137	TRUE	#10101080
BAB1_1567	0.210973	5.43294	7.4351	0.0108647	833	0.0276469	TRUE	#10101080
BAB1_0939	-0.182699	4.91267	7.4247	0.0109144	834	0.0276801	TRUE	#10101080
BAB1_1873	0.107474	10.1484	7.42001	0.0109368	835	0.0277132	TRUE	#10101080
BAB1_0701	0.175238	6.65239	7.40793	0.0109949	836	0.0277464	TRUE	#10101080
BAB1_1187	0.197748	7.80948	7.38553	0.0111034	837	0.0277796	TRUE	#10101080
BAB2_1055	-0.190067	5.41489	7.37926	0.011134	838	0.0278128	TRUE	#10101080
BAB1_0327	0.319639	8.76098	7.37757	0.0111423	839	0.027846	TRUE	#10101080
BAB1_2137	0.166292	7.20823	7.36029	0.0112271	840	0.0278792	TRUE	#10101080
BAB1_0859	0.198887	8.16588	7.35417	0.0112573	841	0.0279124	TRUE	#10101080
BAB1_1463	0.231784	6.5297	7.35195	0.0112683	842	0.0279456	TRUE	#10101080
BAB1_0995	-0.228512	4.78682	7.34552	0.0113002	843	0.0279788	TRUE	#10101080
BAB2_0740	-0.344455	6.84316	7.34495	0.011303	844	0.0280119	TRUE	#10101080
BAB1_0226	0.313923	8.86683	7.3284	0.0113856	845	0.0280451	TRUE	#10101080
BAB2_0851	-0.317916	8.86129	7.3191	0.0114322	846	0.0280783	TRUE	#10101080
BAB1_0376	0.487987	3.89152	7.30204	0.0115184	847	0.0281115	TRUE	#1F51FF
BAB2_0189	-0.545017	10.8907	7.29867	0.0115355	848	0.0281447	TRUE	#C41E3A
BAB1_0352	-0.214957	6.45449	7.28309	0.0116149	849	0.0281779	TRUE	#10101080
BAB2_0413	-0.130645	8.50539	7.27937	0.0116339	850	0.0282111	TRUE	#10101080
BAB2_0398	-0.318891	3.9502	7.26784	0.0116932	851	0.0282443	TRUE	#10101080
BAB1_0117	0.296366	8.34284	7.26564	0.0117046	852	0.0282775	TRUE	#10101080
BAB2_1138	0.235201	4.06913	7.25943	0.0117366	853	0.0283107	TRUE	#10101080
BAB1_1714	0.195813	6.85392	7.24564	0.0118082	854	0.0283438	TRUE	#10101080
BAB2_0502	0.331369	6.98389	7.23126	0.0118834	855	0.028377	TRUE	#10101080
BAB2_0769	0.157558	5.96328	7.22955	0.0118924	856	0.0284102	TRUE	#10101080
BAB2_0089	0.335135	5.01241	7.2285	0.0118979	857	0.0284434	TRUE	#10101080
BAB1_2059	0.346422	8.39568	7.20313	0.012032	858	0.0284766	TRUE	#10101080
BAB2_0371	0.236173	6.27194	7.18229	0.0121434	859	0.0285098	TRUE	#10101080
BAB1_0594	0.148842	10.4336	7.17714	0.012171	860	0.028543	TRUE	#10101080
BAB1_0717	0.306487	7.96897	7.16737	0.0122238	861	0.0285762	TRUE	#10101080
BAB1_1129	-0.227627	10.9834	7.1638	0.0122431	862	0.0286094	TRUE	#10101080
BAB1_0446	0.281027	8.37917	7.16197	0.0122531	863	0.0286425	TRUE	#10101080
BAB1_0045	-0.117397	9.51851	7.14648	0.0123373	864	0.0286757	TRUE	#10101080
BAB1_0600	0.261286	5.07088	7.12895	0.0124335	865	0.0287089	TRUE	#10101080
BAB1_2134	0.171077	7.14267	7.12365	0.0124628	866	0.0287421	TRUE	#10101080
BAB2_0994	0.271209	6.19658	7.11758	0.0124964	867	0.0287753	TRUE	#10101080
BAB1_0516	-0.255915	8.74612	7.1164	0.012503	868	0.0288085	TRUE	#10101080
BAB1_1220	-0.195188	5.94826	7.10614	0.01256	869	0.0288417	TRUE	#10101080
BAB1_0349	-0.183662	11.2301	7.10445	0.0125694	870	0.0288749	TRUE	#10101080
BAB1_0559	-0.209932	6.14783	7.10126	0.0125872	871	0.0289081	TRUE	#10101080
BAB1_1962	0.2283	7.03604	7.09424	0.0126265	872	0.0289413	TRUE	#10101080
BAB1_1689	-0.368377	2.89487	7.09344	0.012631	873	0.0289744	TRUE	#10101080
BAB1_0788	0.133917	8.07406	7.09183	0.01264	874	0.0290076	TRUE	#10101080
BAB1_1978	0.168429	6.26294	7.09106	0.0126443	875	0.0290408	TRUE	#10101080
BAB2_0191	0.240816	6.70045	7.08828	0.0126599	876	0.029074	TRUE	#10101080
BAB1_1326	-0.216778	8.69803	7.08457	0.0126808	877	0.0291072	TRUE	#10101080
BAB2_0140	-0.280314	7.10261	7.0665	0.012783	878	0.0291404	TRUE	#10101080
BAB2_0938	0.211197	8.93059	7.06496	0.0127917	879	0.0291736	TRUE	#10101080
BAB1_0454	-0.390239	7.51072	7.06248	0.0128059	880	0.0292068	TRUE	#10101080
BAB1_1371	-0.364683	9.42641	7.043	0.0129173	881	0.02924	TRUE	#10101080
BAB1_0213	-0.566384	3.73006	7.01957	0.0130527	882	0.0292732	TRUE	#C41E3A
BAB1_1250	0.432747	9.43781	7.00557	0.0131343	883	0.0293063	TRUE	#1F51FF
BAB2_0531	0.297859	10.8312	6.98914	0.0132308	884	0.0293395	TRUE	#10101080
BAB2_0487	-0.305643	6.54456	6.96809	0.0133556	885	0.0293727	TRUE	#10101080
BAB2_0749	-0.271007	5.53946	6.96256	0.0133886	886	0.0294059	TRUE	#10101080
BAB1_1940	0.178936	5.08649	6.94964	0.013466	887	0.0294391	TRUE	#10101080
BAB2_0176	-0.23102	5.27455	6.94864	0.013472	888	0.0294723	TRUE	#10101080
BAB1_1439	-0.200455	6.95931	6.94385	0.0135009	889	0.0295055	TRUE	#10101080
BAB1_0924	-0.162637	9.63934	6.93891	0.0135307	890	0.0295387	TRUE	#10101080
BAB1_0856	0.249809	7.52228	6.93004	0.0135844	891	0.0295719	TRUE	#10101080
BAB1_0025	-0.264089	12.6519	6.92499	0.0136151	892	0.029605	TRUE	#10101080
BAB1_1974	-0.34755	6.08848	6.92299	0.0136273	893	0.0296382	TRUE	#10101080
BAB2_0670	0.161968	5.8753	6.91618	0.0136689	894	0.0296714	TRUE	#10101080
BAB2_1095	0.495733	1.5445	6.91265	0.0136905	895	0.0297046	TRUE	#1F51FF
BAB1_0235	0.260638	3.49761	6.90605	0.0137309	896	0.0297378	TRUE	#10101080
BAB1_0179	0.277929	4.76001	6.90112	0.0137612	897	0.029771	TRUE	#10101080
BAB1_0561	-0.214531	8.64898	6.89839	0.0137781	898	0.0298042	TRUE	#10101080
BAB2_0859	0.148762	6.82231	6.87689	0.0139113	899	0.0298374	TRUE	#10101080
BAB1_0107	0.169343	6.09535	6.87685	0.0139115	900	0.0298706	TRUE	#10101080
BAB2_0874	0.349735	6.07312	6.8717	0.0139437	901	0.0299037	TRUE	#10101080
BAB1_2127	0.133326	8.24841	6.87078	0.0139494	902	0.0299369	TRUE	#10101080
BAB1_2036	-0.204578	7.57331	6.86267	0.0140002	903	0.0299701	TRUE	#10101080
BAB2_0240	0.527224	0.957613	6.85638	0.0140397	904	0.0300033	TRUE	#1F51FF
BAB1_0974	0.341952	4.47697	6.85616	0.0140411	905	0.0300365	TRUE	#10101080
BAB1_0757	-0.339082	5.41191	6.82335	0.0142492	906	0.0300697	TRUE	#10101080
BAB1_0911	-0.25902	5.34416	6.81083	0.0143296	907	0.0301029	TRUE	#10101080
BAB1_2043	-0.728136	0.0881964	6.77167	0.014584	908	0.0301361	TRUE	#C41E3A
BAB1_1455	-0.209219	8.32022	6.76242	0.0146448	909	0.0301693	TRUE	#10101080
BAB2_0268	0.275024	4.46032	6.7528	0.0147083	910	0.0302025	TRUE	#10101080
BAB2_0164	0.421595	3.87836	6.75034	0.0147246	911	0.0302356	TRUE	#1F51FF
BAB1_1353	-0.234063	8.27957	6.74557	0.0147563	912	0.0302688	TRUE	#10101080
BAB2_0274	-0.261489	7.41456	6.70616	0.0150207	913	0.030302	TRUE	#10101080
BAB1_2158	-0.193192	7.45971	6.70227	0.0150471	914	0.0303352	TRUE	#10101080
BAB1_1528	0.189702	6.30349	6.6957	0.0150918	915	0.0303684	TRUE	#10101080
BAB1_1166	-0.205451	7.6122	6.67407	0.0152398	916	0.0304016	TRUE	#10101080
BAB2_0087	-0.316481	6.58461	6.64506	0.0154409	917	0.0304348	TRUE	#10101080
BAB1_0130	-0.208271	5.07942	6.62924	0.0155519	918	0.030468	TRUE	#10101080
BAB1_0236	0.179209	5.59959	6.62414	0.0155878	919	0.0305012	TRUE	#10101080
BAB1_0944	-0.153849	5.37125	6.61197	0.0156739	920	0.0305344	TRUE	#10101080
BAB1_1905	-0.151179	9.20917	6.61111	0.01568	921	0.0305675	TRUE	#10101080
BAB2_0634	0.334886	7.00966	6.60406	0.0157301	922	0.0306007	TRUE	#10101080
BAB1_0692	0.189713	5.10637	6.58815	0.015844	923	0.0306339	TRUE	#10101080
BAB1_0184	-0.246215	5.88102	6.58636	0.0158568	924	0.0306671	TRUE	#10101080
BAB2_0840	0.323333	9.02993	6.58033	0.0159002	925	0.0307003	TRUE	#10101080
BAB1_0197	0.267587	2.99259	6.57356	0.0159491	926	0.0307335	TRUE	#10101080
BAB1_0126	-0.285038	7.37515	6.55619	0.0160753	927	0.0307667	TRUE	#10101080
BAB1_0374	0.249279	5.60506	6.54839	0.0161324	928	0.0307999	TRUE	#10101080
BAB2_0339	-0.316123	9.29097	6.54511	0.0161564	929	0.0308331	TRUE	#10101080
BAB2_1009	0.330384	7.64856	6.53289	0.0162463	930	0.0308662	TRUE	#10101080
BAB1_2029	0.206909	6.61816	6.53036	0.016265	931	0.0308994	TRUE	#10101080
BAB1_0930	-0.168101	10.5772	6.52758	0.0162855	932	0.0309326	TRUE	#10101080
BAB2_1032	-0.221519	6.22038	6.52712	0.0162889	933	0.0309658	TRUE	#10101080
BAB2_0868	0.315484	10.161	6.52281	0.0163209	934	0.030999	TRUE	#10101080
BAB1_0151	-0.159432	7.78186	6.51985	0.0163429	935	0.0310322	TRUE	#10101080
BAB2_0733	0.301544	5.16978	6.5166	0.016367	936	0.0310654	TRUE	#10101080
BAB1_0085	0.160669	5.59364	6.51496	0.0163792	937	0.0310986	TRUE	#10101080
BAB1_1562	0.223194	4.82244	6.50472	0.0164557	938	0.0311318	TRUE	#10101080
BAB1_1607	0.17002	8.00974	6.49085	0.0165599	939	0.031165	TRUE	#10101080
BAB1_0950	-0.176315	8.23867	6.48789	0.0165822	940	0.0311981	TRUE	#10101080
BAB1_1731	0.160075	10.2876	6.4763	0.01667	941	0.0312313	TRUE	#10101080
BAB1_1474	-0.174286	8.89977	6.4726	0.016698	942	0.0312645	TRUE	#10101080
BAB1_0215	-0.647722	3.00898	6.46984	0.0167191	943	0.0312977	TRUE	#C41E3A
BAB2_1093	0.357215	2.79977	6.46552	0.016752	944	0.0313309	TRUE	#10101080
BAB2_0228	-0.346874	2.77692	6.45748	0.0168135	945	0.0313641	TRUE	#10101080
BAB1_2143	0.211873	7.71826	6.45335	0.0168452	946	0.0313973	TRUE	#10101080
BAB1_0191	0.252505	9.47376	6.44226	0.0169306	947	0.0314305	TRUE	#10101080
BAB2_0507	-0.30857	3.00158	6.44208	0.016932	948	0.0314637	TRUE	#10101080
BAB2_1001	-0.245383	8.95006	6.43312	0.0170013	949	0.0314968	TRUE	#10101080
BAB1_1040	0.25217	8.44948	6.43212	0.0170091	950	0.03153	TRUE	#10101080
BAB1_0406	-0.262633	5.33465	6.41922	0.0171095	951	0.0315632	TRUE	#10101080
BAB1_2121	0.182811	9.52724	6.41843	0.0171157	952	0.0315964	TRUE	#10101080
BAB2_0493	0.260411	5.52903	6.41109	0.0171732	953	0.0316296	TRUE	#10101080
BAB2_0284	-0.27996	4.01242	6.40874	0.0171916	954	0.0316628	TRUE	#10101080
BAB1_1957	-0.42498	2.24139	6.4087	0.017192	955	0.031696	TRUE	#10101080
BAB2_0929	-0.905489	9.36176	6.40812	0.0171965	956	0.0317292	TRUE	#C41E3A
BAB1_0001	-0.204895	9.25991	6.40225	0.0172427	957	0.0317624	TRUE	#10101080
BAB1_1785	0.283187	9.23181	6.39943	0.017265	958	0.0317956	TRUE	#10101080
BAB1_1734	0.147318	6.46902	6.3687	0.0175092	959	0.0318287	TRUE	#10101080
BAB1_0346	-0.163096	7.23242	6.36145	0.0175675	960	0.0318619	TRUE	#10101080
BAB2_0484	-0.301153	6.39187	6.3359	0.0177742	961	0.0318951	TRUE	#10101080
BAB1_0288	-0.262511	5.95519	6.32673	0.017849	962	0.0319283	TRUE	#10101080
BAB2_0673	0.240584	6.76199	6.32667	0.0178496	963	0.0319615	TRUE	#10101080
BAB2_0955	-1.21408	8.6724	6.32277	0.0178815	964	0.0319947	TRUE	#C41E3A
BAB1_1989	-0.223932	8.03907	6.3221	0.017887	965	0.0320279	TRUE	#10101080
BAB1_1911	-0.633136	3.09168	6.32031	0.0179017	966	0.0320611	TRUE	#C41E3A
BAB1_1254	0.33435	10.4471	6.31776	0.0179226	967	0.0320943	TRUE	#10101080
BAB2_0943	-1.03196	10.3709	6.31412	0.0179526	968	0.0321274	TRUE	#C41E3A
BAB2_1083	0.289523	3.80153	6.30911	0.0179939	969	0.0321606	TRUE	#10101080
BAB1_1181	-0.188808	7.45471	6.30328	0.0180421	970	0.0321938	TRUE	#10101080
BAB2_0910	-0.356283	3.55404	6.29976	0.0180712	971	0.032227	TRUE	#10101080
BAB1_0906	0.188844	6.40352	6.28012	0.0182349	972	0.0322602	TRUE	#10101080
BAB1_2033	-0.141112	8.96079	6.27637	0.0182663	973	0.0322934	TRUE	#10101080
BAB2_0468	0.187743	5.61541	6.27499	0.0182779	974	0.0323266	TRUE	#10101080
BAB1_1155	0.16839	9.25515	6.26349	0.0183748	975	0.0323598	TRUE	#10101080
BAB1_1300	-0.158617	9.07062	6.25606	0.0184376	976	0.032393	TRUE	#10101080
BAB1_1366	-0.208454	6.77125	6.2482	0.0185044	977	0.0324262	TRUE	#10101080
BAB1_2035	0.447699	2.53045	6.24474	0.0185339	978	0.0324593	TRUE	#1F51FF
BAB1_1163	-0.164008	8.28281	6.23817	0.01859	979	0.0324925	TRUE	#10101080
BAB2_1152	-0.263876	5.43596	6.20649	0.0188632	980	0.0325257	TRUE	#10101080
BAB2_0448	0.211466	7.15026	6.20277	0.0188956	981	0.0325589	TRUE	#10101080
BAB1_0508	0.18485	6.21919	6.15724	0.0192967	982	0.0325921	TRUE	#10101080
BAB1_1791	-0.119717	8.52474	6.15296	0.0193349	983	0.0326253	TRUE	#10101080
BAB1_2107	0.278781	8.85315	6.15244	0.0193395	984	0.0326585	TRUE	#10101080
BAB1_1586	-0.236502	8.30284	6.14655	0.0193922	985	0.0326917	TRUE	#10101080
BAB1_1573	0.120531	7.30439	6.14344	0.0194201	986	0.0327249	TRUE	#10101080
BAB1_1165	0.194194	6.45311	6.14241	0.0194294	987	0.032758	TRUE	#10101080
BAB1_1563	-0.185957	7.35794	6.13748	0.0194737	988	0.0327912	TRUE	#10101080
BAB1_1107	0.222519	5.48359	6.12579	0.0195792	989	0.0328244	TRUE	#10101080
BAB1_0405	-0.128999	7.80655	6.11797	0.0196502	990	0.0328576	TRUE	#10101080
BAB2_1020	0.187957	8.29775	6.10944	0.0197279	991	0.0328908	TRUE	#10101080
BAB1_0541	-0.190306	9.88137	6.10663	0.0197536	992	0.032924	TRUE	#10101080
BAB2_0956	-1.06436	2.47098	6.0829	0.0199719	993	0.0329572	TRUE	#C41E3A
BAB1_0724	0.200716	6.27298	6.06255	0.0201611	994	0.0329904	TRUE	#10101080
BAB1_0474	0.155572	7.20397	6.05297	0.020251	995	0.0330236	TRUE	#10101080
BAB1_2020	-0.186498	5.6631	6.0439	0.0203364	996	0.0330568	TRUE	#10101080
BAB1_0061	0.209155	5.94453	6.02946	0.0204732	997	0.0330899	TRUE	#10101080
BAB1_1820	0.258707	6.48754	6.01564	0.0206051	998	0.0331231	TRUE	#10101080
BAB1_1318	-0.144999	6.4306	6.0109	0.0206505	999	0.0331563	TRUE	#10101080
BAB1_0389	-0.179901	10.7052	5.97463	0.021002	1000	0.0331895	TRUE	#10101080
BAB1_1575	-0.233617	8.34068	5.97372	0.0210109	1001	0.0332227	TRUE	#10101080
BAB2_0638	0.13023	6.4084	5.96937	0.0210534	1002	0.0332559	TRUE	#10101080
BAB1_1930	-0.224944	7.28961	5.9637	0.0211092	1003	0.0332891	TRUE	#10101080
BAB1_0479	-0.317995	8.29764	5.96351	0.021111	1004	0.0333223	TRUE	#10101080
BAB2_0292	0.314876	7.79038	5.94249	0.0213188	1005	0.0333555	TRUE	#10101080
BAB1_0316	0.187178	9.53883	5.93045	0.0214389	1006	0.0333886	TRUE	#10101080
BAB1_0624	-0.66833	0.450213	5.92811	0.0214624	1007	0.0334218	TRUE	#C41E3A
BAB1_0700	0.428016	2.56508	5.92378	0.0215058	1008	0.033455	TRUE	#1F51FF
BAB2_0847	0.286632	4.42528	5.90783	0.0216665	1009	0.0334882	TRUE	#10101080
BAB1_0055	0.363849	9.85433	5.90783	0.0216666	1010	0.0335214	TRUE	#10101080
BAB1_1840	-0.283014	8.68703	5.90139	0.0217318	1011	0.0335546	TRUE	#10101080
BAB1_0602	-0.196808	7.03041	5.90089	0.0217369	1012	0.0335878	TRUE	#10101080
BAB2_0761	0.36714	1.58846	5.88525	0.0218964	1013	0.033621	TRUE	#10101080
BAB1_1671	0.173744	11.3561	5.87897	0.0219608	1014	0.0336542	TRUE	#10101080
BAB2_0043	-0.152547	7.66978	5.86825	0.0220712	1015	0.0336874	TRUE	#10101080
BAB1_1357	0.24457	3.66626	5.85074	0.0222528	1016	0.0337205	TRUE	#10101080
BAB1_0543	-0.195207	10.2545	5.84901	0.0222709	1017	0.0337537	TRUE	#10101080
BAB1_1599	-0.200714	4.9036	5.84072	0.0223575	1018	0.0337869	TRUE	#10101080
BAB1_0629	-0.162091	6.06931	5.83969	0.0223683	1019	0.0338201	TRUE	#10101080
BAB2_1150	-0.324392	6.53832	5.83399	0.0224282	1020	0.0338533	TRUE	#10101080
BAB1_0726	0.192105	5.82751	5.81579	0.0226203	1021	0.0338865	TRUE	#10101080
BAB1_2054	-0.245399	8.95361	5.81366	0.022643	1022	0.0339197	TRUE	#10101080
BAB1_1822	0.211818	7.16908	5.81314	0.0226485	1023	0.0339529	TRUE	#10101080
BAB2_0526	-0.216059	4.34317	5.8029	0.0227575	1024	0.0339861	TRUE	#10101080
BAB1_1912	-0.483362	3.05016	5.7953	0.0228389	1025	0.0340193	TRUE	#10101080
BAB2_0287	-0.171317	6.33851	5.78349	0.0229659	1026	0.0340524	TRUE	#10101080
BAB1_1305	0.255013	4.6428	5.78177	0.0229845	1027	0.0340856	TRUE	#10101080
BAB1_1746	-0.307247	3.48759	5.78096	0.0229932	1028	0.0341188	TRUE	#10101080
BAB1_0730	-0.256475	5.55984	5.78024	0.023001	1029	0.034152	TRUE	#10101080
BAB1_0553	0.174133	8.28307	5.77058	0.0231057	1030	0.0341852	TRUE	#10101080
BAB1_1711	-0.251208	6.38492	5.76777	0.0231362	1031	0.0342184	TRUE	#10101080
BAB1_0483	-0.202116	8.69863	5.76431	0.0231738	1032	0.0342516	TRUE	#10101080
BAB1_0274	-0.70011	0.686218	5.7526	0.0233018	1033	0.0342848	TRUE	#C41E3A
BAB2_0025	-0.26005	5.04363	5.73156	0.0235337	1034	0.034318	TRUE	#10101080
BAB2_0095	-0.275814	6.69351	5.72596	0.0235958	1035	0.0343511	TRUE	#10101080
BAB2_1131	-0.344503	1.7102	5.72037	0.0236581	1036	0.0343843	TRUE	#10101080
BAB1_1699	-0.305029	8.63897	5.69685	0.0239218	1037	0.0344175	TRUE	#10101080
BAB1_1390	0.329421	10.0233	5.69685	0.0239218	1038	0.0344507	TRUE	#10101080
BAB1_1427	0.126195	7.87049	5.69037	0.0239951	1039	0.0344839	TRUE	#10101080
BAB2_0765	0.271835	5.9519	5.68816	0.0240201	1040	0.0345171	TRUE	#10101080
BAB2_0453	0.192854	3.47319	5.68606	0.0240439	1041	0.0345503	TRUE	#10101080
BAB1_1252	0.352213	11.0272	5.67985	0.0241145	1042	0.0345835	TRUE	#10101080
BAB2_0061	-0.310217	3.73374	5.67616	0.0241565	1043	0.0346167	TRUE	#10101080
BAB1_0228	0.264048	8.84689	5.6632	0.0243049	1044	0.0346499	TRUE	#10101080
BAB1_0878	-0.238379	4.6541	5.64714	0.02449	1045	0.034683	TRUE	#10101080
BAB1_1212	-0.148093	6.42452	5.64068	0.0245649	1046	0.0347162	TRUE	#10101080
BAB1_0836	0.214494	7.52505	5.63236	0.0246618	1047	0.0347494	TRUE	#10101080
BAB2_0563	-0.418071	6.41803	5.6203	0.0248029	1048	0.0347826	TRUE	#10101080
BAB1_1954	-0.273426	3.77746	5.61776	0.0248328	1049	0.0348158	TRUE	#10101080
BAB2_0873	0.273957	9.4339	5.61717	0.0248397	1050	0.034849	TRUE	#10101080
BAB1_0891	-0.342015	7.69239	5.59914	0.0250527	1051	0.0348822	TRUE	#10101080
BAB1_2189	0.697057	0.508163	5.58697	0.0251977	1052	0.0349154	TRUE	#1F51FF
BAB1_1781	0.136418	9.12462	5.57478	0.0253438	1053	0.0349486	TRUE	#10101080
BAB1_0339	-0.193758	6.78326	5.5716	0.025382	1054	0.0349817	TRUE	#10101080
BAB1_2202	0.551867	2.2072	5.56964	0.0254057	1055	0.0350149	TRUE	#1F51FF
BAB2_1012	-0.187883	7.73556	5.55939	0.0255296	1056	0.0350481	TRUE	#10101080
BAB1_2148	0.170922	7.05227	5.55862	0.0255389	1057	0.0350813	TRUE	#10101080
BAB2_0936	-0.229366	4.89362	5.54764	0.0256724	1058	0.0351145	TRUE	#10101080
BAB2_0047	-0.406231	4.98433	5.54495	0.0257052	1059	0.0351477	TRUE	#10101080
BAB1_1774	0.145742	7.10315	5.52971	0.0258921	1060	0.0351809	TRUE	#10101080
BAB1_1092	-0.182509	7.40683	5.52043	0.0260066	1061	0.0352141	TRUE	#10101080
BAB2_0372	-0.267556	5.91159	5.51149	0.0261175	1062	0.0352473	TRUE	#10101080
BAB2_0290	0.27557	7.31293	5.50849	0.0261547	1063	0.0352805	TRUE	#10101080
BAB1_0473	-0.151879	7.82563	5.48872	0.0264021	1064	0.0353136	TRUE	#10101080
BAB1_0703	-0.301501	7.80711	5.47311	0.0265992	1065	0.0353468	TRUE	#10101080
BAB1_1763	-0.170539	8.86174	5.46763	0.0266688	1066	0.03538	TRUE	#10101080
BAB2_0954	-1.32281	9.93663	5.46465	0.0267067	1067	0.0354132	TRUE	#C41E3A
BAB2_0562	-0.333237	4.0607	5.41288	0.0273752	1068	0.0354464	TRUE	#10101080
BAB1_0108	-0.184636	9.94403	5.4111	0.0273985	1069	0.0354796	TRUE	#10101080
BAB1_0326	0.238519	6.04847	5.41053	0.0274059	1070	0.0355128	TRUE	#10101080
BAB1_1442	-0.336386	6.00116	5.4084	0.0274338	1071	0.035546	TRUE	#10101080
BAB1_0437	0.337956	3.75456	5.39657	0.0275895	1072	0.0355792	TRUE	#10101080
BAB1_1672	0.147812	6.3606	5.39169	0.0276541	1073	0.0356123	TRUE	#10101080
BAB2_0951	-0.783029	8.57871	5.36366	0.0280278	1074	0.0356455	TRUE	#C41E3A
BAB1_1669	0.152288	8.46801	5.35003	0.0282115	1075	0.0356787	TRUE	#10101080
BAB2_0472	0.326296	2.97699	5.3404	0.0283422	1076	0.0357119	TRUE	#10101080
BAB1_2101	-0.170859	8.48929	5.33421	0.0284265	1077	0.0357451	TRUE	#10101080
BAB1_1297	0.145824	7.53932	5.33405	0.0284287	1078	0.0357783	TRUE	#10101080
BAB2_0050	0.78857	6.00114	5.32761	0.0285167	1079	0.0358115	TRUE	#1F51FF
BAB1_0076	0.583307	5.53874	5.32561	0.028544	1080	0.0358447	TRUE	#1F51FF
BAB1_0298	0.300054	3.71886	5.32528	0.0285486	1081	0.0358779	TRUE	#10101080
BAB2_0265	0.205783	6.09219	5.318	0.0286486	1082	0.0359111	TRUE	#10101080
BAB2_0957	-0.911784	4.61637	5.29704	0.0289386	1083	0.0359442	TRUE	#C41E3A
BAB1_1518	0.145872	9.45292	5.29468	0.0289715	1084	0.0359774	TRUE	#10101080
BAB2_0215	0.161908	6.04676	5.29114	0.0290209	1085	0.0360106	TRUE	#10101080
BAB1_1997	0.175342	7.18152	5.28324	0.0291313	1086	0.0360438	TRUE	#10101080
BAB1_1229	-0.289432	7.14386	5.27317	0.0292729	1087	0.036077	TRUE	#10101080
BAB2_0914	-0.205815	9.60612	5.27125	0.0292999	1088	0.0361102	TRUE	#10101080
BAB2_0275	0.126694	8.91823	5.24846	0.0296234	1089	0.0361434	TRUE	#10101080
BAB1_0143	0.101955	7.77923	5.2341	0.0298292	1090	0.0361766	TRUE	#10101080
BAB1_1557	-0.157922	10.4333	5.23137	0.0298685	1091	0.0362098	TRUE	#10101080
BAB2_0026	0.216992	4.18204	5.23083	0.0298762	1092	0.0362429	TRUE	#10101080
BAB1_1238	0.283284	10.8953	5.22669	0.0299361	1093	0.0362761	TRUE	#10101080
BAB2_0650	0.247017	4.62094	5.21733	0.0300716	1094	0.0363093	TRUE	#10101080
BAB2_0537	0.204568	6.87442	5.20906	0.0301919	1095	0.0363425	TRUE	#10101080
BAB1_1131	0.109885	10.9066	5.19135	0.0304513	1096	0.0363757	TRUE	#10101080
BAB1_1824	-0.237129	8.96556	5.17809	0.0306473	1097	0.0364089	TRUE	#10101080
BAB1_0956	-0.258493	6.98755	5.17387	0.0307099	1098	0.0364421	TRUE	#10101080
BAB2_0987	0.211292	6.67939	5.17069	0.0307571	1099	0.0364753	TRUE	#10101080
BAB1_0885	0.189586	4.25844	5.16663	0.0308177	1100	0.0365085	TRUE	#10101080
BAB2_0937	-0.258486	5.84483	5.15444	0.0310001	1101	0.0365417	TRUE	#10101080
BAB1_0048	-0.224615	7.07945	5.13786	0.0312501	1102	0.0365748	TRUE	#10101080
BAB2_0848	0.201202	8.56277	5.13039	0.0313634	1103	0.036608	TRUE	#10101080
BAB1_0988	-0.237651	3.11048	5.12156	0.0314981	1104	0.0366412	TRUE	#10101080
BAB1_1251	0.339926	9.68606	5.11921	0.0315339	1105	0.0366744	TRUE	#10101080
BAB2_1155	0.420105	5.26444	5.11516	0.0315959	1106	0.0367076	TRUE	#1F51FF
BAB1_1069	0.150811	7.96843	5.10829	0.0317015	1107	0.0367408	TRUE	#10101080
BAB2_0714	-0.183708	9.21981	5.10371	0.0317721	1108	0.036774	TRUE	#10101080
BAB1_1761	-0.180725	9.06423	5.10234	0.0317932	1109	0.0368072	TRUE	#10101080
BAB1_1150	-0.228365	8.96059	5.08284	0.0320958	1110	0.0368404	TRUE	#10101080
BAB1_0051	-0.672533	5.93261	5.07679	0.0321904	1111	0.0368735	TRUE	#C41E3A
BAB1_0069	-0.189775	6.93344	5.07635	0.0321973	1112	0.0369067	TRUE	#10101080
BAB1_1045	0.301728	5.62922	5.075	0.0322183	1113	0.0369399	TRUE	#10101080
BAB2_1047	-0.285955	4.23722	5.07292	0.032251	1114	0.0369731	TRUE	#10101080
BAB1_0306	0.279801	8.44439	5.06637	0.032354	1115	0.0370063	TRUE	#10101080
BAB1_0442	-0.14677	6.58374	5.06223	0.0324191	1116	0.0370395	TRUE	#10101080
BAB1_1514	-0.190631	10.6807	5.06196	0.0324234	1117	0.0370727	TRUE	#10101080
BAB1_1656	0.167096	7.09548	5.05724	0.0324979	1118	0.0371059	TRUE	#10101080
BAB2_0878	0.176433	5.81277	5.05479	0.0325367	1119	0.0371391	TRUE	#10101080
BAB1_1444	-0.26032	11.074	5.05359	0.0325558	1120	0.0371723	TRUE	#10101080
BAB1_1728	0.240709	9.5397	5.05202	0.0325806	1121	0.0372054	TRUE	#10101080
BAB1_0628	0.138401	6.29237	5.0513	0.032592	1122	0.0372386	TRUE	#10101080
BAB2_1024	-0.210445	7.0957	5.04993	0.0326139	1123	0.0372718	TRUE	#10101080
BAB1_1900	0.149635	9.98032	5.04638	0.0326702	1124	0.037305	TRUE	#10101080
BAB1_2081	0.410158	8.28377	5.04569	0.0326813	1125	0.0373382	TRUE	#1F51FF
BAB1_1968	0.187176	9.64439	5.03642	0.0328291	1126	0.0373714	TRUE	#10101080
BAB2_0090	0.140419	7.34057	5.03419	0.0328648	1127	0.0374046	TRUE	#10101080
BAB2_1149	-0.207744	4.19021	5.03321	0.0328804	1128	0.0374378	TRUE	#10101080
BAB2_0946	0.170028	7.19934	5.02098	0.033077	1129	0.037471	TRUE	#10101080
BAB1_1554	-0.217574	4.94284	5.01856	0.0331161	1130	0.0375041	TRUE	#10101080
BAB1_0743	-0.228613	8.46413	5.00373	0.0333567	1131	0.0375373	TRUE	#10101080
BAB1_2188	-0.684262	4.68105	5.00307	0.0333673	1132	0.0375705	TRUE	#C41E3A
BAB1_1855	0.369725	4.78907	4.9814	0.0337224	1133	0.0376037	TRUE	#10101080
BAB2_0405	0.272844	4.71454	4.95975	0.0340811	1134	0.0376369	TRUE	#10101080
BAB2_0551	-0.321576	5.48783	4.93779	0.0344495	1135	0.0376701	TRUE	#10101080
BAB2_0640	0.125169	7.35871	4.92658	0.0346391	1136	0.0377033	TRUE	#10101080
BAB1_0106	-0.204607	4.82676	4.91996	0.0347516	1137	0.0377365	TRUE	#10101080
BAB2_0823	0.602066	7.67858	4.9182	0.0347817	1138	0.0377697	TRUE	#1F51FF
BAB1_1892	0.189191	5.76988	4.91037	0.0349155	1139	0.0378029	TRUE	#10101080
BAB1_1021	-0.16494	4.50633	4.91018	0.0349187	1140	0.037836	TRUE	#10101080
BAB1_1265	0.282415	10.3733	4.90207	0.0350579	1141	0.0378692	TRUE	#10101080
BAB1_1552	-0.209705	7.52358	4.89834	0.0351221	1142	0.0379024	TRUE	#10101080
BAB1_0779	0.402466	7.07503	4.88271	0.0353927	1143	0.0379356	TRUE	#1F51FF
BAB1_0971	0.192278	7.76865	4.87796	0.0354753	1144	0.0379688	TRUE	#10101080
BAB1_1506	0.141402	6.97102	4.87337	0.0355554	1145	0.038002	TRUE	#10101080
BAB1_1658	0.256545	7.90479	4.86261	0.0357439	1146	0.0380352	TRUE	#10101080
BAB2_0289	0.404993	9.16023	4.86031	0.0357844	1147	0.0380684	TRUE	#1F51FF
BAB1_0719	-0.172251	7.98291	4.83643	0.0362073	1148	0.0381016	TRUE	#10101080
BAB2_0492	-0.265321	4.86585	4.83329	0.0362634	1149	0.0381347	TRUE	#10101080
BAB2_1109	0.188136	5.26692	4.83133	0.0362984	1150	0.0381679	TRUE	#10101080
BAB1_0534	-0.128925	8.10179	4.82761	0.0363648	1151	0.0382011	TRUE	#10101080
BAB2_0030	0.290149	1.96258	4.82083	0.0364865	1152	0.0382343	TRUE	#10101080
BAB1_0231	0.46621	1.05541	4.81735	0.0365491	1153	0.0382675	TRUE	#1F51FF
BAB2_0227	-0.531716	1.41276	4.81668	0.0365613	1154	0.0383007	TRUE	#C41E3A
BAB1_1248	0.323592	10.4121	4.80596	0.036755	1155	0.0383339	TRUE	#10101080
BAB2_0748	-0.312166	5.71129	4.79917	0.0368783	1156	0.0383671	TRUE	#10101080
BAB1_1560	0.152877	6.5626	4.79597	0.0369366	1157	0.0384003	TRUE	#10101080
BAB2_0573	-0.165586	5.06406	4.78773	0.037087	1158	0.0384335	TRUE	#10101080
BAB1_2109	-0.120358	9.40637	4.78444	0.0371473	1159	0.0384666	TRUE	#10101080
BAB1_0368	0.173256	11.7775	4.77963	0.0372356	1160	0.0384998	TRUE	#10101080
BAB1_0831	0.115017	9.29316	4.76489	0.0375078	1161	0.038533	TRUE	#10101080
BAB1_0933	-0.145544	8.97687	4.74322	0.0379119	1162	0.0385662	TRUE	#10101080
BAB2_0828	0.520486	8.29928	4.73149	0.0381327	1163	0.0385994	TRUE	#1F51FF
BAB1_0830	-0.127432	7.98255	4.72671	0.038223	1164	0.0386326	TRUE	#10101080
BAB1_1224	0.147598	8.40064	4.70647	0.0386083	1165	0.0386658	TRUE	#10101080
BAB1_1946	-0.155198	10.242	4.70032	0.0387262	1166	0.038699	FALSE	#10101080
BAB2_0419	0.266429	3.26961	4.69674	0.0387949	1167	0.0387322	FALSE	#10101080
BAB1_0572	-0.118227	4.42166	4.68051	0.0391088	1168	0.0387653	FALSE	#10101080
BAB2_0491	0.160958	7.04699	4.67223	0.0392698	1169	0.0387985	FALSE	#10101080
BAB1_1747	-0.245031	4.85783	4.67133	0.0392873	1170	0.0388317	FALSE	#10101080
BAB2_0864	-0.159191	7.72096	4.66515	0.0394081	1171	0.0388649	FALSE	#10101080
BAB1_1960	-0.238619	3.08977	4.66399	0.0394309	1172	0.0388981	FALSE	#10101080
BAB1_0896	-0.118636	9.4302	4.66342	0.0394422	1173	0.0389313	FALSE	#10101080
BAB1_0364	-0.15907	8.05887	4.65005	0.0397052	1174	0.0389645	FALSE	#10101080
BAB1_1860	-0.160429	6.36733	4.64189	0.0398667	1175	0.0389977	FALSE	#10101080
BAB2_0175	-0.211128	4.67296	4.64148	0.0398748	1176	0.0390309	FALSE	#10101080
BAB2_0457	-0.174531	7.64923	4.63021	0.0400991	1177	0.0390641	FALSE	#10101080
BAB1_1486	-0.202187	4.47876	4.62395	0.0402243	1178	0.0390972	FALSE	#10101080
BAB2_0511	-0.22837	8.30213	4.61987	0.0403061	1179	0.0391304	FALSE	#10101080
BAB1_0951	-0.15152	7.31673	4.61582	0.0403875	1180	0.0391636	FALSE	#10101080
BAB1_0883	0.40716	6.45478	4.61249	0.0404545	1181	0.0391968	FALSE	#10101080
BAB1_0265	-0.200032	4.82452	4.59917	0.040724	1182	0.03923	FALSE	#10101080
BAB2_0592	-0.200487	3.83747	4.59354	0.0408386	1183	0.0392632	FALSE	#10101080
BAB1_1402	-0.137435	8.54889	4.57172	0.0412858	1184	0.0392964	FALSE	#10101080
BAB1_0088	-0.211988	6.49232	4.56715	0.04138	1185	0.0393296	FALSE	#10101080
BAB2_0756	-0.228547	5.61639	4.56624	0.0413989	1186	0.0393628	FALSE	#10101080
BAB1_1209	0.20877	9.33935	4.56153	0.0414964	1187	0.039396	FALSE	#10101080
BAB2_0305	-0.272725	7.3781	4.55323	0.0416689	1188	0.0394291	FALSE	#10101080
BAB1_0940	0.144732	6.91138	4.55081	0.0417195	1189	0.0394623	FALSE	#10101080
BAB2_0663	0.116969	6.26144	4.54928	0.0417513	1190	0.0394955	FALSE	#10101080
BAB1_2219	-0.472884	6.23858	4.53841	0.041979	1191	0.0395287	FALSE	#10101080
BAB2_0596	0.247058	5.40404	4.5309	0.042137	1192	0.0395619	FALSE	#10101080
BAB2_0559	-0.121907	7.68122	4.51023	0.0425755	1193	0.0395951	FALSE	#10101080
BAB1_0636	0.268532	6.40858	4.49424	0.0429183	1194	0.0396283	FALSE	#10101080
BAB1_1994	-0.124328	7.36596	4.49224	0.0429613	1195	0.0396615	FALSE	#10101080
BAB1_1457	0.258934	5.66005	4.4914	0.0429794	1196	0.0396947	FALSE	#10101080
BAB2_0231	0.168035	5.81533	4.49075	0.0429935	1197	0.0397278	FALSE	#10101080
BAB1_0794	0.141241	9.02821	4.48711	0.0430721	1198	0.039761	FALSE	#10101080
BAB1_1935	0.178511	6.12712	4.47467	0.043342	1199	0.0397942	FALSE	#10101080
BAB1_1556	0.206733	4.22534	4.46848	0.0434769	1200	0.0398274	FALSE	#10101080
BAB1_1561	0.123041	7.9095	4.46378	0.0435798	1201	0.0398606	FALSE	#10101080
BAB1_0453	-0.240976	8.6783	4.4615	0.0436297	1202	0.0398938	FALSE	#10101080
BAB2_0033	-0.307753	2.48374	4.45983	0.0436664	1203	0.039927	FALSE	#10101080
BAB1_1422	-0.140972	6.13369	4.45617	0.0437466	1204	0.0399602	FALSE	#10101080
BAB1_0007	-0.26065	7.83747	4.4406	0.0440905	1205	0.0399934	FALSE	#10101080
BAB1_1810	0.258959	9.07351	4.43347	0.0442492	1206	0.0400266	FALSE	#10101080
BAB1_1417	0.140969	5.9216	4.43106	0.0443027	1207	0.0400597	FALSE	#10101080
BAB2_0962	0.131773	5.86874	4.42531	0.0444312	1208	0.0400929	FALSE	#10101080
BAB1_2177	-0.112931	6.79545	4.4234	0.044474	1209	0.0401261	FALSE	#10101080
BAB1_1351	0.215602	9.56074	4.40316	0.04493	1210	0.0401593	FALSE	#10101080
BAB1_1255	0.325791	11.1748	4.40069	0.0449859	1211	0.0401925	FALSE	#10101080
BAB1_0468	-0.141419	6.54914	4.39824	0.0450416	1212	0.0402257	FALSE	#10101080
BAB1_0741	-0.13811	6.9396	4.39748	0.0450589	1213	0.0402589	FALSE	#10101080
BAB1_1077	-0.23828	11.0307	4.39166	0.0451913	1214	0.0402921	FALSE	#10101080
BAB2_0607	-0.215391	7.15405	4.39129	0.0451998	1215	0.0403253	FALSE	#10101080
BAB2_0155	-0.760283	-0.352755	4.38954	0.0452398	1216	0.0403584	FALSE	#10101080
BAB1_0769	-0.10799	9.33669	4.38483	0.0453475	1217	0.0403916	FALSE	#10101080
BAB1_0477	0.209194	9.50436	4.38372	0.0453729	1218	0.0404248	FALSE	#10101080
BAB2_0515	-0.19441	9.35992	4.37797	0.0455047	1219	0.040458	FALSE	#10101080
BAB1_1624	0.128598	5.73759	4.37649	0.0455387	1220	0.0404912	FALSE	#10101080
BAB1_0590	-0.164492	5.69777	4.37283	0.0456228	1221	0.0405244	FALSE	#10101080
BAB2_1097	0.343569	3.12393	4.36921	0.0457064	1222	0.0405576	FALSE	#10101080
BAB1_0428	0.394523	2.81924	4.36809	0.0457324	1223	0.0405908	FALSE	#10101080
BAB1_0560	-0.153268	7.07929	4.36066	0.0459043	1224	0.040624	FALSE	#10101080
BAB1_0864	0.171664	7.90547	4.36061	0.0459055	1225	0.0406572	FALSE	#10101080
BAB1_0816	0.177412	7.16381	4.3589	0.0459453	1226	0.0406903	FALSE	#10101080
BAB1_1682	-0.340244	1.90015	4.35234	0.046098	1227	0.0407235	FALSE	#10101080
BAB1_0146	-0.120406	7.26105	4.34563	0.0462545	1228	0.0407567	FALSE	#10101080
BAB2_1167	-0.635594	5.53686	4.34051	0.0463745	1229	0.0407899	FALSE	#10101080
BAB2_0665	-0.141896	10.395	4.33446	0.0465167	1230	0.0408231	FALSE	#10101080
BAB1_1246	0.224364	10.2181	4.33274	0.0465574	1231	0.0408563	FALSE	#10101080
BAB2_0707	-0.150995	6.7989	4.31402	0.0470009	1232	0.0408895	FALSE	#10101080
BAB1_1616	0.156074	8.21811	4.31247	0.0470378	1233	0.0409227	FALSE	#10101080
BAB2_0142	-0.259446	5.01978	4.3085	0.0471325	1234	0.0409559	FALSE	#10101080
BAB1_0899	-0.150859	6.55053	4.30171	0.0472951	1235	0.040989	FALSE	#10101080
BAB1_1227	-0.186246	6.95479	4.29791	0.0473864	1236	0.0410222	FALSE	#10101080
BAB1_0384	-0.0952822	6.25594	4.2962	0.0474276	1237	0.0410554	FALSE	#10101080
BAB1_1814	0.132389	7.86879	4.29592	0.0474342	1238	0.0410886	FALSE	#10101080
BAB1_1046	0.194203	4.60047	4.29153	0.04754	1239	0.0411218	FALSE	#10101080
BAB2_0898	0.27374	3.29408	4.28532	0.0476901	1240	0.041155	FALSE	#10101080
BAB2_0979	-0.199106	5.56196	4.28196	0.0477717	1241	0.0411882	FALSE	#10101080
BAB1_0222	0.344781	6.47511	4.27894	0.0478449	1242	0.0412214	FALSE	#10101080
BAB2_0497	-0.208854	3.72969	4.273	0.0479895	1243	0.0412546	FALSE	#10101080
BAB1_0112	0.171445	7.76689	4.2719	0.0480162	1244	0.0412878	FALSE	#10101080
BAB1_1787	0.166823	6.62831	4.25584	0.0484099	1245	0.0413209	FALSE	#10101080
BAB2_0159	0.183193	5.01417	4.25547	0.048419	1246	0.0413541	FALSE	#10101080
BAB2_0940	-0.193096	6.07934	4.25135	0.0485206	1247	0.0413873	FALSE	#10101080
BAB1_1121	-0.103795	11.1841	4.24122	0.0487712	1248	0.0414205	FALSE	#10101080
BAB1_0348	-0.182446	7.44398	4.2307	0.0490333	1249	0.0414537	FALSE	#10101080
BAB1_1828	0.240223	6.34809	4.21602	0.0494014	1250	0.0414869	FALSE	#10101080
BAB2_1139	-0.233996	3.98646	4.2077	0.0496113	1251	0.0415201	FALSE	#10101080
BAB2_0206	-0.226818	5.882	4.20433	0.0496967	1252	0.0415533	FALSE	#10101080
BAB2_0558	0.168636	8.24888	4.19274	0.0499916	1253	0.0415865	FALSE	#10101080
BAB1_0401	0.146718	6.12242	4.18203	0.0502657	1254	0.0416196	FALSE	#10101080
BAB2_0603	-0.283806	5.6184	4.18019	0.050313	1255	0.0416528	FALSE	#10101080
BAB1_1678	0.154664	7.27309	4.17667	0.0504035	1256	0.041686	FALSE	#10101080
BAB1_2003	-0.150901	7.05319	4.16937	0.0505917	1257	0.0417192	FALSE	#10101080
BAB1_2132	0.189642	5.54952	4.15992	0.0508368	1258	0.0417524	FALSE	#10101080
BAB1_0942	-0.246846	7.86127	4.15736	0.0509035	1259	0.0417856	FALSE	#10101080
BAB2_0738	-0.165964	8.31195	4.15638	0.050929	1260	0.0418188	FALSE	#10101080
BAB2_1035	-0.278593	6.63861	4.15574	0.0509457	1261	0.041852	FALSE	#10101080
BAB2_0545	-0.394646	11.2309	4.14735	0.051165	1262	0.0418852	FALSE	#10101080
BAB1_1294	-0.104772	9.39303	4.14101	0.0513314	1263	0.0419184	FALSE	#10101080
BAB2_0624	-0.213418	3.58442	4.12938	0.0516379	1264	0.0419515	FALSE	#10101080
BAB2_0312	0.287794	6.12565	4.12694	0.0517026	1265	0.0419847	FALSE	#10101080
BAB2_0324	0.293659	4.886	4.1252	0.0517487	1266	0.0420179	FALSE	#10101080
BAB1_1634	-0.154188	7.36159	4.12464	0.0517635	1267	0.0420511	FALSE	#10101080
BAB1_1493	-0.396995	1.75568	4.12216	0.0518295	1268	0.0420843	FALSE	#10101080
BAB2_0877	-0.212201	5.84763	4.11909	0.051911	1269	0.0421175	FALSE	#10101080
BAB1_1056	-0.261486	8.69726	4.11435	0.0520373	1270	0.0421507	FALSE	#10101080
BAB2_0550	0.250395	6.66568	4.11162	0.0521103	1271	0.0421839	FALSE	#10101080
BAB2_1068	-0.193485	3.96314	4.10621	0.052255	1272	0.0422171	FALSE	#10101080
BAB2_0148	0.461194	1.60043	4.0979	0.0524786	1273	0.0422502	FALSE	#10101080
BAB1_1808	0.201963	10.1891	4.09259	0.0526217	1274	0.0422834	FALSE	#10101080
BAB2_0685	0.259282	4.84052	4.05851	0.0535519	1275	0.0423166	FALSE	#10101080
BAB1_1800	0.21574	7.97437	4.04894	0.0538163	1276	0.0423498	FALSE	#10101080
BAB2_1121	-0.173701	7.02197	4.04458	0.0539373	1277	0.042383	FALSE	#10101080
BAB2_0183	0.179352	6.50063	4.04226	0.0540018	1278	0.0424162	FALSE	#10101080
BAB1_2013	-0.168966	5.92491	4.03238	0.0542773	1279	0.0424494	FALSE	#10101080
BAB2_1157	-0.274412	5.50926	4.01989	0.0546279	1280	0.0424826	FALSE	#10101080
BAB1_2070	0.120259	6.62794	4.01238	0.0548401	1281	0.0425158	FALSE	#10101080
BAB1_1260	0.211812	9.80776	4.0067	0.0550011	1282	0.042549	FALSE	#10101080
BAB2_0032	0.193279	3.45418	4.00532	0.0550405	1283	0.0425821	FALSE	#10101080
BAB1_0464	-0.132721	5.68411	3.99813	0.0552452	1284	0.0426153	FALSE	#10101080
BAB2_0097	0.12784	7.74083	3.99593	0.0553079	1285	0.0426485	FALSE	#10101080
BAB1_0666	-0.0861427	8.24533	3.99547	0.0553212	1286	0.0426817	FALSE	#10101080
BAB1_0387	-0.159469	7.84763	3.99387	0.0553668	1287	0.0427149	FALSE	#10101080
BAB2_0538	0.362989	6.03324	3.9933	0.055383	1288	0.0427481	FALSE	#10101080
BAB1_0266	0.389728	1.8501	3.99251	0.0554057	1289	0.0427813	FALSE	#10101080
BAB1_1142	-0.424458	5.49711	3.97022	0.0560481	1290	0.0428145	FALSE	#10101080
BAB1_1080	0.318939	8.55208	3.96159	0.056299	1291	0.0428477	FALSE	#10101080
BAB2_0679	-0.164885	7.66533	3.95991	0.0563479	1292	0.0428808	FALSE	#10101080
BAB1_1482	0.151683	5.17784	3.95923	0.0563678	1293	0.042914	FALSE	#10101080
BAB1_0427	0.141312	5.68927	3.95184	0.0565839	1294	0.0429472	FALSE	#10101080
BAB1_0009	-0.239428	8.34282	3.94904	0.0566661	1295	0.0429804	FALSE	#10101080
BAB1_2027	0.207792	7.17155	3.94371	0.0568229	1296	0.0430136	FALSE	#10101080
BAB1_0597	0.317025	1.49292	3.92139	0.0574845	1297	0.0430468	FALSE	#10101080
BAB1_0879	-0.191149	4.8344	3.91606	0.0576437	1298	0.04308	FALSE	#10101080
BAB1_2145	0.119196	7.10154	3.91446	0.0576915	1299	0.0431132	FALSE	#10101080
BAB1_0501	0.126874	6.57102	3.90881	0.0578612	1300	0.0431464	FALSE	#10101080
BAB1_1718	-0.230777	7.17385	3.8988	0.0581628	1301	0.0431796	FALSE	#10101080
BAB1_2028	0.145751	7.1377	3.89861	0.0581685	1302	0.0432127	FALSE	#10101080
BAB1_1299	-0.217568	6.97101	3.89762	0.0581986	1303	0.0432459	FALSE	#10101080
BAB1_1598	-0.158677	5.62974	3.87927	0.0587566	1304	0.0432791	FALSE	#10101080
BAB1_1827	-0.142876	11.3747	3.8788	0.0587709	1305	0.0433123	FALSE	#10101080
BAB1_1290	-0.148868	6.60544	3.8769	0.0588291	1306	0.0433455	FALSE	#10101080
BAB1_0525	-0.161733	8.98674	3.873	0.0589486	1307	0.0433787	FALSE	#10101080
BAB2_0779	0.347557	4.19929	3.87157	0.0589926	1308	0.0434119	FALSE	#10101080
BAB1_0999	-0.133032	10.3963	3.8699	0.0590439	1309	0.0434451	FALSE	#10101080
BAB1_0239	0.164534	5.80883	3.86944	0.0590579	1310	0.0434783	FALSE	#10101080
BAB1_1023	-0.164324	10.4611	3.86909	0.0590689	1311	0.0435115	FALSE	#10101080
BAB2_0242	0.197443	6.28847	3.85461	0.0595162	1312	0.0435446	FALSE	#10101080
BAB2_1098	0.181582	4.04306	3.84573	0.0597922	1313	0.0435778	FALSE	#10101080
BAB1_1337	0.139159	5.76222	3.8304	0.0602725	1314	0.043611	FALSE	#10101080
BAB1_1065	-0.201403	6.54062	3.82766	0.0603587	1315	0.0436442	FALSE	#10101080
BAB2_1108	0.277918	9.61415	3.82586	0.0604157	1316	0.0436774	FALSE	#10101080
BAB1_2063	-0.160055	4.86683	3.82334	0.0604953	1317	0.0437106	FALSE	#10101080
BAB1_2169	-0.168941	11.4427	3.81883	0.0606379	1318	0.0437438	FALSE	#10101080
BAB2_0297	0.194945	4.81207	3.8046	0.0610905	1319	0.043777	FALSE	#10101080
BAB2_1078	-0.174906	5.16708	3.80125	0.0611977	1320	0.0438102	FALSE	#10101080
BAB1_1910	-0.561987	2.53401	3.79895	0.0612712	1321	0.0438433	FALSE	#10101080
BAB2_0108	-0.1593	4.86755	3.78619	0.0616817	1322	0.0438765	FALSE	#10101080
BAB1_1184	-0.200021	11.1847	3.78534	0.0617092	1323	0.0439097	FALSE	#10101080
BAB2_0659	-0.185724	6.20939	3.78136	0.0618379	1324	0.0439429	FALSE	#10101080
BAB1_0246	-0.588564	5.86763	3.78027	0.0618733	1325	0.0439761	FALSE	#10101080
BAB1_0855	0.247975	8.32782	3.78008	0.0618794	1326	0.0440093	FALSE	#10101080
BAB2_1112	-0.396478	2.03728	3.77612	0.0620078	1327	0.0440425	FALSE	#10101080
BAB1_0284	-0.123024	6.29045	3.75678	0.0626399	1328	0.0440757	FALSE	#10101080
BAB1_1342	0.132717	9.19259	3.75499	0.0626988	1329	0.0441089	FALSE	#10101080
BAB1_1676	-0.12757	8.50456	3.74251	0.0631105	1330	0.0441421	FALSE	#10101080
BAB2_1134	0.376526	0.822252	3.74036	0.0631819	1331	0.0441752	FALSE	#10101080
BAB1_0324	-0.177488	4.95622	3.73762	0.0632728	1332	0.0442084	FALSE	#10101080
BAB2_0833	-0.552945	7.7002	3.73742	0.0632794	1333	0.0442416	FALSE	#10101080
BAB1_1458	-0.177947	6.51249	3.73677	0.063301	1334	0.0442748	FALSE	#10101080
BAB1_1420	-0.197102	6.74656	3.73029	0.0635169	1335	0.044308	FALSE	#10101080
BAB2_0959	-0.32079	6.67769	3.72516	0.0636886	1336	0.0443412	FALSE	#10101080
BAB1_1253	0.282558	9.7097	3.7249	0.0636971	1337	0.0443744	FALSE	#10101080
BAB1_0115	0.198451	7.91997	3.72329	0.063751	1338	0.0444076	FALSE	#10101080
BAB1_1331	-0.167573	4.68484	3.71915	0.0638902	1339	0.0444408	FALSE	#10101080
BAB1_1233	-0.123245	10.8913	3.69921	0.0645638	1340	0.0444739	FALSE	#10101080
BAB1_0429	0.131426	8.02149	3.6977	0.0646153	1341	0.0445071	FALSE	#10101080
BAB1_2200	0.285374	6.01797	3.68903	0.0649111	1342	0.0445403	FALSE	#10101080
BAB2_0999	0.269871	3.88662	3.68868	0.0649229	1343	0.0445735	FALSE	#10101080
BAB2_0055	-0.177172	9.69861	3.68676	0.0649888	1344	0.0446067	FALSE	#10101080
BAB2_0826	0.469022	6.91709	3.68519	0.0650426	1345	0.0446399	FALSE	#10101080
BAB2_0326	-0.149673	7.24083	3.68328	0.0651079	1346	0.0446731	FALSE	#10101080
BAB1_1843	0.154165	5.47069	3.6832	0.0651108	1347	0.0447063	FALSE	#10101080
BAB1_0768	-0.195044	3.48484	3.67439	0.0654137	1348	0.0447395	FALSE	#10101080
BAB1_0128	0.167261	8.72943	3.66994	0.0655676	1349	0.0447727	FALSE	#10101080
BAB1_1015	-0.167418	6.95085	3.66744	0.0656542	1350	0.0448058	FALSE	#10101080
BAB1_1770	-0.219024	6.86362	3.66734	0.0656575	1351	0.044839	FALSE	#10101080
BAB2_0825	0.467985	6.53381	3.66644	0.065689	1352	0.0448722	FALSE	#10101080
BAB1_1913	-0.367326	4.97998	3.6504	0.0662476	1353	0.0449054	FALSE	#10101080
BAB2_1175	0.332728	5.51638	3.64977	0.0662696	1354	0.0449386	FALSE	#10101080
BAB2_0347	0.183448	3.6419	3.64904	0.0662952	1355	0.0449718	FALSE	#10101080
BAB1_0410	0.24775	8.08081	3.64183	0.0665483	1356	0.045005	FALSE	#10101080
BAB1_0121	-0.170756	7.82817	3.63418	0.066818	1357	0.0450382	FALSE	#10101080
BAB2_0308	0.127487	5.31654	3.63134	0.0669184	1358	0.0450714	FALSE	#10101080
BAB2_1174	-0.736381	5.51116	3.62923	0.066993	1359	0.0451045	FALSE	#10101080
BAB1_0350	0.166	7.82818	3.62735	0.0670595	1360	0.0451377	FALSE	#10101080
BAB1_1620	-0.136053	6.41933	3.62564	0.0671205	1361	0.0451709	FALSE	#10101080
BAB2_0604	-0.249388	3.836	3.61718	0.0674218	1362	0.0452041	FALSE	#10101080
BAB1_0644	0.255766	7.30285	3.61421	0.0675277	1363	0.0452373	FALSE	#10101080
BAB2_0152	0.462637	0.995938	3.61368	0.0675466	1364	0.0452705	FALSE	#10101080
BAB1_0519	0.215325	4.20688	3.61343	0.0675556	1365	0.0453037	FALSE	#10101080
BAB1_0660	0.265314	15.3431	3.60339	0.067916	1366	0.0453369	FALSE	#10101080
BAB2_0021	-0.160168	5.45637	3.60132	0.0679905	1367	0.0453701	FALSE	#10101080
BAB1_1292	-0.117745	6.56911	3.60116	0.0679962	1368	0.0454033	FALSE	#10101080
BAB1_0593	-0.181611	8.95254	3.58579	0.0685529	1369	0.0454364	FALSE	#10101080
BAB1_1454	-0.189429	8.01077	3.58432	0.0686061	1370	0.0454696	FALSE	#10101080
BAB1_1262	0.201846	7.39271	3.57943	0.0687844	1371	0.0455028	FALSE	#10101080
BAB2_0920	-0.365339	9.77422	3.57887	0.068805	1372	0.045536	FALSE	#10101080
BAB2_0903	-0.284521	1.74465	3.5754	0.0689316	1373	0.0455692	FALSE	#10101080
BAB1_1807	0.181187	11.9052	3.5705	0.0691112	1374	0.0456024	FALSE	#10101080
BAB1_1899	0.176659	5.9506	3.56205	0.0694225	1375	0.0456356	FALSE	#10101080
BAB1_0393	-0.750876	7.19258	3.55294	0.0697596	1376	0.0456688	FALSE	#10101080
BAB1_2231	0.29569	4.52851	3.54957	0.0698844	1377	0.045702	FALSE	#10101080
BAB1_0457	0.21336	5.04671	3.54118	0.0701972	1378	0.0457351	FALSE	#10101080
BAB2_0930	0.276878	2.76165	3.53551	0.0704092	1379	0.0457683	FALSE	#10101080
BAB1_0018	0.230702	3.19697	3.5345	0.0704473	1380	0.0458015	FALSE	#10101080
BAB1_2213	0.386335	4.75651	3.53214	0.0705357	1381	0.0458347	FALSE	#10101080
BAB1_2163	-0.112367	10.0404	3.53189	0.0705454	1382	0.0458679	FALSE	#10101080
BAB1_2051	-0.120865	7.08148	3.5204	0.0709783	1383	0.0459011	FALSE	#10101080
BAB1_0500	-0.177949	3.46943	3.51153	0.0713149	1384	0.0459343	FALSE	#10101080
BAB1_1138	-0.226752	8.31272	3.49291	0.0720269	1385	0.0459675	FALSE	#10101080
BAB1_0181	0.213162	5.44104	3.48305	0.0724075	1386	0.0460007	FALSE	#10101080
BAB1_1955	-0.335984	2.18965	3.45917	0.0733381	1387	0.0460339	FALSE	#10101080
BAB1_1693	0.105891	9.03565	3.45729	0.0734118	1388	0.046067	FALSE	#10101080
BAB1_0535	-0.118832	6.33621	3.4566	0.0734388	1389	0.0461002	FALSE	#10101080
BAB2_1006	-0.140114	6.48681	3.45596	0.0734641	1390	0.0461334	FALSE	#10101080
BAB1_2019	0.158745	5.65346	3.45346	0.0735624	1391	0.0461666	FALSE	#10101080
BAB2_1003	-0.163888	6.57639	3.45314	0.0735751	1392	0.0461998	FALSE	#10101080
BAB2_0162	-0.354892	6.29574	3.45081	0.0736669	1393	0.046233	FALSE	#10101080
BAB1_1986	0.129206	6.83678	3.44983	0.0737057	1394	0.0462662	FALSE	#10101080
BAB2_0369	-0.207375	4.51477	3.44898	0.0737392	1395	0.0462994	FALSE	#10101080
BAB1_1859	-0.154833	6.2543	3.44828	0.073767	1396	0.0463326	FALSE	#10101080
BAB1_1473	0.16069	5.24863	3.44478	0.0739055	1397	0.0463657	FALSE	#10101080
BAB1_1704	-0.233793	5.79086	3.43845	0.0741563	1398	0.0463989	FALSE	#10101080
BAB1_1086	-0.163437	5.12343	3.43169	0.0744259	1399	0.0464321	FALSE	#10101080
BAB2_1015	0.120333	5.782	3.42666	0.074627	1400	0.0464653	FALSE	#10101080
BAB1_1210	-0.0968681	5.33703	3.42021	0.0748855	1401	0.0464985	FALSE	#10101080
BAB2_0264	-0.223702	6.97222	3.41605	0.0750528	1402	0.0465317	FALSE	#10101080
BAB1_1956	-0.318327	1.8432	3.40729	0.0754068	1403	0.0465649	FALSE	#10101080
BAB1_1882	-0.164635	6.92247	3.40467	0.0755132	1404	0.0465981	FALSE	#10101080
BAB1_1987	0.111483	7.03399	3.40277	0.0755902	1405	0.0466313	FALSE	#10101080
BAB2_0829	0.446075	7.17612	3.40269	0.0755934	1406	0.0466645	FALSE	#10101080
BAB1_1183	-0.158657	9.85936	3.39674	0.0758356	1407	0.0466976	FALSE	#10101080
BAB1_0344	-0.231548	8.91153	3.39547	0.0758875	1408	0.0467308	FALSE	#10101080
BAB2_0145	-0.166495	4.48284	3.39317	0.0759814	1409	0.046764	FALSE	#10101080
BAB2_0269	0.18302	10.2832	3.39267	0.076002	1410	0.0467972	FALSE	#10101080
BAB2_0646	-0.143116	9.43577	3.38925	0.0761417	1411	0.0468304	FALSE	#10101080
BAB1_1199	-0.168526	6.48531	3.36926	0.0769657	1412	0.0468636	FALSE	#10101080
BAB1_0843	-0.14334	8.57498	3.36854	0.0769953	1413	0.0468968	FALSE	#10101080
BAB2_0327	0.346637	11.0588	3.35778	0.077443	1414	0.04693	FALSE	#10101080
BAB1_1089	-0.0946255	6.8982	3.34568	0.0779502	1415	0.0469632	FALSE	#10101080
BAB2_0780	0.266743	3.15842	3.34389	0.0780257	1416	0.0469963	FALSE	#10101080
BAB2_1060	-0.159925	4.79969	3.34212	0.0781002	1417	0.0470295	FALSE	#10101080
BAB1_1249	0.274969	10.8867	3.34181	0.0781134	1418	0.0470627	FALSE	#10101080
BAB1_1033	-0.0862982	8.08016	3.33129	0.0785584	1419	0.0470959	FALSE	#10101080
BAB1_0631	0.22477	8.13175	3.32451	0.0788465	1420	0.0471291	FALSE	#10101080
BAB1_1443	0.143303	6.58445	3.32167	0.0789676	1421	0.0471623	FALSE	#10101080
BAB1_0157	0.169687	5.41938	3.29124	0.0802788	1422	0.0471955	FALSE	#10101080
BAB1_0297	-0.177767	3.75365	3.27472	0.0810011	1423	0.0472287	FALSE	#10101080
BAB2_0465	0.211497	5.40403	3.27373	0.0810445	1424	0.0472619	FALSE	#10101080
BAB1_0676	-0.158386	7.16696	3.26891	0.0812568	1425	0.0472951	FALSE	#10101080
BAB1_0472	-0.0791285	8.57136	3.26701	0.0813407	1426	0.0473282	FALSE	#10101080
BAB1_2022	-0.169673	7.20305	3.26503	0.0814283	1427	0.0473614	FALSE	#10101080
BAB1_2162	-0.142119	7.80572	3.2605	0.0816288	1428	0.0473946	FALSE	#10101080
BAB2_0500	-0.146398	7.25682	3.26006	0.0816483	1429	0.0474278	FALSE	#10101080
BAB2_1045	0.137167	4.40261	3.25701	0.0817837	1430	0.047461	FALSE	#10101080
BAB2_0070	-0.0934196	7.72837	3.25499	0.0818733	1431	0.0474942	FALSE	#10101080
BAB1_0132	-0.102561	5.80312	3.24549	0.0822971	1432	0.0475274	FALSE	#10101080
BAB1_1382	0.220435	7.70144	3.24383	0.0823712	1433	0.0475606	FALSE	#10101080
BAB1_0744	-0.171094	8.62148	3.2374	0.08266	1434	0.0475938	FALSE	#10101080
BAB2_0221	-0.351781	6.35325	3.23739	0.0826602	1435	0.047627	FALSE	#10101080
BAB2_0771	-0.191908	3.81387	3.23557	0.0827421	1436	0.0476601	FALSE	#10101080
BAB1_0137	0.149004	5.52546	3.21261	0.0837832	1437	0.0476933	FALSE	#10101080
BAB1_1594	-0.208294	7.42437	3.20753	0.0840157	1438	0.0477265	FALSE	#10101080
BAB1_1690	-0.164436	5.94628	3.18929	0.0848557	1439	0.0477597	FALSE	#10101080
BAB1_0304	0.172447	6.54662	3.18569	0.0850228	1440	0.0477929	FALSE	#10101080
BAB2_0338	0.176278	8.12105	3.1842	0.0850918	1441	0.0478261	FALSE	#10101080
BAB1_0625	-0.281205	1.92329	3.15737	0.0863491	1442	0.0478593	FALSE	#10101080
BAB1_0196	-0.214115	4.21442	3.15691	0.0863709	1443	0.0478925	FALSE	#10101080
BAB1_1816	-0.15983	6.00111	3.14855	0.0867669	1444	0.0479257	FALSE	#10101080
BAB2_0068	0.126462	6.34088	3.14766	0.0868094	1445	0.0479588	FALSE	#10101080
BAB1_0158	-0.144936	7.34286	3.14536	0.0869188	1446	0.047992	FALSE	#10101080
BAB1_0514	0.185355	6.01613	3.14227	0.0870663	1447	0.0480252	FALSE	#10101080
BAB1_1589	-0.186343	8.20105	3.13672	0.0873313	1448	0.0480584	FALSE	#10101080
BAB1_2160	-0.137567	8.74181	3.13294	0.0875124	1449	0.0480916	FALSE	#10101080
BAB2_0424	-0.214008	4.1982	3.13254	0.0875318	1450	0.0481248	FALSE	#10101080
BAB1_0882	-0.139706	6.03048	3.1325	0.0875338	1451	0.048158	FALSE	#10101080
BAB1_1902	-0.124467	7.93886	3.13013	0.0876473	1452	0.0481912	FALSE	#10101080
BAB1_1154	0.157971	4.73926	3.12875	0.0877136	1453	0.0482244	FALSE	#10101080
BAB1_0431	-0.124385	7.78885	3.12799	0.0877503	1454	0.0482576	FALSE	#10101080
BAB1_0008	-0.202631	8.61675	3.12493	0.0878976	1455	0.0482907	FALSE	#10101080
BAB2_0374	0.237391	5.24494	3.12052	0.0881109	1456	0.0483239	FALSE	#10101080
BAB2_0664	-0.170648	9.49383	3.11957	0.0881566	1457	0.0483571	FALSE	#10101080
BAB1_2164	0.231307	6.57906	3.11054	0.0885948	1458	0.0483903	FALSE	#10101080
BAB1_1979	0.183149	7.78081	3.10866	0.0886863	1459	0.0484235	FALSE	#10101080
BAB1_1437	-0.154837	8.0855	3.10762	0.0887371	1460	0.0484567	FALSE	#10101080
BAB2_0824	0.395597	6.04974	3.10408	0.0889097	1461	0.0484899	FALSE	#10101080
BAB1_2089	0.137106	5.21476	3.09776	0.0892191	1462	0.0485231	FALSE	#10101080
BAB1_1546	-0.129388	8.48988	3.08898	0.0896514	1463	0.0485563	FALSE	#10101080
BAB1_1818	-0.225824	6.98212	3.08831	0.0896844	1464	0.0485894	FALSE	#10101080
BAB1_1983	-0.150524	7.04323	3.08062	0.0900646	1465	0.0486226	FALSE	#10101080
BAB2_0902	0.485603	11.8738	3.06239	0.0909736	1466	0.0486558	FALSE	#10101080
BAB2_0480	0.342026	2.33758	3.05932	0.0911277	1467	0.048689	FALSE	#10101080
BAB2_1007	-0.152158	6.69488	3.05894	0.0911471	1468	0.0487222	FALSE	#10101080
BAB1_2104	-0.163824	7.14352	3.05531	0.0913295	1469	0.0487554	FALSE	#10101080
BAB1_1963	-0.202528	8.93973	3.05489	0.0913506	1470	0.0487886	FALSE	#10101080
BAB1_0153	-0.0843494	7.48223	3.03394	0.0924137	1471	0.0488218	FALSE	#10101080
BAB2_0535	0.151873	11.5555	3.03231	0.092497	1472	0.048855	FALSE	#10101080
BAB1_1667	-0.164172	7.16582	3.01597	0.0933365	1473	0.0488882	FALSE	#10101080
BAB1_2180	0.122535	7.42293	3.01506	0.0933833	1474	0.0489213	FALSE	#10101080
BAB2_0564	-0.267512	7.99021	3.01354	0.0934618	1475	0.0489545	FALSE	#10101080
BAB1_1735	0.145497	5.30443	3.00605	0.0938503	1476	0.0489877	FALSE	#10101080
BAB1_1705	-0.11999	8.59309	3.00561	0.0938734	1477	0.0490209	FALSE	#10101080
BAB1_2094	-0.297585	4.13208	2.99924	0.0942054	1478	0.0490541	FALSE	#10101080
BAB2_1180	0.236701	4.57578	2.99831	0.0942539	1479	0.0490873	FALSE	#10101080
BAB1_0005	-0.191525	8.52375	2.99671	0.0943373	1480	0.0491205	FALSE	#10101080
BAB1_1364	0.146246	5.63966	2.9923	0.0945682	1481	0.0491537	FALSE	#10101080
BAB2_0812	0.210566	6.85325	2.98982	0.0946984	1482	0.0491869	FALSE	#10101080
BAB2_0827	0.422925	6.5457	2.98258	0.0950794	1483	0.04922	FALSE	#10101080
BAB2_0821	0.399638	7.09471	2.97975	0.0952288	1484	0.0492532	FALSE	#10101080
BAB2_0085	0.111108	7.10682	2.97555	0.095451	1485	0.0492864	FALSE	#10101080
BAB2_0362	0.187861	3.95859	2.96817	0.0958433	1486	0.0493196	FALSE	#10101080
BAB1_0952	-0.155355	6.68556	2.96427	0.0960512	1487	0.0493528	FALSE	#10101080
BAB1_1456	-0.127832	8.55561	2.95459	0.0965694	1488	0.049386	FALSE	#10101080
BAB1_0655	0.0995656	8.80197	2.94814	0.0969163	1489	0.0494192	FALSE	#10101080
BAB1_0053	0.145036	4.81599	2.94565	0.0970509	1490	0.0494524	FALSE	#10101080
BAB1_0456	0.183023	5.55862	2.94302	0.0971928	1491	0.0494856	FALSE	#10101080
BAB1_1226	-0.20346	8.53036	2.94225	0.0972344	1492	0.0495188	FALSE	#10101080
BAB2_1086	0.148202	3.66358	2.93761	0.0974859	1493	0.0495519	FALSE	#10101080
BAB1_0880	0.108747	6.50764	2.93172	0.0978066	1494	0.0495851	FALSE	#10101080
BAB1_0484	0.147544	9.56651	2.92772	0.0980246	1495	0.0496183	FALSE	#10101080
BAB2_0360	-0.214807	6.36191	2.9277	0.0980259	1496	0.0496515	FALSE	#10101080
BAB1_1127	0.28222	9.26558	2.92365	0.0982477	1497	0.0496847	FALSE	#10101080
BAB2_0158	-0.16876	3.38532	2.91965	0.0984669	1498	0.0497179	FALSE	#10101080
BAB1_1115	-0.131131	6.16514	2.91752	0.0985838	1499	0.0497511	FALSE	#10101080
BAB1_0657	0.114547	7.30831	2.9169	0.0986178	1500	0.0497843	FALSE	#10101080
BAB1_2041	-0.408057	5.63415	2.9057	0.0992366	1501	0.0498175	FALSE	#10101080
BAB1_2105	-0.0977949	7.04197	2.89484	0.0998402	1502	0.0498506	FALSE	#10101080
BAB1_0528	0.102529	6.04761	2.89055	0.10008	1503	0.0498838	FALSE	#10101080
BAB2_0190	-0.385101	9.44544	2.88869	0.100184	1504	0.049917	FALSE	#10101080
BAB2_0905	0.430548	11.3242	2.88801	0.100222	1505	0.0499502	FALSE	#10101080
BAB1_0331	0.14357	8.31081	2.86755	0.101377	1506	0.0499834	FALSE	#10101080
BAB2_0455	0.165311	4.13613	2.86194	0.101695	1507	0.0500166	FALSE	#10101080
BAB2_0594	-0.150383	4.7184	2.85629	0.102018	1508	0.0500498	FALSE	#10101080
BAB2_0253	0.110973	4.92582	2.85262	0.102229	1509	0.050083	FALSE	#10101080
BAB1_1088	-0.0879515	6.95701	2.84708	0.102547	1510	0.0501162	FALSE	#10101080
BAB2_0764	0.130001	6.04425	2.84474	0.102681	1511	0.0501494	FALSE	#10101080
BAB2_0467	-0.222171	3.4607	2.84014	0.102947	1512	0.0501825	FALSE	#10101080
BAB1_1786	0.160767	5.63348	2.83989	0.102961	1513	0.0502157	FALSE	#10101080
BAB2_1000	-0.168697	3.58036	2.82857	0.103618	1514	0.0502489	FALSE	#10101080
BAB1_2226	-0.251343	3.17437	2.82569	0.103786	1515	0.0502821	FALSE	#10101080
BAB2_0267	-0.153503	4.69038	2.82502	0.103825	1516	0.0503153	FALSE	#10101080
BAB1_0375	0.156511	6.35529	2.82016	0.104109	1517	0.0503485	FALSE	#10101080
BAB2_0557	0.150131	7.71965	2.81605	0.10435	1518	0.0503817	FALSE	#10101080
BAB2_0234	-0.141309	5.51914	2.80947	0.104738	1519	0.0504149	FALSE	#10101080
BAB1_0643	-0.226953	6.94693	2.79702	0.105475	1520	0.0504481	FALSE	#10101080
BAB1_0006	-0.197034	7.60118	2.79613	0.105527	1521	0.0504812	FALSE	#10101080
BAB1_1993	-0.12897	11.0773	2.78626	0.106116	1522	0.0505144	FALSE	#10101080
BAB1_0546	0.234826	5.04016	2.78231	0.106353	1523	0.0505476	FALSE	#10101080
BAB1_0353	-0.239074	7.34167	2.78086	0.10644	1524	0.0505808	FALSE	#10101080
BAB1_0441	-0.132298	5.29184	2.77014	0.107086	1525	0.050614	FALSE	#10101080
BAB2_0382	-0.192412	4.12516	2.76656	0.107303	1526	0.0506472	FALSE	#10101080
BAB2_0396	-0.200763	5.17724	2.76141	0.107616	1527	0.0506804	FALSE	#10101080
BAB2_1171	0.251962	4.37978	2.75487	0.108014	1528	0.0507136	FALSE	#10101080
BAB2_0593	-0.134065	6.11897	2.75199	0.10819	1529	0.0507468	FALSE	#10101080
BAB2_0081	0.113947	7.06938	2.75051	0.108281	1530	0.05078	FALSE	#10101080
BAB1_1104	-0.231494	1.86578	2.73914	0.10898	1531	0.0508131	FALSE	#10101080
BAB1_1515	0.416855	1.21836	2.73731	0.109094	1532	0.0508463	FALSE	#10101080
BAB1_1343	-0.111225	8.43405	2.73558	0.109201	1533	0.0508795	FALSE	#10101080
BAB1_1784	-0.163027	6.76905	2.73057	0.109511	1534	0.0509127	FALSE	#10101080
BAB1_1630	0.147153	6.51678	2.72753	0.109699	1535	0.0509459	FALSE	#10101080
BAB1_1775	0.0994505	9.61017	2.72499	0.109858	1536	0.0509791	FALSE	#10101080
BAB2_0822	0.402365	6.82278	2.719	0.110232	1537	0.0510123	FALSE	#10101080
BAB2_0309	0.20633	6.32445	2.71849	0.110264	1538	0.0510455	FALSE	#10101080
BAB1_0398	0.210974	5.73916	2.71437	0.110522	1539	0.0510787	FALSE	#10101080
BAB2_0440	-0.160523	4.21621	2.70844	0.110895	1540	0.0511118	FALSE	#10101080
BAB1_0187	-0.222197	6.05222	2.70356	0.111202	1541	0.051145	FALSE	#10101080
BAB2_0298	0.171496	5.96291	2.68866	0.112149	1542	0.0511782	FALSE	#10101080
BAB2_1133	0.348289	1.03376	2.68054	0.112668	1543	0.0512114	FALSE	#10101080
BAB1_0688	-0.107186	7.15261	2.67988	0.11271	1544	0.0512446	FALSE	#10101080
BAB2_0235	0.113134	5.1474	2.667	0.11354	1545	0.0512778	FALSE	#10101080
BAB1_2085	-0.103456	6.29314	2.66618	0.113593	1546	0.051311	FALSE	#10101080
BAB1_1112	-0.155943	10.4068	2.65692	0.114195	1547	0.0513442	FALSE	#10101080
BAB2_0310	-0.184413	7.41484	2.65075	0.114598	1548	0.0513774	FALSE	#10101080
BAB1_1410	-0.125296	4.7599	2.64735	0.11482	1549	0.0514106	FALSE	#10101080
BAB1_1035	-0.150109	5.07555	2.64686	0.114853	1550	0.0514437	FALSE	#10101080
BAB1_1507	0.165537	4.46815	2.62389	0.116371	1551	0.0514769	FALSE	#10101080
BAB2_1156	-0.183636	5.52052	2.6218	0.11651	1552	0.0515101	FALSE	#10101080
BAB1_1944	-0.140046	9.28214	2.61141	0.117206	1553	0.0515433	FALSE	#10101080
BAB2_0184	-0.166308	12.6162	2.60674	0.11752	1554	0.0515765	FALSE	#10101080
BAB1_2040	-0.179364	4.46841	2.60413	0.117696	1555	0.0516097	FALSE	#10101080
BAB1_1344	-0.127697	10.6423	2.6037	0.117725	1556	0.0516429	FALSE	#10101080
BAB2_0259	0.222704	4.04507	2.60292	0.117777	1557	0.0516761	FALSE	#10101080
BAB2_0452	0.151925	4.51347	2.60158	0.117868	1558	0.0517093	FALSE	#10101080
BAB2_1169	-0.313765	4.66586	2.59826	0.118092	1559	0.0517424	FALSE	#10101080
BAB2_0802	0.319407	0.834847	2.59673	0.118196	1560	0.0517756	FALSE	#10101080
BAB1_2110	0.100792	8.23714	2.59274	0.118467	1561	0.0518088	FALSE	#10101080
BAB2_1033	0.0923481	7.02315	2.59251	0.118483	1562	0.051842	FALSE	#10101080
BAB2_0186	0.254141	9.13097	2.59124	0.118569	1563	0.0518752	FALSE	#10101080
BAB2_0692	0.253245	2.35287	2.59036	0.118629	1564	0.0519084	FALSE	#10101080
BAB2_0676	-0.388619	8.78183	2.58401	0.119063	1565	0.0519416	FALSE	#10101080
BAB1_0845	0.0873591	8.47039	2.58352	0.119096	1566	0.0519748	FALSE	#10101080
BAB2_1162	-0.328225	3.18773	2.57457	0.11971	1567	0.052008	FALSE	#10101080
BAB2_0127	0.286899	1.81482	2.57318	0.119806	1568	0.0520412	FALSE	#10101080
BAB1_0193	0.170179	3.78325	2.5704	0.119997	1569	0.0520743	FALSE	#10101080
BAB1_2068	-0.108771	5.92675	2.56243	0.120549	1570	0.0521075	FALSE	#10101080
BAB2_0817	-0.149549	3.62788	2.55957	0.120748	1571	0.0521407	FALSE	#10101080
BAB2_0582	0.123583	6.81177	2.5556	0.121024	1572	0.0521739	FALSE	#10101080
BAB1_0986	-0.343604	1.0265	2.55413	0.121126	1573	0.0522071	FALSE	#10101080
BAB1_2236	-0.205382	4.48012	2.5538	0.121149	1574	0.0522403	FALSE	#10101080
BAB1_2130	0.215166	8.50214	2.55357	0.121165	1575	0.0522735	FALSE	#10101080
BAB2_0494	-0.139966	4.87387	2.55311	0.121198	1576	0.0523067	FALSE	#10101080
BAB1_0296	-0.194931	2.68982	2.55097	0.121347	1577	0.0523399	FALSE	#10101080
BAB1_1612	-0.1311	8.5524	2.54835	0.12153	1578	0.052373	FALSE	#10101080
BAB2_0272	0.196351	5.65986	2.54804	0.121552	1579	0.0524062	FALSE	#10101080
BAB1_0063	0.119207	8.08696	2.54487	0.121774	1580	0.0524394	FALSE	#10101080
BAB2_0884	0.141364	8.10913	2.54477	0.121781	1581	0.0524726	FALSE	#10101080
BAB1_2039	0.108793	6.49267	2.53867	0.122211	1582	0.0525058	FALSE	#10101080
BAB1_1541	-0.212226	4.35947	2.53851	0.122222	1583	0.052539	FALSE	#10101080
BAB1_0030	0.10602	6.94942	2.53599	0.1224	1584	0.0525722	FALSE	#10101080
BAB1_0569	-0.108556	5.94825	2.53597	0.122401	1585	0.0526054	FALSE	#10101080
BAB1_0573	-0.22019	3.87442	2.53532	0.122447	1586	0.0526386	FALSE	#10101080
BAB2_0217	-0.109736	5.70227	2.51505	0.123889	1587	0.0526718	FALSE	#10101080
BAB1_2045	0.252414	2.3126	2.50695	0.124471	1588	0.0527049	FALSE	#10101080
BAB1_0523	-0.17589	3.53764	2.50429	0.124663	1589	0.0527381	FALSE	#10101080
BAB1_1128	0.0921077	8.96807	2.50365	0.124709	1590	0.0527713	FALSE	#10101080
BAB2_0832	-0.190722	6.15965	2.50245	0.124796	1591	0.0528045	FALSE	#10101080
BAB2_0336	0.137006	5.51924	2.50103	0.124898	1592	0.0528377	FALSE	#10101080
BAB1_0781	-0.0884956	7.60615	2.49355	0.125441	1593	0.0528709	FALSE	#10101080
BAB2_0901	-0.25948	1.99899	2.49222	0.125537	1594	0.0529041	FALSE	#10101080
BAB2_1135	0.274978	1.44167	2.49093	0.125631	1595	0.0529373	FALSE	#10101080
BAB1_1958	-0.175589	3.87634	2.49065	0.125652	1596	0.0529705	FALSE	#10101080
BAB1_0208	0.245311	7.3228	2.48828	0.125824	1597	0.0530037	FALSE	#10101080
BAB2_1137	-0.12739	3.75543	2.48438	0.126109	1598	0.0530368	FALSE	#10101080
BAB1_0898	-0.0843516	7.12575	2.4833	0.126188	1599	0.05307	FALSE	#10101080
BAB2_1081	0.177294	5.57615	2.4729	0.126952	1600	0.0531032	FALSE	#10101080
BAB1_1279	0.177285	5.87672	2.47253	0.126979	1601	0.0531364	FALSE	#10101080
BAB1_1164	0.129049	7.31157	2.46706	0.127383	1602	0.0531696	FALSE	#10101080
BAB1_1011	0.157268	4.93473	2.46547	0.127501	1603	0.0532028	FALSE	#10101080
BAB2_0630	-0.108915	6.40088	2.45185	0.128514	1604	0.053236	FALSE	#10101080
BAB2_0576	0.194781	5.12162	2.44822	0.128786	1605	0.0532692	FALSE	#10101080
BAB2_0470	0.172673	5.90442	2.44519	0.129013	1606	0.0533024	FALSE	#10101080
BAB1_1059	-0.130188	8.68297	2.43797	0.129557	1607	0.0533355	FALSE	#10101080
BAB1_0504	0.118758	7.43084	2.43403	0.129855	1608	0.0533687	FALSE	#10101080
BAB2_0588	0.142602	3.8076	2.43223	0.129991	1609	0.0534019	FALSE	#10101080
BAB1_1648	-0.13494	9.03357	2.4249	0.130548	1610	0.0534351	FALSE	#10101080
BAB1_1579	0.15848	12.2366	2.42374	0.130636	1611	0.0534683	FALSE	#10101080
BAB2_0649	0.064244	9.30229	2.42213	0.130759	1612	0.0535015	FALSE	#10101080
BAB1_0071	-0.132854	9.63425	2.41888	0.131007	1613	0.0535347	FALSE	#10101080
BAB2_0454	-0.135606	3.59238	2.40515	0.132062	1614	0.0535679	FALSE	#10101080
BAB2_0260	-0.0887374	8.30694	2.40421	0.132134	1615	0.0536011	FALSE	#10101080
BAB1_0320	-0.133772	5.34885	2.40389	0.132159	1616	0.0536343	FALSE	#10101080
BAB2_1103	0.245335	2.23576	2.40208	0.132299	1617	0.0536674	FALSE	#10101080
BAB2_0804	-0.185548	3.36807	2.40068	0.132408	1618	0.0537006	FALSE	#10101080
BAB2_1090	-0.190696	2.44329	2.39879	0.132554	1619	0.0537338	FALSE	#10101080
BAB2_0726	0.224807	8.1954	2.39634	0.132744	1620	0.053767	FALSE	#10101080
BAB1_2181	0.126154	6.94791	2.39452	0.132885	1621	0.0538002	FALSE	#10101080
BAB2_0789	-0.272821	1.80972	2.39116	0.133147	1622	0.0538334	FALSE	#10101080
BAB1_0598	0.177851	4.6417	2.38866	0.133342	1623	0.0538666	FALSE	#10101080
BAB2_0281	-0.143576	6.23733	2.38749	0.133433	1624	0.0538998	FALSE	#10101080
BAB1_1801	0.2392	6.79208	2.38439	0.133676	1625	0.053933	FALSE	#10101080
BAB1_1931	-0.227094	2.31443	2.3823	0.13384	1626	0.0539661	FALSE	#10101080
BAB1_1205	0.174373	10.8773	2.381	0.133941	1627	0.0539993	FALSE	#10101080
BAB2_0648	0.194892	6.69633	2.37844	0.134143	1628	0.0540325	FALSE	#10101080
BAB1_0975	0.173852	4.37197	2.37729	0.134233	1629	0.0540657	FALSE	#10101080
BAB1_1759	0.201338	8.37525	2.37684	0.134268	1630	0.0540989	FALSE	#10101080
BAB2_0435	-0.21568	5.64445	2.37394	0.134497	1631	0.0541321	FALSE	#10101080
BAB1_0204	-0.160915	10.0637	2.36807	0.13496	1632	0.0541653	FALSE	#10101080
BAB2_0064	0.133262	4.89328	2.36659	0.135078	1633	0.0541985	FALSE	#10101080
BAB2_0197	0.106405	4.83233	2.36491	0.135211	1634	0.0542317	FALSE	#10101080
BAB1_2053	-0.727169	-1.14808	2.35966	0.135628	1635	0.0542649	FALSE	#10101080
BAB1_0642	0.103619	5.93226	2.35536	0.135971	1636	0.054298	FALSE	#10101080
BAB1_1106	-0.414813	0.392584	2.35098	0.136322	1637	0.0543312	FALSE	#10101080
BAB1_1206	-0.161623	8.25667	2.34982	0.136415	1638	0.0543644	FALSE	#10101080
BAB1_1536	-0.300311	2.4288	2.34752	0.136599	1639	0.0543976	FALSE	#10101080
BAB1_1237	0.19428	9.90199	2.34749	0.136602	1640	0.0544308	FALSE	#10101080
BAB2_0727	0.195315	11.5504	2.33652	0.137486	1641	0.054464	FALSE	#10101080
BAB1_0927	-0.122052	7.85208	2.32541	0.138389	1642	0.0544972	FALSE	#10101080
BAB1_0396	0.213076	6.38938	2.32413	0.138493	1643	0.0545304	FALSE	#10101080
BAB1_1156	-0.146038	8.0598	2.31724	0.139057	1644	0.0545636	FALSE	#10101080
BAB2_0909	0.37367	8.5627	2.31407	0.139317	1645	0.0545967	FALSE	#10101080
BAB2_0110	-0.116071	7.40539	2.31214	0.139475	1646	0.0546299	FALSE	#10101080
BAB1_0671	0.14312	7.97995	2.31208	0.139481	1647	0.0546631	FALSE	#10101080
BAB1_1991	0.169016	5.43478	2.30715	0.139887	1648	0.0546963	FALSE	#10101080
BAB1_1932	-0.0885951	7.17035	2.30715	0.139887	1649	0.0547295	FALSE	#10101080
BAB2_1087	-0.221441	1.5412	2.30394	0.140152	1650	0.0547627	FALSE	#10101080
BAB1_0319	-0.121163	5.21607	2.29453	0.140934	1651	0.0547959	FALSE	#10101080
BAB1_1365	0.157498	6.36276	2.29408	0.140971	1652	0.0548291	FALSE	#10101080
BAB1_1655	0.162688	8.64143	2.29396	0.140981	1653	0.0548623	FALSE	#10101080
BAB2_0321	-0.0874656	7.84396	2.29035	0.141282	1654	0.0548955	FALSE	#10101080
BAB1_0173	-0.17143	6.08122	2.28703	0.14156	1655	0.0549286	FALSE	#10101080
BAB1_0087	-0.147584	4.6697	2.2805	0.142109	1656	0.0549618	FALSE	#10101080
BAB1_0342	-0.129239	4.28444	2.27882	0.14225	1657	0.054995	FALSE	#10101080
BAB1_0621	0.519752	-0.874219	2.27775	0.14234	1658	0.0550282	FALSE	#10101080
BAB1_0455	-0.202452	8.25301	2.27404	0.142653	1659	0.0550614	FALSE	#10101080
BAB2_0715	0.180077	10.1311	2.27401	0.142656	1660	0.0550946	FALSE	#10101080
BAB1_1019	-0.0785482	7.03702	2.26828	0.143141	1661	0.0551278	FALSE	#10101080
BAB1_0180	0.227819	3.42689	2.26808	0.143158	1662	0.055161	FALSE	#10101080
BAB2_0421	0.120838	4.87215	2.26438	0.143472	1663	0.0551942	FALSE	#10101080
BAB1_0947	-0.101617	5.77908	2.26058	0.143796	1664	0.0552273	FALSE	#10101080
BAB2_0972	-0.104603	7.24078	2.25825	0.143995	1665	0.0552605	FALSE	#10101080
BAB1_0773	0.100404	7.65628	2.25469	0.1443	1666	0.0552937	FALSE	#10101080
BAB1_0413	-0.139857	10.6622	2.25266	0.144474	1667	0.0553269	FALSE	#10101080
BAB1_0314	-0.186907	6.89332	2.25086	0.144628	1668	0.0553601	FALSE	#10101080
BAB1_1283	0.0903413	7.94207	2.24862	0.14482	1669	0.0553933	FALSE	#10101080
BAB1_1399	0.200464	9.96206	2.2472	0.144943	1670	0.0554265	FALSE	#10101080
BAB1_1637	0.129585	4.9257	2.24141	0.145443	1671	0.0554597	FALSE	#10101080
BAB1_0610	-0.315695	1.46701	2.23186	0.146271	1672	0.0554929	FALSE	#10101080
BAB1_0057	-0.182348	5.12236	2.23175	0.14628	1673	0.0555261	FALSE	#10101080
BAB1_0727	0.159512	4.08663	2.23073	0.14637	1674	0.0555592	FALSE	#10101080
BAB1_0118	0.163574	9.3253	2.23046	0.146393	1675	0.0555924	FALSE	#10101080
BAB2_0248	0.189613	5.08033	2.22842	0.146571	1676	0.0556256	FALSE	#10101080
BAB2_0182	0.104686	6.76536	2.22461	0.146904	1677	0.0556588	FALSE	#10101080
BAB2_0165	-0.261539	7.96376	2.22368	0.146985	1678	0.055692	FALSE	#10101080
BAB1_1159	0.109156	9.2089	2.22313	0.147033	1679	0.0557252	FALSE	#10101080
BAB2_0590	-0.125443	4.62454	2.2152	0.14773	1680	0.0557584	FALSE	#10101080
BAB2_0286	0.302049	6.01131	2.21429	0.14781	1681	0.0557916	FALSE	#10101080
BAB1_1819	-0.131452	9.10226	2.21014	0.148176	1682	0.0558248	FALSE	#10101080
BAB2_0385	-0.114618	5.21476	2.20994	0.148194	1683	0.0558579	FALSE	#10101080
BAB1_0392	-0.157306	12.1384	2.20603	0.14854	1684	0.0558911	FALSE	#10101080
BAB1_0277	-0.225533	2.04179	2.20295	0.148814	1685	0.0559243	FALSE	#10101080
BAB1_1743	0.242244	1.87274	2.20283	0.148824	1686	0.0559575	FALSE	#10101080
BAB2_0830	0.319671	7.95577	2.20223	0.148878	1687	0.0559907	FALSE	#10101080
BAB2_0143	-0.150019	4.64918	2.20128	0.148962	1688	0.0560239	FALSE	#10101080
BAB1_0273	0.244855	2.85046	2.19308	0.149693	1689	0.0560571	FALSE	#10101080
BAB1_1149	-0.148949	8.38635	2.18938	0.150025	1690	0.0560903	FALSE	#10101080
BAB2_0904	0.39243	13.3325	2.18922	0.15004	1691	0.0561235	FALSE	#10101080
BAB1_2048	-0.174071	3.59164	2.18921	0.15004	1692	0.0561567	FALSE	#10101080
BAB2_0442	0.217714	8.70015	2.18413	0.150497	1693	0.0561898	FALSE	#10101080
BAB2_0934	0.119805	5.78818	2.18334	0.150568	1694	0.056223	FALSE	#10101080
BAB1_2093	-0.168553	8.33047	2.17816	0.151035	1695	0.0562562	FALSE	#10101080
BAB2_0330	0.232239	8.39898	2.17142	0.151646	1696	0.0562894	FALSE	#10101080
BAB1_1397	0.0853319	10.8177	2.16019	0.152671	1697	0.0563226	FALSE	#10101080
BAB2_0329	-0.126775	6.22625	2.16009	0.15268	1698	0.0563558	FALSE	#10101080
BAB1_0780	-0.108231	8.18232	2.15824	0.15285	1699	0.056389	FALSE	#10101080
BAB1_0799	0.121141	7.43256	2.15533	0.153117	1700	0.0564222	FALSE	#10101080
BAB1_0783	0.200064	7.02742	2.15487	0.153159	1701	0.0564554	FALSE	#10101080
BAB2_0067	-0.178052	4.75604	2.15475	0.15317	1702	0.0564885	FALSE	#10101080
BAB1_1182	0.109886	6.91974	2.14889	0.15371	1703	0.0565217	FALSE	#10101080
BAB1_1559	0.113471	10.2199	2.1464	0.15394	1704	0.0565549	FALSE	#10101080
BAB2_0746	0.468504	6.16323	2.13671	0.154839	1705	0.0565881	FALSE	#10101080
BAB1_1370	-0.162627	9.02208	2.13335	0.155152	1706	0.0566213	FALSE	#10101080
BAB2_0146	0.106123	5.04039	2.13116	0.155357	1707	0.0566545	FALSE	#10101080
BAB1_0369	0.107329	5.89904	2.13016	0.155451	1708	0.0566877	FALSE	#10101080
BAB2_0530	0.0898862	6.89472	2.12945	0.155518	1709	0.0567209	FALSE	#10101080
BAB1_1355	0.307317	10.4299	2.12424	0.156005	1710	0.0567541	FALSE	#10101080
BAB1_0617	-0.530899	-0.120203	2.12226	0.156192	1711	0.0567873	FALSE	#10101080
BAB1_0640	-0.0860002	7.06939	2.11663	0.156723	1712	0.0568204	FALSE	#10101080
BAB1_1684	-0.128111	6.28209	2.11508	0.15687	1713	0.0568536	FALSE	#10101080
BAB1_0587	0.196292	7.16352	2.11272	0.157092	1714	0.0568868	FALSE	#10101080
BAB1_0725	-0.101854	8.45639	2.1108	0.157275	1715	0.05692	FALSE	#10101080
BAB1_0708	-0.0811877	8.65075	2.11059	0.157295	1716	0.0569532	FALSE	#10101080
BAB2_1059	-0.141359	4.7552	2.10991	0.15736	1717	0.0569864	FALSE	#10101080
BAB1_1529	0.139602	3.82398	2.1099	0.15736	1718	0.0570196	FALSE	#10101080
BAB1_1471	0.186552	8.54968	2.10708	0.157628	1719	0.0570528	FALSE	#10101080
BAB1_2102	-0.0779694	6.86264	2.10674	0.157661	1720	0.057086	FALSE	#10101080
BAB2_0393	-0.226088	4.36615	2.10107	0.158201	1721	0.0571192	FALSE	#10101080
BAB1_1547	-0.081117	7.03801	2.09866	0.158432	1722	0.0571523	FALSE	#10101080
BAB2_0993	0.185258	8.28927	2.08633	0.159617	1723	0.0571855	FALSE	#10101080
BAB1_0540	-0.124919	10.0444	2.08518	0.159728	1724	0.0572187	FALSE	#10101080
BAB1_2136	-0.156553	3.78596	2.08285	0.159953	1725	0.0572519	FALSE	#10101080
BAB1_2122	-0.110923	6.21239	2.08086	0.160146	1726	0.0572851	FALSE	#10101080
BAB1_0207	0.183999	6.42353	2.07672	0.160548	1727	0.0573183	FALSE	#10101080
BAB1_1577	0.219457	4.49623	2.06973	0.16123	1728	0.0573515	FALSE	#10101080
BAB1_2108	0.0670621	8.22163	2.06764	0.161434	1729	0.0573847	FALSE	#10101080
BAB1_0096	0.103922	9.39768	2.06564	0.16163	1730	0.0574179	FALSE	#10101080
BAB1_0307	0.162334	8.73073	2.06467	0.161725	1731	0.057451	FALSE	#10101080
BAB1_0183	0.225258	3.23971	2.06118	0.162068	1732	0.0574842	FALSE	#10101080
BAB1_0212	-0.294046	3.07309	2.05913	0.162269	1733	0.0575174	FALSE	#10101080
BAB1_1879	0.113464	7.96786	2.05781	0.162399	1734	0.0575506	FALSE	#10101080
BAB1_0829	0.0748678	9.91783	2.05104	0.163068	1735	0.0575838	FALSE	#10101080
BAB1_2092	-0.149438	8.44155	2.04418	0.16375	1736	0.057617	FALSE	#10101080
BAB1_0616	-0.502389	-0.512294	2.04067	0.164099	1737	0.0576502	FALSE	#10101080
BAB1_1148	0.164169	5.45119	2.0393	0.164236	1738	0.0576834	FALSE	#10101080
BAB1_1797	0.0835015	8.09326	2.03619	0.164547	1739	0.0577166	FALSE	#10101080
BAB1_0272	0.18411	4.04084	2.03495	0.164672	1740	0.0577498	FALSE	#10101080
BAB1_0966	-0.0914424	9.91208	2.03259	0.164908	1741	0.0577829	FALSE	#10101080
BAB1_0149	-0.0921587	7.13333	2.03187	0.164981	1742	0.0578161	FALSE	#10101080
BAB2_0203	-0.139608	5.86958	2.00974	0.167222	1743	0.0578493	FALSE	#10101080
BAB1_0635	0.149719	9.30318	2.00927	0.16727	1744	0.0578825	FALSE	#10101080
BAB1_0651	0.172244	5.66655	2.00792	0.167408	1745	0.0579157	FALSE	#10101080
BAB1_0227	-0.401008	8.31574	2.00008	0.168212	1746	0.0579489	FALSE	#10101080
BAB1_1153	-0.143934	8.66451	1.99451	0.168785	1747	0.0579821	FALSE	#10101080
BAB2_0210	-0.108426	6.11499	1.98636	0.16963	1748	0.0580153	FALSE	#10101080
BAB1_1984	-0.0644528	7.38715	1.98498	0.169773	1749	0.0580485	FALSE	#10101080
BAB1_0082	0.363272	5.96373	1.98493	0.169778	1750	0.0580816	FALSE	#10101080
BAB2_0053	0.0820965	8.56927	1.98354	0.169923	1751	0.0581148	FALSE	#10101080
BAB2_0736	-0.123941	6.95161	1.98032	0.170258	1752	0.058148	FALSE	#10101080
BAB1_0748	-0.128512	4.2613	1.97688	0.170618	1753	0.0581812	FALSE	#10101080
BAB2_0368	0.136814	4.86548	1.97013	0.171325	1754	0.0582144	FALSE	#10101080
BAB1_1060	0.106661	6.68158	1.9689	0.171454	1755	0.0582476	FALSE	#10101080
BAB2_0522	0.140175	3.54605	1.96346	0.172028	1756	0.0582808	FALSE	#10101080
BAB1_0037	-0.123702	5.66751	1.96286	0.172092	1757	0.058314	FALSE	#10101080
BAB1_2001	-0.154965	8.08803	1.95231	0.17321	1758	0.0583472	FALSE	#10101080
BAB1_0247	-0.454655	6.70888	1.93617	0.17494	1759	0.0583804	FALSE	#10101080
BAB1_1345	0.145676	8.23116	1.91956	0.176741	1760	0.0584135	FALSE	#10101080
BAB1_1976	0.114969	5.61102	1.91928	0.176771	1761	0.0584467	FALSE	#10101080
BAB2_1163	-0.0986142	7.37348	1.91738	0.176979	1762	0.0584799	FALSE	#10101080
BAB2_0762	-0.0904218	5.0272	1.91559	0.177175	1763	0.0585131	FALSE	#10101080
BAB2_0712	-0.166096	7.19491	1.91339	0.177416	1764	0.0585463	FALSE	#10101080
BAB2_0666	0.169262	7.16857	1.91298	0.177461	1765	0.0585795	FALSE	#10101080
BAB1_0796	-0.0721109	6.66928	1.91052	0.177731	1766	0.0586127	FALSE	#10101080
BAB2_0881	-0.113208	6.5027	1.90465	0.178377	1767	0.0586459	FALSE	#10101080
BAB2_0570	0.158728	7.37408	1.90437	0.178409	1768	0.0586791	FALSE	#10101080
BAB1_0886	-0.216652	8.66704	1.90178	0.178694	1769	0.0587122	FALSE	#10101080
BAB2_0296	-0.136508	5.93685	1.89928	0.178971	1770	0.0587454	FALSE	#10101080
BAB1_0256	0.162886	2.8803	1.89894	0.179009	1771	0.0587786	FALSE	#10101080
BAB2_1111	0.0878335	4.9973	1.89763	0.179154	1772	0.0588118	FALSE	#10101080
BAB2_0880	0.142932	11.4222	1.89586	0.179351	1773	0.058845	FALSE	#10101080
BAB1_1430	0.107626	6.86224	1.89503	0.179443	1774	0.0588782	FALSE	#10101080
BAB1_0176	-0.111454	6.32989	1.89361	0.1796	1775	0.0589114	FALSE	#10101080
BAB2_0027	0.185026	2.83779	1.88074	0.18104	1776	0.0589446	FALSE	#10101080
BAB1_1688	-0.124795	4.55947	1.88034	0.181084	1777	0.0589778	FALSE	#10101080
BAB1_1293	0.0610785	8.82669	1.87361	0.181843	1778	0.059011	FALSE	#10101080
BAB1_2209	-0.129493	8.74735	1.87094	0.182145	1779	0.0590441	FALSE	#10101080
BAB2_0226	-0.246324	4.25334	1.86143	0.183224	1780	0.0590773	FALSE	#10101080
BAB2_1051	-0.204149	2.35205	1.85846	0.183563	1781	0.0591105	FALSE	#10101080
BAB2_0252	-0.112442	5.62721	1.85676	0.183758	1782	0.0591437	FALSE	#10101080
BAB1_2217	-0.249664	6.33732	1.85144	0.184367	1783	0.0591769	FALSE	#10101080
BAB1_0302	0.212079	4.25323	1.84606	0.184986	1784	0.0592101	FALSE	#10101080
BAB1_1948	-0.0977934	6.88325	1.8453	0.185075	1785	0.0592433	FALSE	#10101080
BAB1_0041	-0.168497	6.45379	1.84483	0.185129	1786	0.0592765	FALSE	#10101080
BAB1_0582	-0.172602	5.15938	1.8391	0.185792	1787	0.0593097	FALSE	#10101080
BAB1_0798	-0.106756	8.14398	1.83484	0.186286	1788	0.0593428	FALSE	#10101080
BAB1_1695	0.0885615	8.06636	1.83289	0.186513	1789	0.059376	FALSE	#10101080
BAB1_0201	0.195112	6.64448	1.83072	0.186766	1790	0.0594092	FALSE	#10101080
BAB2_0725	0.152377	4.67529	1.82732	0.187163	1791	0.0594424	FALSE	#10101080
BAB1_1263	0.105401	12.8971	1.82602	0.187315	1792	0.0594756	FALSE	#10101080
BAB2_0129	0.221546	1.60038	1.82484	0.187453	1793	0.0595088	FALSE	#10101080
BAB2_0644	0.185727	10.1873	1.81822	0.188231	1794	0.059542	FALSE	#10101080
BAB2_0365	-0.104856	8.59856	1.81509	0.188601	1795	0.0595752	FALSE	#10101080
BAB1_1893	-0.220241	3.34467	1.81508	0.188601	1796	0.0596084	FALSE	#10101080
BAB1_1211	-0.0973919	5.57917	1.81023	0.189175	1797	0.0596416	FALSE	#10101080
BAB1_0929	-0.110497	7.641	1.80951	0.18926	1798	0.0596747	FALSE	#10101080
BAB1_1925	-0.124383	10.9821	1.79387	0.191126	1799	0.0597079	FALSE	#10101080
BAB2_0647	-0.150437	5.49061	1.78852	0.19177	1800	0.0597411	FALSE	#10101080
BAB1_1653	-0.253276	6.12129	1.78667	0.191992	1801	0.0597743	FALSE	#10101080
BAB1_1295	0.0741125	7.23992	1.78661	0.191999	1802	0.0598075	FALSE	#10101080
BAB2_0968	-0.155751	4.87756	1.78594	0.19208	1803	0.0598407	FALSE	#10101080
BAB1_0377	0.152446	5.83612	1.78473	0.192226	1804	0.0598739	FALSE	#10101080
BAB2_0425	-0.445225	0.0450015	1.78472	0.192227	1805	0.0599071	FALSE	#10101080
BAB2_0263	-0.102791	8.49657	1.78437	0.19227	1806	0.0599403	FALSE	#10101080
BAB1_0973	0.177481	9.53114	1.78399	0.192316	1807	0.0599734	FALSE	#10101080
BAB1_1396	-0.23133	5.76832	1.78305	0.19243	1808	0.0600066	FALSE	#10101080
BAB1_1919	-0.0988258	6.97795	1.78275	0.192466	1809	0.0600398	FALSE	#10101080
BAB2_0415	0.0861504	6.14407	1.77816	0.193022	1810	0.060073	FALSE	#10101080
BAB1_0632	-0.159116	6.87893	1.77517	0.193386	1811	0.0601062	FALSE	#10101080
BAB1_0383	-0.124713	5.46958	1.77163	0.193818	1812	0.0601394	FALSE	#10101080
BAB1_1570	0.093136	6.092	1.76713	0.194367	1813	0.0601726	FALSE	#10101080
BAB2_0900	-0.213714	1.60123	1.76399	0.194753	1814	0.0602058	FALSE	#10101080
BAB1_1566	0.0901051	7.55219	1.75637	0.19569	1815	0.060239	FALSE	#10101080
BAB1_0482	0.105678	7.39402	1.7498	0.196504	1816	0.0602722	FALSE	#10101080
BAB1_1497	0.180613	6.85667	1.74712	0.196837	1817	0.0603053	FALSE	#10101080
BAB2_0395	-0.158718	5.28882	1.74525	0.19707	1818	0.0603385	FALSE	#10101080
BAB1_0046	-0.059555	10.5637	1.74026	0.197692	1819	0.0603717	FALSE	#10101080
BAB2_0009	0.156034	8.00101	1.73906	0.197842	1820	0.0604049	FALSE	#10101080
BAB2_0179	-0.11053	3.58941	1.73843	0.197922	1821	0.0604381	FALSE	#10101080
BAB2_0411	-0.121904	4.92206	1.73829	0.197939	1822	0.0604713	FALSE	#10101080
BAB1_0491	-0.106253	8.8575	1.72786	0.199251	1823	0.0605045	FALSE	#10101080
BAB1_0714	0.108145	5.10826	1.7265	0.199423	1824	0.0605377	FALSE	#10101080
BAB2_1094	0.261242	1.54971	1.72052	0.20018	1825	0.0605709	FALSE	#10101080
BAB1_1050	0.204784	4.78695	1.71849	0.200439	1826	0.060604	FALSE	#10101080
BAB1_0271	0.185127	3.89394	1.71747	0.200569	1827	0.0606372	FALSE	#10101080
BAB1_0868	-0.085504	8.04168	1.7154	0.200832	1828	0.0606704	FALSE	#10101080
BAB2_0059	-0.128465	4.96012	1.70937	0.201602	1829	0.0607036	FALSE	#10101080
BAB1_0797	0.0759086	7.90382	1.70923	0.201621	1830	0.0607368	FALSE	#10101080
BAB2_0355	0.0959907	6.35562	1.70771	0.201815	1831	0.06077	FALSE	#10101080
BAB2_0238	-0.291769	1.30862	1.70742	0.201853	1832	0.0608032	FALSE	#10101080
BAB1_2193	0.257892	3.04874	1.7055	0.202099	1833	0.0608364	FALSE	#10101080
BAB1_0415	0.153954	6.4902	1.70456	0.20222	1834	0.0608696	FALSE	#10101080
BAB2_0039	-0.183275	2.58243	1.70443	0.202237	1835	0.0609028	FALSE	#10101080
BAB1_0875	-0.131217	4.45755	1.70025	0.202775	1836	0.0609359	FALSE	#10101080
BAB2_1048	-0.0977747	4.28188	1.69989	0.202821	1837	0.0609691	FALSE	#10101080
BAB1_1937	-0.0960618	6.82145	1.6975	0.20313	1838	0.0610023	FALSE	#10101080
BAB2_0971	-0.087793	6.83753	1.69495	0.20346	1839	0.0610355	FALSE	#10101080
BAB1_0248	-0.401453	7.0549	1.68957	0.204158	1840	0.0610687	FALSE	#10101080
BAB1_0070	-0.104918	4.69946	1.68248	0.205083	1841	0.0611019	FALSE	#10101080
BAB1_1179	0.127482	6.5604	1.68059	0.20533	1842	0.0611351	FALSE	#10101080
BAB1_1445	-0.0715058	8.88379	1.68016	0.205386	1843	0.0611683	FALSE	#10101080
BAB1_0673	-0.0821942	7.14947	1.67844	0.205613	1844	0.0612015	FALSE	#10101080
BAB1_0505	0.0837889	7.74669	1.67796	0.205676	1845	0.0612347	FALSE	#10101080
BAB2_0888	-0.181382	9.00952	1.67664	0.205849	1846	0.0612678	FALSE	#10101080
BAB1_1196	0.188619	7.50516	1.67452	0.206128	1847	0.061301	FALSE	#10101080
BAB2_0805	-0.196422	2.36518	1.67416	0.206175	1848	0.0613342	FALSE	#10101080
BAB1_0317	0.155214	9.42448	1.67171	0.206497	1849	0.0613674	FALSE	#10101080
BAB2_0739	0.0900689	6.53707	1.66477	0.207416	1850	0.0614006	FALSE	#10101080
BAB1_1073	-0.085057	7.72213	1.66219	0.207759	1851	0.0614338	FALSE	#10101080
BAB1_1683	-0.16948	2.33123	1.66192	0.207794	1852	0.061467	FALSE	#10101080
BAB1_0129	0.136641	5.38958	1.65826	0.208281	1853	0.0615002	FALSE	#10101080
BAB2_0346	-0.0969017	7.97532	1.65505	0.208711	1854	0.0615334	FALSE	#10101080
BAB1_0894	-0.108307	6.76388	1.64987	0.209405	1855	0.0615665	FALSE	#10101080
BAB2_1049	-0.155771	3.64824	1.64952	0.209451	1856	0.0615997	FALSE	#10101080
BAB2_0317	0.21966	2.95256	1.64881	0.209547	1857	0.0616329	FALSE	#10101080
BAB2_0181	-0.120271	7.659	1.64263	0.210379	1858	0.0616661	FALSE	#10101080
BAB1_1852	-0.154765	5.18955	1.63959	0.21079	1859	0.0616993	FALSE	#10101080
BAB1_1135	0.154515	5.96982	1.63527	0.211375	1860	0.0617325	FALSE	#10101080
BAB1_0370	-0.10182	5.6565	1.63322	0.211654	1861	0.0617657	FALSE	#10101080
BAB1_0140	0.0890828	6.44853	1.62936	0.212179	1862	0.0617989	FALSE	#10101080
BAB1_1865	-0.119869	6.66849	1.62869	0.212271	1863	0.0618321	FALSE	#10101080
BAB1_0949	-0.105977	8.51197	1.62455	0.212837	1864	0.0618653	FALSE	#10101080
BAB2_1113	-0.205268	1.56802	1.6222	0.213159	1865	0.0618984	FALSE	#10101080
BAB1_0663	0.15871	6.20066	1.62177	0.213218	1866	0.0619316	FALSE	#10101080
BAB2_0568	-0.251871	8.36941	1.61655	0.213936	1867	0.0619648	FALSE	#10101080
BAB1_1000	0.0894614	10.4072	1.6142	0.21426	1868	0.061998	FALSE	#10101080
BAB2_0637	0.109387	6.00958	1.59573	0.216829	1869	0.0620312	FALSE	#10101080
BAB2_0325	-0.207771	4.14504	1.59447	0.217007	1870	0.0620644	FALSE	#10101080
BAB1_0862	-0.121288	9.6522	1.59268	0.217257	1871	0.0620976	FALSE	#10101080
BAB2_0990	-0.0966866	7.22218	1.59211	0.217339	1872	0.0621308	FALSE	#10101080
BAB1_1492	0.136822	5.43993	1.59028	0.217595	1873	0.062164	FALSE	#10101080
BAB2_1030	0.196148	4.28918	1.58923	0.217743	1874	0.0621971	FALSE	#10101080
BAB2_1144	-0.20079	4.91798	1.57964	0.2191	1875	0.0622303	FALSE	#10101080
BAB2_0862	0.16396	9.52297	1.57389	0.219917	1876	0.0622635	FALSE	#10101080
BAB1_1431	-0.0922683	6.92378	1.57201	0.220186	1877	0.0622967	FALSE	#10101080
BAB1_1466	0.0881599	7.36483	1.56784	0.220782	1878	0.0623299	FALSE	#10101080
BAB1_1740	-0.151537	11.1377	1.56768	0.220806	1879	0.0623631	FALSE	#10101080
BAB1_1629	-0.101631	6.40459	1.55514	0.222612	1880	0.0623963	FALSE	#10101080
BAB1_2165	-0.0717869	10.9745	1.55473	0.222672	1881	0.0624295	FALSE	#10101080
BAB1_0029	0.140819	6.09755	1.55077	0.223247	1882	0.0624627	FALSE	#10101080
BAB1_2091	-0.136419	5.06333	1.54334	0.224329	1883	0.0624959	FALSE	#10101080
BAB1_2186	-0.154803	9.77017	1.53944	0.2249	1884	0.062529	FALSE	#10101080
BAB2_0483	-0.220156	8.27752	1.53726	0.225221	1885	0.0625622	FALSE	#10101080
BAB1_0493	-0.106654	9.77906	1.53441	0.22564	1886	0.0625954	FALSE	#10101080
BAB2_0523	-0.174981	4.123	1.52982	0.226317	1887	0.0626286	FALSE	#10101080
BAB1_1055	0.117546	5.71651	1.52731	0.226688	1888	0.0626618	FALSE	#10101080
BAB2_1077	0.0824383	7.69026	1.52395	0.227188	1889	0.062695	FALSE	#10101080
BAB1_1934	-0.0955702	7.13702	1.52187	0.227497	1890	0.0627282	FALSE	#10101080
BAB2_0463	-0.19677	3.79686	1.51952	0.227846	1891	0.0627614	FALSE	#10101080
BAB1_0448	0.107423	6.09998	1.51839	0.228015	1892	0.0627946	FALSE	#10101080
BAB2_0534	-0.109068	5.39273	1.51732	0.228175	1893	0.0628277	FALSE	#10101080
BAB1_0313	-0.0901456	6.34347	1.51726	0.228184	1894	0.0628609	FALSE	#10101080
BAB1_1610	-0.0853917	7.22513	1.51305	0.228813	1895	0.0628941	FALSE	#10101080
BAB1_2185	0.078251	7.29951	1.51289	0.228838	1896	0.0629273	FALSE	#10101080
BAB1_1257	0.127994	12.1397	1.51244	0.228905	1897	0.0629605	FALSE	#10101080
BAB2_0001	-0.105081	7.23708	1.5101	0.229257	1898	0.0629937	FALSE	#10101080
BAB1_2222	0.31974	12.1284	1.5033	0.230281	1899	0.0630269	FALSE	#10101080
BAB1_0777	0.0476179	9.2245	1.50141	0.230567	1900	0.0630601	FALSE	#10101080
BAB1_0895	0.0607447	6.19931	1.4989	0.230947	1901	0.0630933	FALSE	#10101080
BAB2_0301	-0.0651206	8.45995	1.49806	0.231074	1902	0.0631265	FALSE	#10101080
BAB1_0684	-0.103754	5.43928	1.4929	0.23186	1903	0.0631596	FALSE	#10101080
BAB2_0950	-0.493062	8.25067	1.4924	0.231936	1904	0.0631928	FALSE	#10101080
BAB1_1522	0.124354	6.42296	1.48818	0.23258	1905	0.063226	FALSE	#10101080
BAB1_0167	-0.209753	3.83981	1.48719	0.232732	1906	0.0632592	FALSE	#10101080
BAB2_0680	-0.17867	4.74561	1.48427	0.233179	1907	0.0632924	FALSE	#10101080
BAB2_1053	0.178722	2.22899	1.48348	0.2333	1908	0.0633256	FALSE	#10101080
BAB1_1614	0.0931218	11.0603	1.47937	0.233932	1909	0.0633588	FALSE	#10101080
BAB2_0844	-0.104211	6.43255	1.47549	0.234531	1910	0.063392	FALSE	#10101080
BAB1_1691	-0.168786	7.65045	1.47548	0.234532	1911	0.0634252	FALSE	#10101080
BAB1_1391	0.108827	9.29658	1.47521	0.234574	1912	0.0634583	FALSE	#10101080
BAB2_0157	-0.335702	-0.13362	1.47336	0.234861	1913	0.0634915	FALSE	#10101080
BAB2_0969	-0.113823	5.84605	1.47101	0.235226	1914	0.0635247	FALSE	#10101080
BAB1_0205	0.129599	7.00292	1.47001	0.235381	1915	0.0635579	FALSE	#10101080
BAB2_1177	-0.314172	4.90644	1.46909	0.235523	1916	0.0635911	FALSE	#10101080
BAB1_2216	0.310147	1.85493	1.46534	0.236108	1917	0.0636243	FALSE	#10101080
BAB1_2139	0.148781	7.15512	1.46514	0.236139	1918	0.0636575	FALSE	#10101080
BAB1_1322	0.0806138	6.1377	1.46209	0.236614	1919	0.0636907	FALSE	#10101080
BAB1_2154	-0.0866719	7.70261	1.45823	0.237219	1920	0.0637239	FALSE	#10101080
BAB2_0683	0.273543	1.00533	1.45738	0.237353	1921	0.0637571	FALSE	#10101080
BAB1_0221	-0.245037	7.73146	1.45718	0.237384	1922	0.0637902	FALSE	#10101080
BAB1_0772	-0.0541259	8.22611	1.45704	0.237406	1923	0.0638234	FALSE	#10101080
BAB1_1835	0.166171	4.66	1.45493	0.237738	1924	0.0638566	FALSE	#10101080
BAB1_1062	0.0907289	7.85296	1.45022	0.238479	1925	0.0638898	FALSE	#10101080
BAB1_1465	-0.130599	5.77903	1.44854	0.238745	1926	0.063923	FALSE	#10101080
BAB2_0412	-0.109678	5.25239	1.44791	0.238845	1927	0.0639562	FALSE	#10101080
BAB1_1657	0.0965209	8.5113	1.44774	0.238872	1928	0.0639894	FALSE	#10101080
BAB1_1617	-0.0778893	7.27763	1.44744	0.238919	1929	0.0640226	FALSE	#10101080
BAB2_1072	-0.124307	4.12186	1.44621	0.239115	1930	0.0640558	FALSE	#10101080
BAB2_0810	0.14199	3.55283	1.44395	0.239473	1931	0.0640889	FALSE	#10101080
BAB2_1158	-0.127372	5.30929	1.44345	0.239552	1932	0.0641221	FALSE	#10101080
BAB1_1374	-0.111127	5.8736	1.44293	0.239635	1933	0.0641553	FALSE	#10101080
BAB2_0635	0.0618727	8.68648	1.43952	0.240178	1934	0.0641885	FALSE	#10101080
BAB1_0163	-0.291924	-0.104336	1.43693	0.24059	1935	0.0642217	FALSE	#10101080
BAB1_0336	0.0841981	6.88286	1.43641	0.240672	1936	0.0642549	FALSE	#10101080
BAB1_2097	0.103107	7.21544	1.43502	0.240896	1937	0.0642881	FALSE	#10101080
BAB2_0350	-0.141966	4.45433	1.43319	0.241188	1938	0.0643213	FALSE	#10101080
BAB1_2140	0.084807	5.26158	1.42885	0.241885	1939	0.0643545	FALSE	#10101080
BAB1_0064	0.067767	9.01109	1.42691	0.242196	1940	0.0643877	FALSE	#10101080
BAB2_0906	0.298227	10.2302	1.42577	0.242381	1941	0.0644208	FALSE	#10101080
BAB1_0172	-0.0786986	7.82868	1.42536	0.242447	1942	0.064454	FALSE	#10101080
BAB1_1414	0.184205	5.82354	1.42443	0.242597	1943	0.0644872	FALSE	#10101080
BAB1_0188	0.147142	10.3298	1.42384	0.242692	1944	0.0645204	FALSE	#10101080
BAB1_1017	-0.173255	8.02489	1.42011	0.243296	1945	0.0645536	FALSE	#10101080
BAB2_0149	0.409883	0.683488	1.41644	0.24389	1946	0.0645868	FALSE	#10101080
BAB1_1680	-0.271851	4.44693	1.41299	0.244451	1947	0.06462	FALSE	#10101080
BAB1_2021	-0.115826	7.0119	1.411	0.244776	1948	0.0646532	FALSE	#10101080
BAB1_0509	-0.0761258	9.35494	1.41071	0.244824	1949	0.0646864	FALSE	#10101080
BAB2_0589	-0.106613	2.80655	1.40913	0.245082	1950	0.0647195	FALSE	#10101080
BAB1_1670	0.153191	10.5057	1.40877	0.245141	1951	0.0647527	FALSE	#10101080
BAB2_1052	0.128008	2.93092	1.40384	0.245948	1952	0.0647859	FALSE	#10101080
BAB1_2144	0.0780425	7.48756	1.40176	0.24629	1953	0.0648191	FALSE	#10101080
BAB2_0991	-0.140464	8.0707	1.40146	0.246339	1954	0.0648523	FALSE	#10101080
BAB1_0810	-0.0740896	9.66183	1.39426	0.247527	1955	0.0648855	FALSE	#10101080
BAB2_1181	0.120393	7.61399	1.38813	0.248545	1956	0.0649187	FALSE	#10101080
BAB2_1136	-0.200289	2.57759	1.38728	0.248687	1957	0.0649519	FALSE	#10101080
BAB2_0595	-0.119782	5.38423	1.38665	0.248792	1958	0.0649851	FALSE	#10101080
BAB1_1715	0.15465	5.39213	1.38425	0.249192	1959	0.0650183	FALSE	#10101080
BAB1_2224	0.14015	4.59557	1.38225	0.249527	1960	0.0650514	FALSE	#10101080
BAB2_0661	-0.0658376	7.58951	1.38129	0.249686	1961	0.0650846	FALSE	#10101080
BAB1_1012	0.125403	5.92548	1.38103	0.249731	1962	0.0651178	FALSE	#10101080
BAB2_1039	0.121727	3.79669	1.3791	0.250053	1963	0.065151	FALSE	#10101080
BAB1_0169	-0.111328	6.10341	1.37491	0.250757	1964	0.0651842	FALSE	#10101080
BAB1_1854	-0.161039	5.05256	1.37383	0.25094	1965	0.0652174	FALSE	#10101080
BAB1_0240	-0.1903	5.77535	1.37016	0.251559	1966	0.0652506	FALSE	#10101080
BAB2_0816	-0.117799	4.35946	1.36923	0.251715	1967	0.0652838	FALSE	#10101080
BAB1_0038	0.0917526	10.2853	1.36887	0.251777	1968	0.065317	FALSE	#10101080
BAB2_0734	0.142156	3.66572	1.3681	0.251907	1969	0.0653501	FALSE	#10101080
BAB1_2150	0.105624	12.2751	1.36724	0.252054	1970	0.0653833	FALSE	#10101080
BAB2_0280	-0.11509	6.2545	1.36439	0.252535	1971	0.0654165	FALSE	#10101080
BAB1_1811	0.0916646	6.60657	1.36426	0.252558	1972	0.0654497	FALSE	#10101080
BAB2_0599	0.124177	5.82386	1.36276	0.252813	1973	0.0654829	FALSE	#10101080
BAB1_0983	0.131874	6.87637	1.36108	0.253099	1974	0.0655161	FALSE	#10101080
BAB1_2046	-0.31614	-0.2381	1.35792	0.253637	1975	0.0655493	FALSE	#10101080
BAB2_0555	-0.0806852	6.38836	1.35514	0.254114	1976	0.0655825	FALSE	#10101080
BAB2_0066	-0.187742	2.335	1.35472	0.254184	1977	0.0656157	FALSE	#10101080
BAB1_1939	-0.093586	6.52882	1.35179	0.254688	1978	0.0656489	FALSE	#10101080
BAB2_1126	0.374383	0.605339	1.35079	0.25486	1979	0.065682	FALSE	#10101080
BAB2_0247	0.0700209	6.27648	1.3493	0.255116	1980	0.0657152	FALSE	#10101080
BAB2_0459	0.121291	7.92324	1.33413	0.257743	1981	0.0657484	FALSE	#10101080
BAB2_0216	0.0894235	5.52327	1.33042	0.258392	1982	0.0657816	FALSE	#10101080
BAB1_0470	-0.0657761	7.00626	1.3294	0.25857	1983	0.0658148	FALSE	#10101080
BAB2_0257	-0.0871993	6.18252	1.32693	0.259001	1984	0.065848	FALSE	#10101080
BAB1_0615	-0.8006	-1.80047	1.3258	0.259201	1985	0.0658812	FALSE	#10101080
BAB1_0425	-0.0986407	10.8425	1.3239	0.259534	1986	0.0659144	FALSE	#10101080
BAB1_1967	0.172944	10.2925	1.32262	0.259761	1987	0.0659476	FALSE	#10101080
BAB2_1010	0.127634	8.79182	1.31679	0.260789	1988	0.0659808	FALSE	#10101080
BAB1_0609	-0.150738	2.37754	1.31644	0.260852	1989	0.0660139	FALSE	#10101080
BAB2_0443	0.149545	7.83052	1.31175	0.261683	1990	0.0660471	FALSE	#10101080
BAB1_0849	-0.101538	4.98224	1.30824	0.262307	1991	0.0660803	FALSE	#10101080
BAB1_1936	0.0647567	6.68251	1.30783	0.26238	1992	0.0661135	FALSE	#10101080
BAB1_1447	0.0680439	8.48592	1.30665	0.262591	1993	0.0661467	FALSE	#10101080
BAB1_2157	0.0511864	9.31281	1.30355	0.263145	1994	0.0661799	FALSE	#10101080
BAB1_0174	-0.101629	4.56033	1.30213	0.263401	1995	0.0662131	FALSE	#10101080
BAB2_0399	-0.22421	6.28496	1.30147	0.263519	1996	0.0662463	FALSE	#10101080
BAB1_1358	0.1262	2.46741	1.30061	0.263674	1997	0.0662795	FALSE	#10101080
BAB1_0034	-0.0603429	7.43641	1.2955	0.264593	1998	0.0663126	FALSE	#10101080
BAB2_0243	-0.0754775	8.5668	1.29483	0.264714	1999	0.0663458	FALSE	#10101080
[truncated: 1,014 more rows]

## Sheet: 2308 DMF v ∆vjbR DMF
	logFC	logCPM	F	PValue	Rank	Benjamini-Hochberg Critical Value		Total.Significance
BAB2_0118	5.64628	7.31992	2106.85	4.27e-28	1	3.32e-05	TRUE	#1F51FF
BAB1_0393	3.30019	7.19258	55.4432	3.9e-08	110	0.00365085	TRUE	#1F51FF
BAB2_0150	2.60701	1.27949	68.8143	4.66e-09	75	0.00248921	TRUE	#1F51FF
BAB2_0151	2.19863	2.16714	99.538	9.15e-11	23	0.000763359	TRUE	#1F51FF
BAB2_0050	2.16724	6.00114	36.5306	1.56e-06	266	0.00882841	TRUE	#1F51FF
BAB2_0149	2.02446	0.683488	24.1843	3.39e-05	468	0.0155327	TRUE	#1F51FF
BAB1_1469	1.98146	8.34182	23.6882	3.9e-05	482	0.0159973	TRUE	#1F51FF
BAB2_0049	1.94482	5.0011	56.526	3.24e-08	101	0.00335214	TRUE	#1F51FF
BAB1_1658	1.86809	7.90479	239.822	2.44e-15	2	6.64e-05	TRUE	#1F51FF
BAB1_0162	1.78974	9.22418	79.3002	1.07e-09	51	0.00169267	TRUE	#1F51FF
BAB2_0249	1.74215	4.08054	92.2686	2.11e-10	32	0.00106206	TRUE	#1F51FF
BAB1_0161	1.69795	6.66647	30.6063	6.29e-06	351	0.0116495	TRUE	#1F51FF
BAB2_0148	1.62857	1.60043	41.2055	5.71e-07	218	0.00723531	TRUE	#1F51FF
BAB1_0082	1.58914	5.96373	35.3149	2.06e-06	282	0.00935944	TRUE	#1F51FF
BAB1_1460	1.58578	8.10172	126.604	5.93e-12	9	0.000298706	TRUE	#1F51FF
BAB1_0580	1.55116	5.37591	49.9419	1.04e-07	140	0.00464653	TRUE	#1F51FF
BAB1_1396	1.53951	5.76832	72.6585	2.67e-09	63	0.00209094	TRUE	#1F51FF
BAB2_0125	1.50939	1.82756	84.8107	5.25e-10	42	0.00139396	TRUE	#1F51FF
BAB2_0248	1.49174	5.08033	126.647	5.9e-12	8	0.000265516	TRUE	#1F51FF
BAB2_0400	1.43588	2.21378	49.8142	1.06e-07	141	0.00467972	TRUE	#1F51FF
BAB2_0684	1.39909	4.90127	168.182	2.01e-13	4	0.000132758	TRUE	#1F51FF
BAB2_0126	1.36858	2.85209	45.4734	2.42e-07	173	0.00574179	TRUE	#1F51FF
BAB2_0414	1.3611	5.0177	115.266	1.75e-11	13	0.000431464	TRUE	#1F51FF
BAB1_2018	1.29521	4.82557	54.2272	4.81e-08	119	0.00394955	TRUE	#1F51FF
BAB1_0166	1.25065	5.71157	20.758	9.15e-05	557	0.0184866	TRUE	#1F51FF
BAB2_0830	1.24746	7.95577	32.4004	4.07e-06	323	0.0107202	TRUE	#1F51FF
BAB2_1105	1.22123	2.68237	53.4633	5.5e-08	121	0.00401593	TRUE	#1F51FF
BAB1_0398	1.20542	5.73916	84.3641	5.56e-10	44	0.00146034	TRUE	#1F51FF
BAB1_0076	1.18052	5.53874	20.9816	8.56e-05	552	0.0183206	TRUE	#1F51FF
BAB2_1104	1.17314	-0.18818	21.0185	8.46e-05	551	0.0182874	TRUE	#1F51FF
BAB2_0634	1.16075	7.00966	76.7185	1.52e-09	57	0.0018918	TRUE	#1F51FF
BAB2_0744	1.11135	8.10518	119.819	1.12e-11	10	0.000331895	TRUE	#1F51FF
BAB1_1543	1.08953	6.43459	56.1436	3.46e-08	107	0.00355128	TRUE	#1F51FF
BAB1_0376	1.08514	3.89152	33.8624	2.88e-06	308	0.0102224	TRUE	#1F51FF
BAB2_1182	1.07727	10.7535	35.8969	1.8e-06	276	0.00916031	TRUE	#1F51FF
BAB1_2225	1.06956	10.7261	35.8713	1.81e-06	277	0.00919349	TRUE	#1F51FF
BAB1_2233	1.05631	10.7842	35.0375	2.19e-06	290	0.00962496	TRUE	#1F51FF
BAB2_0152	1.05409	0.995938	16.2929	0.000375874	739	0.024527	TRUE	#1F51FF
BAB1_0017	1.04927	4.34831	33.2457	3.33e-06	316	0.0104879	TRUE	#1F51FF
BAB2_0553	1.0484	8.14222	48.8566	1.27e-07	148	0.00491205	TRUE	#1F51FF
BAB1_1967	1.02668	10.2925	45.6485	2.34e-07	167	0.00554265	TRUE	#1F51FF
BAB1_0883	1.02131	6.45478	28.2247	1.15e-05	397	0.0131762	TRUE	#1F51FF
BAB1_0080	1.02025	8.48699	87.1141	3.94e-10	38	0.0012612	TRUE	#1F51FF
BAB2_0127	1.01427	1.81482	27.9838	1.22e-05	402	0.0133422	TRUE	#1F51FF
BAB2_1026	1.01173	8.12205	82.1177	7.42e-10	48	0.0015931	TRUE	#1F51FF
BAB1_1754	1.0095	8.23486	38.2647	1.07e-06	248	0.008231	TRUE	#1F51FF
BAB1_1136	1.00912	6.16399	47.6608	1.59e-07	156	0.00517756	TRUE	#1F51FF
BAB1_1363	1.00847	4.71383	69.8409	4e-09	69	0.00229008	TRUE	#1F51FF
BAB1_1839	1.0076	5.47735	87.4505	3.78e-10	37	0.00122801	TRUE	#1F51FF
BAB1_1855	1.00552	4.78907	35.141	2.14e-06	286	0.0094922	TRUE	#1F51FF
BAB1_0623	1.00388	-1.91208	2.03081	0.165087	1993	0.0661467	FALSE	#10101080
BAB2_1029	1.00055	6.73809	48.0126	1.48e-07	152	0.00504481	TRUE	#1F51FF
BAB1_1755	0.998543	6.44485	88.3182	3.4e-10	36	0.00119482	TRUE	#1F51FF
BAB1_0800	0.984737	7.3326	78.4637	1.2e-09	54	0.00179223	TRUE	#1F51FF
BAB1_2046	0.970981	-0.2381	8.8747	0.00588244	1148	0.0381016	TRUE	#1F51FF
BAB2_0122	0.968992	0.0138021	10.4134	0.00315735	1044	0.0346499	TRUE	#1F51FF
BAB1_0310	0.962239	5.20493	65.2626	7.94e-09	78	0.00258878	TRUE	#1F51FF
BAB1_1856	0.959126	5.13634	35.8114	1.84e-06	278	0.00922668	TRUE	#1F51FF
BAB1_2184	0.94725	5.68428	80.0052	9.77e-10	50	0.00165948	TRUE	#1F51FF
BAB2_0780	0.946827	3.15842	38.6934	9.73e-07	244	0.00809824	TRUE	#1F51FF
BAB1_1192	0.945033	8.62653	90.9226	2.48e-10	34	0.00112844	TRUE	#1F51FF
BAB2_0779	0.944025	4.19929	27.0455	1.56e-05	419	0.0139064	TRUE	#1F51FF
BAB2_1108	0.942259	9.61415	43.2338	3.77e-07	190	0.00630601	TRUE	#1F51FF
BAB1_0530	0.941793	7.80763	92.4613	2.06e-10	31	0.00102888	TRUE	#1F51FF
BAB2_0829	0.934893	7.17612	14.6552	0.000656965	827	0.0274477	TRUE	#1F51FF
BAB1_0068	0.929457	3.15724	41.5945	5.27e-07	211	0.00700299	TRUE	#1F51FF
BAB2_1030	0.925207	4.28918	33.3125	3.27e-06	314	0.0104215	TRUE	#1F51FF
BAB1_2116	0.925082	6.60056	17.1025	0.000287636	700	0.0232327	TRUE	#1F51FF
BAB2_1008	0.921854	7.57721	169.548	1.82e-13	3	9.96e-05	TRUE	#1F51FF
BAB1_1362	0.911213	4.93863	78.176	1.25e-09	55	0.00182542	TRUE	#1F51FF
BAB2_1134	0.906004	0.822252	18.8107	0.000166382	630	0.0209094	TRUE	#1F51FF
BAB1_1877	0.897352	5.3711	44.4647	2.95e-07	182	0.00604049	TRUE	#1F51FF
BAB1_0353	0.882003	7.34167	36.9166	1.44e-06	260	0.00862927	TRUE	#1F51FF
BAB1_1499	0.882002	7.56588	69.219	4.39e-09	72	0.00238965	TRUE	#1F51FF
BAB2_0491	0.881402	7.04699	136.899	2.37e-12	6	0.000199137	TRUE	#1F51FF
BAB1_2090	0.86775	-0.988433	5.10738	0.0317155	1508	0.0500498	TRUE	#1F51FF
BAB2_0759	0.86244	7.12264	59.5963	1.95e-08	92	0.00305344	TRUE	#1F51FF
BAB1_1127	0.847138	9.26558	25.9793	2.07e-05	432	0.0143379	TRUE	#1F51FF
BAB1_0967	0.839448	5.67168	34.1467	2.69e-06	305	0.0101228	TRUE	#1F51FF
BAB1_1591	0.836615	8.96738	45.9711	2.19e-07	166	0.00550946	TRUE	#1F51FF
BAB1_0460	0.836277	6.63463	42.0605	4.79e-07	205	0.00680385	TRUE	#1F51FF
BAB2_0820	0.835601	3.96477	36.4005	1.61e-06	268	0.00889479	TRUE	#1F51FF
BAB1_0222	0.833859	6.47511	24.5234	3.09e-05	464	0.0153999	TRUE	#1F51FF
BAB2_0265	0.832021	6.09219	84.7826	5.27e-10	43	0.00142715	TRUE	#1F51FF
BAB2_0322	0.830834	3.76892	36.14	1.71e-06	274	0.00909393	TRUE	#1F51FF
BAB1_0757	0.830736	5.41191	39.191	8.74e-07	240	0.00796548	TRUE	#1F51FF
BAB1_1678	0.83029	7.27309	118.035	1.33e-11	11	0.000365085	TRUE	#1F51FF
BAB2_0121	0.829802	1.78834	18.2882	0.000196243	656	0.0217723	TRUE	#1F51FF
BAB2_1098	0.827403	4.04306	75.7489	1.73e-09	58	0.00192499	TRUE	#1F51FF
BAB1_0884	0.826165	4.3834	15.5392	0.000484584	778	0.0258214	TRUE	#1F51FF
BAB2_0419	0.82229	3.26961	41.7096	5.15e-07	208	0.00690342	TRUE	#1F51FF
BAB2_0625	0.821508	5.61795	46.1391	2.12e-07	165	0.00547627	TRUE	#1F51FF
BAB2_1041	0.818009	4.93066	100.207	8.5e-11	22	0.000730169	TRUE	#1F51FF
BAB1_0973	0.816497	9.53114	37.2378	1.34e-06	256	0.00849651	TRUE	#1F51FF
BAB2_1085	0.812664	3.45595	52.7537	6.23e-08	123	0.00408231	TRUE	#1F51FF
BAB1_0863	0.809111	6.68972	17.8034	0.000229151	680	0.0225689	TRUE	#1F51FF
BAB1_1070	0.804694	8.44142	36.5005	1.58e-06	267	0.0088616	TRUE	#1F51FF
BAB2_0538	0.800953	6.03324	19.0465	0.000154539	622	0.0206439	TRUE	#1F51FF
BAB2_0518	0.799296	8.7047	18.1185	0.000207141	664	0.0220378	TRUE	#1F51FF
BAB2_1097	0.798821	3.12393	22.2545	5.88e-05	521	0.0172917	TRUE	#1F51FF
BAB1_1572	0.798331	5.53145	42.7107	4.19e-07	198	0.00657152	TRUE	#1F51FF
BAB1_1878	0.797655	8.61367	75.0621	1.91e-09	59	0.00195818	TRUE	#1F51FF
BAB2_0123	0.797486	0.414281	12.3332	0.00151451	924	0.0306671	TRUE	#1F51FF
BAB1_1196	0.795869	7.50516	29.2983	8.72e-06	374	0.0124129	TRUE	#1F51FF
BAB2_1128	0.787793	0.895145	8.83243	0.00598665	1149	0.0381347	TRUE	#1F51FF
BAB2_0831	0.786614	7.32476	15.3471	0.000517411	790	0.0262197	TRUE	#1F51FF
BAB1_0956	0.784286	6.98755	46.5629	1.96e-07	164	0.00544308	TRUE	#1F51FF
BAB2_0666	0.782663	7.16857	40.1624	7.11e-07	234	0.00776635	TRUE	#1F51FF
BAB1_1470	0.782574	5.57066	14.9885	0.000585259	810	0.0268835	TRUE	#1F51FF
BAB1_0587	0.781411	7.16352	32.8719	3.63e-06	318	0.0105543	TRUE	#1F51FF
BAB2_0231	0.780532	5.81533	94.4676	1.63e-10	27	0.000896117	TRUE	#1F51FF
BAB2_0778	0.778594	4.16781	45.3824	2.46e-07	175	0.00580816	TRUE	#1F51FF
BAB1_0381	0.776918	2.43031	14.8175	0.000620928	817	0.0271158	TRUE	#1F51FF
BAB1_2064	0.773491	6.31634	41.1089	5.83e-07	219	0.0072685	TRUE	#1F51FF
BAB2_0310	0.772547	7.41484	45.6158	2.35e-07	170	0.00564222	TRUE	#1F51FF
BAB2_0977	0.768178	7.55376	71.3198	3.23e-09	66	0.00219051	TRUE	#1F51FF
BAB2_0297	0.76403	4.81207	56.1601	3.45e-08	106	0.00351809	TRUE	#1F51FF
BAB1_1274	0.764004	7.7953	63.8792	9.83e-09	80	0.00265516	TRUE	#1F51FF
BAB2_1072	0.763917	4.12186	51.1997	8.24e-08	134	0.00444739	TRUE	#1F51FF
BAB1_1817	0.763167	6.18532	81.1371	8.42e-10	49	0.00162629	TRUE	#1F51FF
BAB1_0171	0.760372	6.97292	111.936	2.45e-11	15	0.000497843	TRUE	#1F51FF
BAB1_0343	0.755648	7.50234	29.3252	8.66e-06	373	0.0123797	TRUE	#1F51FF
BAB2_0508	0.754077	2.68724	18.1738	0.000203521	662	0.0219715	TRUE	#1F51FF
BAB1_0129	0.75369	5.38958	48.9507	1.24e-07	147	0.00487886	TRUE	#1F51FF
BAB2_0068	0.75289	6.34088	109.228	3.23e-11	16	0.000531032	TRUE	#1F51FF
BAB1_0814	0.749607	6.27684	96.744	1.25e-10	24	0.000796548	TRUE	#1F51FF
BAB1_0779	0.749256	7.07503	16.712	0.000327039	716	0.0237637	TRUE	#1F51FF
BAB1_1738	0.747804	7.06371	47.3678	1.68e-07	159	0.00527713	TRUE	#1F51FF
BAB1_0250	0.744763	7.30564	83.6775	6.07e-10	46	0.00152672	TRUE	#1F51FF
BAB1_0231	0.740009	1.05541	11.2016	0.002323	989	0.0328244	TRUE	#1F51FF
BAB1_1534	0.73746	6.17258	66.0583	7.03e-09	77	0.00255559	TRUE	#1F51FF
BAB1_1838	0.735125	6.02424	57.2544	2.87e-08	97	0.00321938	TRUE	#1F51FF
BAB1_0700	0.733023	2.56508	16.4543	0.000356195	731	0.0242615	TRUE	#1F51FF
BAB1_0276	0.731257	0.296765	7.20281	0.0120337	1305	0.0433123	TRUE	#1F51FF
BAB2_1095	0.729961	1.5445	14.1333	0.00078896	856	0.0284102	TRUE	#1F51FF
BAB1_1999	0.729782	5.91727	34.0539	2.75e-06	306	0.010156	TRUE	#1F51FF
BAB1_1333	0.727772	7.06224	165.337	2.48e-13	5	0.000165948	TRUE	#1F51FF
BAB2_0187	0.727585	7.09156	43.7175	3.42e-07	187	0.00620644	TRUE	#1F51FF
BAB2_0933	0.725768	5.00356	20.8322	8.95e-05	554	0.018387	TRUE	#1F51FF
BAB1_0437	0.724811	3.75456	23.8286	3.75e-05	477	0.0158314	TRUE	#1F51FF
BAB1_0018	0.724253	3.19697	32.7235	3.76e-06	319	0.0105875	TRUE	#1F51FF
BAB1_1821	0.722759	8.56112	17.6092	0.000243953	687	0.0228012	TRUE	#1F51FF
BAB1_0644	0.721415	7.30285	28.3507	1.11e-05	391	0.0129771	TRUE	#1F51FF
BAB2_0334	0.720954	4.71033	12.3213	0.00152121	926	0.0307335	TRUE	#1F51FF
BAB2_0879	0.720299	6.60825	112.56	2.3e-11	14	0.000464653	TRUE	#1F51FF
BAB2_0162	0.716206	6.29574	13.6561	0.000934841	870	0.0288749	TRUE	#1F51FF
BAB2_0282	0.714952	8.4272	69.5578	4.17e-09	70	0.00232327	TRUE	#1F51FF
BAB1_0461	0.712608	6.65006	34.7175	2.36e-06	296	0.0098241	TRUE	#1F51FF
BAB1_1737	0.707716	6.87759	54.5657	4.54e-08	116	0.00384998	TRUE	#1F51FF
BAB1_1962	0.707549	7.03604	67.1251	5.99e-09	76	0.0025224	TRUE	#1F51FF
BAB1_0506	0.707538	6.4476	91.3157	2.36e-10	33	0.00109525	TRUE	#1F51FF
BAB1_0993	0.70487	5.56419	33.8549	2.88e-06	309	0.0102556	TRUE	#1F51FF
BAB2_0777	0.695304	6.06185	74.2272	2.14e-09	61	0.00202456	TRUE	#1F51FF
BAB2_0802	0.694796	0.834847	11.0917	0.0024234	1000	0.0331895	TRUE	#1F51FF
BAB2_0808	0.691718	4.10293	25.8094	2.17e-05	435	0.0144374	TRUE	#1F51FF
BAB1_0238	0.689907	7.49665	115.729	1.67e-11	12	0.000398274	TRUE	#1F51FF
BAB1_0227	0.688998	8.31574	5.83881	0.0223776	1418	0.0470627	TRUE	#1F51FF
BAB1_0449	0.687779	8.95828	16.9349	0.000303884	707	0.023465	TRUE	#1F51FF
BAB2_0519	0.687224	5.35844	93.4675	1.83e-10	29	0.000962496	TRUE	#1F51FF
BAB1_0266	0.679099	1.8501	11.3821	0.00216764	979	0.0324925	TRUE	#1F51FF
BAB1_0230	0.676636	3.13372	17.5164	0.000251384	691	0.022934	TRUE	#1F51FF
BAB1_0315	0.675356	5.04492	108.395	3.52e-11	17	0.000564222	TRUE	#1F51FF
BAB1_1213	0.6749	7.06839	51.5769	7.69e-08	130	0.00431464	TRUE	#1F51FF
BAB1_0259	0.674052	2.25023	19.1252	0.000150791	613	0.0203452	TRUE	#1F51FF
BAB2_1101	0.671814	2.23208	22.7304	5.12e-05	506	0.0167939	TRUE	#1F51FF
BAB1_1535	0.670178	6.68399	55.9376	3.58e-08	108	0.00358447	TRUE	#1F51FF
BAB2_0857	0.667637	8.35611	85.5561	4.78e-10	41	0.00136077	TRUE	#1F51FF
BAB1_2074	0.66718	8.09455	19.9563	0.000116665	585	0.0194159	TRUE	#1F51FF
BAB1_2100	0.664916	4.75347	24.9789	2.72e-05	449	0.0149021	TRUE	#1F51FF
BAB1_1795	0.663955	6.00944	73.5503	2.35e-09	62	0.00205775	TRUE	#1F51FF
BAB2_0388	0.661378	6.59521	104.607	5.26e-11	18	0.000597411	TRUE	#1F51FF
BAB2_0656	0.661235	7.96389	52.3571	6.69e-08	125	0.00414869	TRUE	#1F51FF
BAB2_0168	0.660684	1.3964	12.4162	0.00146855	920	0.0305344	TRUE	#1F51FF
BAB1_0888	0.659673	5.54298	13.7792	0.00089463	867	0.0287753	TRUE	#1F51FF
BAB2_1086	0.659509	3.66358	55.2735	4.01e-08	113	0.00375041	TRUE	#1F51FF
BAB1_0546	0.656804	5.04016	21.2389	7.93e-05	544	0.0180551	TRUE	#1F51FF
BAB2_0343	0.655962	8.37274	35.464	1.99e-06	281	0.00932625	TRUE	#1F51FF
BAB1_1818	0.653746	6.98212	25.4496	2.39e-05	437	0.0145038	TRUE	#1F51FF
BAB1_0524	0.653651	5.15461	49.3696	1.15e-07	144	0.00477929	TRUE	#1F51FF
BAB1_1124	0.649006	7.57666	39.4634	8.25e-07	238	0.0078991	TRUE	#1F51FF
BAB1_1426	0.648397	5.83371	36.6282	1.53e-06	264	0.00876203	TRUE	#1F51FF
BAB1_1485	0.643804	9.47152	9.20542	0.00513191	1117	0.0370727	TRUE	#1F51FF
BAB1_1068	0.64038	8.47955	128.302	5.07e-12	7	0.000232327	TRUE	#1F51FF
BAB2_0863	0.637401	6.3711	45.52	2.4e-07	172	0.0057086	TRUE	#1F51FF
BAB2_0295	0.635755	5.94831	41.4048	5.48e-07	214	0.00710256	TRUE	#1F51FF
BAB2_0874	0.63264	6.07312	22.2273	5.93e-05	522	0.0173249	TRUE	#1F51FF
BAB1_0197	0.631904	2.99259	34.7939	2.32e-06	295	0.00979091	TRUE	#1F51FF
BAB2_0873	0.631853	9.4339	29.6642	7.95e-06	364	0.012081	TRUE	#1F51FF
BAB1_1080	0.631625	8.55208	15.4225	0.000504248	786	0.026087	TRUE	#1F51FF
BAB1_0201	0.631401	6.64448	18.906	0.000161484	627	0.0208098	TRUE	#1F51FF
BAB2_0240	0.631291	0.957613	9.43549	0.00467129	1102	0.0365748	TRUE	#1F51FF
BAB1_0061	0.628693	5.94453	53.5593	5.41e-08	120	0.00398274	TRUE	#1F51FF
BAB2_0943	0.628345	10.3709	2.36453	0.135241	1919	0.0636907	FALSE	#10101080
BAB1_1718	0.618167	7.17385	27.5345	1.37e-05	410	0.0136077	TRUE	#1F51FF
BAB1_2095	0.614685	3.84918	11.3284	0.00221269	980	0.0325257	TRUE	#1F51FF
BAB1_0095	0.613539	6.25856	38.6006	9.93e-07	245	0.00813143	TRUE	#1F51FF
BAB1_1978	0.613477	6.26294	92.6104	2.03e-10	30	0.000995685	TRUE	#1F51FF
BAB1_1142	0.610623	5.49711	7.94135	0.00872332	1223	0.0405908	TRUE	#1F51FF
BAB2_1133	0.608006	1.03376	7.56391	0.0102703	1269	0.0421175	TRUE	#1F51FF
BAB1_0818	0.606853	6.60373	50.534	9.3e-08	136	0.00451377	TRUE	#1F51FF
BAB2_0502	0.606535	6.98389	24.0084	3.56e-05	473	0.0156986	TRUE	#1F51FF
BAB2_0676	0.606403	8.78183	6.24297	0.018549	1375	0.0456356	TRUE	#1F51FF
BAB1_0721	0.605772	6.8654	69.5074	4.2e-09	71	0.00235645	TRUE	#1F51FF
BAB1_1481	0.6047	3.64159	10.8539	0.0026572	1011	0.0335546	TRUE	#1F51FF
BAB1_1354	0.604104	7.96231	31.1767	5.47e-06	343	0.011384	TRUE	#1F51FF
BAB1_0894	0.603635	6.76388	50.3981	9.53e-08	138	0.00458015	TRUE	#1F51FF
BAB1_1899	0.600568	5.9506	40.5046	6.62e-07	228	0.00756721	TRUE	#1F51FF
BAB2_0828	0.595655	8.29928	6.18064	0.0190894	1385	0.0459675	TRUE	#1F51FF
BAB2_0348	0.594124	7.2252	20.0162	0.000114547	584	0.0193827	TRUE	#1F51FF
BAB1_0273	0.594079	2.85046	12.2704	0.00155032	928	0.0307999	TRUE	#1F51FF
BAB2_1016	0.592574	3.59417	19.5756	0.000131135	601	0.0199469	TRUE	#1F51FF
BAB2_0272	0.589834	5.65986	22.6001	5.32e-05	512	0.016993	TRUE	#1F51FF
BAB1_2155	0.588551	8.70773	101.948	7.01e-11	20	0.00066379	TRUE	#1F51FF
BAB2_0999	0.587479	3.88662	16.9398	0.000303395	706	0.0234318	TRUE	#1F51FF
BAB2_0822	0.586662	6.82278	5.7346	0.0235001	1430	0.047461	TRUE	#1F51FF
BAB2_0939	0.585798	5.53789	34.6481	2.4e-06	298	0.00989047	TRUE	#1F51FF
BAB1_0674	0.585727	8.8215	34.3599	2.56e-06	303	0.0100564	TRUE	#1F51FF
BAB2_0964	0.585487	8.90519	8.4261	0.00709712	1182	0.03923	TRUE	#1F51FF
BAB1_1341	0.585293	5.26889	32.4623	4.01e-06	322	0.010687	TRUE	#1F51FF
BAB1_0621	0.58466	-0.874219	2.74919	0.108362	1856	0.0615997	FALSE	#10101080
BAB1_0578	0.583501	3.30765	8.82554	0.00600383	1150	0.0381679	TRUE	#1F51FF
BAB1_2081	0.58121	8.28377	10.0834	0.00359836	1067	0.0354132	TRUE	#1F51FF
BAB1_1468	0.57222	9.61361	8.03812	0.00836884	1215	0.0403253	TRUE	#1F51FF
BAB1_0020	0.57011	1.38462	8.3773	0.00724485	1186	0.0393628	TRUE	#1F51FF
BAB2_0733	0.569529	5.16978	22.8677	4.93e-05	502	0.0166611	TRUE	#1F51FF
BAB2_0492	0.568948	4.86585	21.3454	7.68e-05	541	0.0179555	TRUE	#1F51FF
BAB1_1148	0.567389	5.45119	23.886	3.69e-05	476	0.0157982	TRUE	#1F51FF
BAB1_0687	0.567069	6.75881	31.4208	5.15e-06	338	0.0112181	TRUE	#1F51FF
BAB2_0809	0.566991	4.17806	37.6128	1.23e-06	252	0.00836376	TRUE	#1F51FF
BAB1_1715	0.566364	5.39213	18.1999	0.000201837	661	0.0219383	TRUE	#1F51FF
BAB1_1794	0.565389	7.08202	42.4483	4.42e-07	201	0.00667109	TRUE	#1F51FF
BAB1_1868	0.564674	10.9669	7.64752	0.00990351	1260	0.0418188	TRUE	#1F51FF
BAB2_0823	0.563915	7.67858	4.31502	0.0469771	1604	0.053236	TRUE	#1F51FF
BAB2_0307	0.563044	5.40606	19.2158	0.000146595	610	0.0202456	TRUE	#1F51FF
BAB1_1676	0.559587	8.50456	71.3852	3.2e-09	65	0.00215732	TRUE	#1F51FF
BAB1_1776	0.555938	2.92174	12.3284	0.00151721	925	0.0307003	TRUE	#1F51FF
BAB2_1040	0.554327	5.447	28.3399	1.11e-05	393	0.0130435	TRUE	#1F51FF
BAB1_0650	0.551525	7.96722	51.9122	7.24e-08	127	0.00421507	TRUE	#1F51FF
BAB1_0581	0.550868	4.90668	10.1738	0.00347134	1056	0.0350481	TRUE	#1F51FF
BAB2_0821	0.548692	7.09471	5.58362	0.0252378	1451	0.048158	TRUE	#1F51FF
BAB1_2175	0.547366	8.5771	96.4462	1.3e-10	25	0.000829738	TRUE	#1F51FF
BAB2_0374	0.54735	5.24494	16.3156	0.00037304	737	0.0244607	TRUE	#1F51FF
BAB1_1717	0.544235	7.69965	47.1419	1.75e-07	161	0.00534351	TRUE	#1F51FF
BAB1_1661	0.544193	3.69457	19.1787	0.0001483	611	0.0202788	TRUE	#1F51FF
BAB2_0030	0.54313	1.96258	15.9561	0.000420807	756	0.0250913	TRUE	#1F51FF
BAB2_0770	0.543006	6.78801	40.7675	6.26e-07	225	0.00746764	TRUE	#1F51FF
BAB1_0490	0.542942	8.54821	56.2992	3.37e-08	104	0.00345171	TRUE	#1F51FF
BAB1_2207	0.541963	4.35658	14.5726	0.000676171	832	0.0276137	TRUE	#1F51FF
BAB2_1103	0.541329	2.23576	11.0737	0.00244035	1001	0.0332227	TRUE	#1F51FF
BAB1_0458	0.537936	5.40023	19.8826	0.000119324	588	0.0195154	TRUE	#1F51FF
BAB1_1283	0.537921	7.94207	79.0336	1.11e-09	52	0.00172586	TRUE	#1F51FF
BAB2_0616	0.537509	6.56426	32.9108	3.6e-06	317	0.0105211	TRUE	#1F51FF
BAB2_0792	0.536981	6.68576	59.1996	2.08e-08	93	0.00308662	TRUE	#1F51FF
BAB1_1879	0.536196	7.96786	45.5754	2.37e-07	171	0.00567541	TRUE	#1F51FF
BAB2_1114	0.533156	3.48947	18.9735	0.000158104	625	0.0207434	TRUE	#1F51FF
BAB1_1672	0.531789	6.3606	68.9237	4.58e-09	74	0.00245602	TRUE	#1F51FF
BAB1_1069	0.530651	7.96843	62.7526	1.17e-08	85	0.00282111	TRUE	#1F51FF
BAB1_0154	0.530501	8.29737	28.0379	1.2e-05	400	0.0132758	TRUE	#1F51FF
BAB1_0414	0.530279	8.02594	18.6765	0.000173556	639	0.0212081	TRUE	#1F51FF
BAB2_1076	0.529872	4.24009	27.0227	1.57e-05	420	0.0139396	TRUE	#1F51FF
BAB2_0298	0.528643	5.96291	25.1833	2.57e-05	443	0.014703	TRUE	#1F51FF
BAB2_0758	0.528354	7.92924	17.671	0.000239131	684	0.0227016	TRUE	#1F51FF
BAB2_0156	0.527532	-0.177734	1.87716	0.181443	2039	0.0676734	FALSE	#10101080
BAB1_0998	0.527242	7.76206	37.1666	1.36e-06	257	0.00852971	TRUE	#1F51FF
BAB1_1154	0.526595	4.73926	33.9306	2.83e-06	307	0.0101892	TRUE	#1F51FF
BAB1_2142	0.52642	7.21637	58.2756	2.42e-08	96	0.00318619	TRUE	#1F51FF
BAB2_1077	0.525535	7.69026	61.3704	1.46e-08	88	0.00292068	TRUE	#1F51FF
BAB2_0847	0.52533	4.42528	19.4346	0.000136973	604	0.0200465	TRUE	#1F51FF
BAB1_0304	0.525164	6.54662	29.213	8.91e-06	375	0.0124461	TRUE	#1F51FF
BAB1_1536	0.523322	2.4288	6.32175	0.0178898	1371	0.0455028	TRUE	#1F51FF
BAB1_1778	0.522727	8.7862	29.142	9.07e-06	377	0.0125124	TRUE	#1F51FF
BAB2_1153	0.522312	10.4874	86.5059	4.25e-10	39	0.00129439	TRUE	#1F51FF
BAB2_0427	0.521381	3.8656	21.0345	8.42e-05	549	0.018221	TRUE	#1F51FF
BAB1_0236	0.519652	5.59959	54.8459	4.32e-08	114	0.0037836	TRUE	#1F51FF
BAB1_0523	0.51859	3.53764	20.3143	0.00010461	572	0.0189844	TRUE	#1F51FF
BAB1_0195	0.518139	4.9767	22.7596	5.08e-05	505	0.0167607	TRUE	#1F51FF
BAB2_0335	0.517736	6.19905	9.17799	0.00519003	1121	0.0372054	TRUE	#1F51FF
BAB1_1820	0.516975	6.48754	23.8052	3.77e-05	478	0.0158646	TRUE	#1F51FF
BAB1_0727	0.516771	4.08663	22.6925	5.18e-05	509	0.0168935	TRUE	#1F51FF
BAB1_0519	0.515903	4.20688	20.1901	0.000108633	578	0.0191835	TRUE	#1F51FF
BAB1_1665	0.515805	9.28791	8.48347	0.00692759	1179	0.0391304	TRUE	#1F51FF
BAB2_0850	0.513951	7.24088	25.0412	2.68e-05	447	0.0148357	TRUE	#1F51FF
BAB2_0291	0.511473	5.26133	12.7325	0.00130676	910	0.0302025	TRUE	#1F51FF
BAB1_1279	0.511403	5.87672	20.3145	0.000104605	571	0.0189512	TRUE	#1F51FF
BAB1_0428	0.510549	2.81924	7.14541	0.0123432	1311	0.0435115	TRUE	#1F51FF
BAB1_1240	0.509086	9.89136	15.3171	0.000522734	792	0.0262861	TRUE	#1F51FF
BAB2_0840	0.507155	9.02993	16.1276	0.000397246	744	0.024693	TRUE	#1F51FF
BAB1_2148	0.507125	7.05227	48.4952	1.36e-07	151	0.00501162	TRUE	#1F51FF
BAB1_0338	0.507033	6.2817	49.3453	1.16e-07	145	0.00481248	TRUE	#1F51FF
BAB2_1109	0.50663	5.26692	34.4064	2.54e-06	302	0.0100232	TRUE	#1F51FF
BAB1_0157	0.506321	5.41938	28.8167	9.86e-06	385	0.012778	TRUE	#1F51FF
BAB1_1419	0.505411	9.74103	47.9623	1.5e-07	153	0.005078	TRUE	#1F51FF
BAB2_0839	0.505192	8.35438	11.8536	0.00181232	951	0.0315632	TRUE	#1F51FF
BAB1_1322	0.504537	6.1377	56.507	3.25e-08	102	0.00338533	TRUE	#1F51FF
BAB2_0527	0.5042	4.14876	34.8154	2.31e-06	294	0.00975772	TRUE	#1F51FF
BAB1_1321	0.503136	4.37027	29.8129	7.66e-06	361	0.0119814	TRUE	#1F51FF
BAB1_1435	0.503005	8.36728	29.7172	7.85e-06	362	0.0120146	TRUE	#1F51FF
BAB1_0283	0.50232	4.87565	17.8964	0.000222402	672	0.0223034	TRUE	#1F51FF
BAB2_0899	0.496537	1.79187	10.2909	0.00331375	1053	0.0349486	TRUE	#1F51FF
BAB2_1046	0.493664	3.92254	31.5686	4.97e-06	335	0.0111185	TRUE	#1F51FF
BAB1_0196	0.493643	4.21442	15.9564	0.000420765	755	0.0250581	TRUE	#1F51FF
BAB1_0900	0.493521	6.0486	22.5718	5.36e-05	513	0.0170262	TRUE	#1F51FF
BAB2_0975	0.491684	6.89465	19.12	0.000151036	615	0.0204116	TRUE	#1F51FF
BAB1_0642	0.491275	5.93226	52.2107	6.87e-08	126	0.00418188	TRUE	#1F51FF
BAB1_1334	0.491239	7.62003	58.4789	2.34e-08	95	0.003153	TRUE	#1F51FF
BAB2_0341	0.491012	0.999944	3.63174	0.066904	1695	0.0562562	FALSE	#10101080
BAB1_1267	0.490962	9.24805	16.6949	0.000328897	718	0.0238301	TRUE	#1F51FF
BAB2_0478	0.490725	5.33583	30.0564	7.21e-06	356	0.0118155	TRUE	#1F51FF
BAB1_1885	0.489479	9.1059	39.2473	8.64e-07	239	0.00793229	TRUE	#1F51FF
BAB2_0128	0.488158	1.84049	8.59202	0.00661876	1170	0.0388317	TRUE	#1F51FF
BAB1_1376	0.486379	8.97163	17.8602	0.000225006	676	0.0224361	TRUE	#1F51FF
BAB1_0597	0.486211	1.49292	8.78393	0.00610871	1156	0.0383671	TRUE	#1F51FF
BAB2_0811	0.483221	5.99187	63.2394	1.09e-08	82	0.00272154	TRUE	#1F51FF
BAB1_1763	0.483191	8.86174	43.6194	3.49e-07	188	0.00623963	TRUE	#1F51FF
BAB1_1953	0.483048	4.37544	12.398	0.00147852	922	0.0306007	TRUE	#1F51FF
BAB1_1852	0.482114	5.18955	15.487	0.00049327	784	0.0260206	TRUE	#1F51FF
BAB2_1082	0.481112	5.98489	56.1739	3.44e-08	105	0.0034849	TRUE	#1F51FF
BAB2_0477	0.479303	6.75911	22.7193	5.14e-05	508	0.0168603	TRUE	#1F51FF
BAB2_0628	0.479078	6.50633	15.1645	0.000550829	798	0.0264852	TRUE	#1F51FF
BAB1_0373	0.477814	6.00404	44.4554	2.95e-07	183	0.00607368	TRUE	#1F51FF
BAB2_1148	0.477788	4.07166	19.0701	0.000153403	620	0.0205775	TRUE	#1F51FF
BAB2_0317	0.477711	2.95256	7.48996	0.0106071	1274	0.0422834	TRUE	#1F51FF
BAB1_0476	0.474254	7.58521	18.7153	0.000171447	637	0.0211417	TRUE	#1F51FF
BAB1_0919	0.474223	6.08633	15.7369	0.000453124	764	0.0253568	TRUE	#1F51FF
BAB1_0116	0.473642	12.8876	27.5734	1.36e-05	408	0.0135413	TRUE	#1F51FF
BAB2_0362	0.472309	3.95859	18.2531	0.000198448	658	0.0218387	TRUE	#1F51FF
BAB1_1961	0.471733	4.96261	29.3387	8.63e-06	371	0.0123133	TRUE	#1F51FF
BAB1_2129	0.470943	11.6987	7.67498	0.0097862	1255	0.0416528	TRUE	#1F51FF
BAB1_1788	0.470083	7.3501	44.764	2.78e-07	178	0.00590773	TRUE	#1F51FF
BAB1_1844	0.469718	5.67642	13.2097	0.00109793	888	0.0294723	TRUE	#1F51FF
BAB1_0515	0.469122	8.40666	25.8178	2.17e-05	434	0.0144042	TRUE	#1F51FF
BAB1_1630	0.468968	6.51678	27.4248	1.41e-05	414	0.0137405	TRUE	#1F51FF
BAB1_0805	0.468671	4.89239	27.4302	1.41e-05	413	0.0137073	TRUE	#1F51FF
BAB1_1407	0.468427	6.4313	41.5784	5.29e-07	212	0.00703618	TRUE	#1F51FF
BAB2_0474	0.46729	6.84357	33.6106	3.05e-06	311	0.0103219	TRUE	#1F51FF
BAB1_2180	0.464575	7.42293	43.0071	3.95e-07	191	0.0063392	TRUE	#1F51FF
BAB2_0825	0.463341	6.53381	3.58747	0.0684918	1702	0.0564885	FALSE	#10101080
BAB1_1851	0.461176	6.50097	70.8423	3.46e-09	67	0.0022237	TRUE	#1F51FF
BAB1_0596	0.459485	0.370037	4.36513	0.0458007	1597	0.0530037	TRUE	#1F51FF
BAB1_0893	0.458628	8.2841	18.4682	0.00018535	646	0.0214404	TRUE	#1F51FF
BAB2_0446	0.457826	6.21553	22.8328	4.98e-05	503	0.0166943	TRUE	#1F51FF
BAB1_1808	0.457051	10.1891	20.8815	8.82e-05	553	0.0183538	TRUE	#1F51FF
BAB2_0826	0.456639	6.91709	3.48888	0.0721822	1721	0.0571192	FALSE	#10101080
BAB1_1282	0.455812	6.16582	16.8686	0.000310582	709	0.0235314	TRUE	#1F51FF
BAB1_0139	0.454772	8.15604	32.1926	4.27e-06	325	0.0107866	TRUE	#1F51FF
BAB1_0191	0.454374	9.47376	20.7876	9.07e-05	556	0.0184534	TRUE	#1F51FF
BAB1_0565	0.453691	5.12057	27.8858	1.25e-05	404	0.0134086	TRUE	#1F51FF
BAB2_1093	0.453484	2.79977	10.1708	0.00347549	1058	0.0351145	TRUE	#1F51FF
BAB2_0976	0.453123	8.18096	24.1043	3.47e-05	470	0.0155991	TRUE	#1F51FF
BAB2_0843	0.452634	6.34064	31.3464	5.25e-06	339	0.0112512	TRUE	#1F51FF
BAB2_0417	0.452474	5.41296	28.8257	9.83e-06	384	0.0127448	TRUE	#1F51FF
BAB2_1028	0.45092	5.4454	20.6273	9.52e-05	561	0.0186193	TRUE	#1F51FF
BAB1_1991	0.44964	5.43478	16.1093	0.000399682	748	0.0248258	TRUE	#1F51FF
BAB2_0774	0.448711	5.6885	2.8679	0.101356	1834	0.0608696	FALSE	#10101080
BAB1_1425	0.447979	8.06822	16.2938	0.000375765	738	0.0244939	TRUE	#1F51FF
BAB1_1510	0.447519	7.87449	40.9772	5.99e-07	222	0.00736807	TRUE	#1F51FF
BAB2_0967	0.44726	8.55508	32.0938	4.38e-06	327	0.010853	TRUE	#1F51FF
BAB1_0643	0.447181	6.94693	10.7343	0.00278389	1022	0.0339197	TRUE	#1F51FF
BAB1_0533	0.44525	4.10805	22.4685	5.53e-05	517	0.017159	TRUE	#1F51FF
BAB1_1511	0.444283	5.61634	19.4182	0.000137672	605	0.0200797	TRUE	#1F51FF
BAB1_0416	0.443694	5.20457	13.643	0.000939234	871	0.0289081	TRUE	#1F51FF
BAB1_1352	0.443548	4.65399	5.58579	0.0252118	1450	0.0481248	TRUE	#1F51FF
BAB2_0266	0.443065	7.07444	44.759	2.78e-07	179	0.00594092	TRUE	#1F51FF
BAB1_2035	0.442886	2.53045	6.04652	0.0203117	1404	0.0465981	TRUE	#1F51FF
BAB1_1616	0.441443	8.21811	34.3184	2.59e-06	304	0.0100896	TRUE	#1F51FF
BAB1_1179	0.440851	6.5604	19.9129	0.000118224	587	0.0194822	TRUE	#1F51FF
BAB2_0159	0.440432	5.01417	24.2159	3.36e-05	467	0.0154995	TRUE	#1F51FF
BAB1_2211	0.440403	2.29783	4.3227	0.0467947	1603	0.0532028	TRUE	#1F51FF
BAB1_2075	0.439537	8.91057	7.38874	0.0110878	1287	0.0427149	TRUE	#1F51FF
BAB1_0137	0.43883	5.52546	27.495	1.39e-05	411	0.0136409	TRUE	#1F51FF
BAB2_0416	0.437851	5.13673	39.5138	8.16e-07	237	0.00786591	TRUE	#1F51FF
BAB1_1195	0.437513	4.72661	9.68197	0.00422705	1090	0.0361766	TRUE	#1F51FF
BAB1_0274	0.437512	0.686218	1.72483	0.199634	2081	0.0690674	FALSE	#10101080
BAB1_0292	0.436207	1.62856	6.13137	0.0195288	1392	0.0461998	TRUE	#1F51FF
BAB2_0756	0.434841	5.61639	16.1837	0.000389846	741	0.0245934	TRUE	#1F51FF
BAB1_1191	0.434791	10.9676	17.4429	0.000257451	694	0.0230335	TRUE	#1F51FF
BAB1_1793	0.434408	6.01704	4.57348	0.0412495	1567	0.052008	TRUE	#1F51FF
BAB1_1777	0.43364	7.65051	15.6525	0.000466274	770	0.0255559	TRUE	#1F51FF
BAB2_0441	0.432625	4.31433	2.04796	0.163374	1988	0.0659808	FALSE	#10101080
BAB1_0279	0.431563	6.80043	15.5001	0.000491081	782	0.0259542	TRUE	#1F51FF
BAB1_1044	0.431141	5.79271	9.14252	0.00526624	1125	0.0373382	TRUE	#1F51FF
BAB2_0394	0.430413	3.74597	10.8832	0.0026272	1009	0.0334882	TRUE	#1F51FF
BAB1_0235	0.42978	3.49761	18.3373	0.000193206	653	0.0216728	TRUE	#1F51FF
BAB2_0859	0.429068	6.82231	56.76	3.12e-08	100	0.00331895	TRUE	#1F51FF
BAB1_1848	0.428561	6.80365	6.15218	0.0193418	1390	0.0461334	TRUE	#1F51FF
BAB2_0160	0.4282	5.62965	29.6189	8.04e-06	365	0.0121142	TRUE	#1F51FF
BAB1_1199	0.426841	6.48531	21.3396	7.69e-05	542	0.0179887	TRUE	#1F51FF
BAB2_1073	0.426798	2.23082	5.34461	0.0282849	1477	0.0490209	TRUE	#1F51FF
BAB2_0167	0.425315	5.04633	23.0079	4.73e-05	499	0.0165616	TRUE	#1F51FF
BAB1_2164	0.421056	6.57906	10.2427	0.00337765	1055	0.0350149	TRUE	#1F51FF
BAB1_0446	0.42096	8.37917	16.0226	0.000411498	751	0.0249253	TRUE	#1F51FF
BAB1_1239	0.41996	10.2495	14.4232	0.000712451	841	0.0279124	TRUE	#1F51FF
BAB2_0844	0.419081	6.43255	23.5621	4.04e-05	488	0.0161965	TRUE	#1F51FF
BAB2_0165	0.417893	7.96376	5.63643	0.0246144	1439	0.0477597	TRUE	#1F51FF
BAB1_1790	0.417247	5.83452	40.4628	6.67e-07	229	0.0076004	TRUE	#1F51FF
BAB2_1020	0.416741	8.29775	29.9097	7.48e-06	359	0.011915	TRUE	#1F51FF
BAB1_1084	0.415397	8.15875	6.71255	0.0149775	1344	0.0446067	TRUE	#1F51FF
BAB1_1656	0.415346	7.09548	31.0388	5.65e-06	346	0.0114836	TRUE	#1F51FF
BAB2_0679	0.415248	7.66533	24.9213	2.77e-05	453	0.0150348	TRUE	#1F51FF
BAB1_1730	0.414049	5.19533	11.5171	0.00205876	974	0.0323266	TRUE	#1F51FF
BAB1_1434	0.411586	4.14809	24.5661	3.05e-05	462	0.0153336	TRUE	#1F51FF
BAB2_0827	0.411169	6.5457	2.81485	0.10442	1845	0.0612347	FALSE	#10101080
BAB1_0789	0.411111	7.28195	24.8339	2.83e-05	456	0.0151344	TRUE	#1F51FF
BAB1_2059	0.411078	8.39568	10.1263	0.00353749	1062	0.0352473	TRUE	#1F51FF
BAB1_1504	0.410703	7.10141	77.8439	1.3e-09	56	0.00185861	TRUE	#1F51FF
BAB2_0621	0.409768	3.92429	11.7051	0.00191691	957	0.0317624	TRUE	#1F51FF
BAB1_0651	0.408867	5.66655	11.1919	0.00233165	990	0.0328576	TRUE	#1F51FF
BAB2_0618	0.40734	4.62609	7.91157	0.00883566	1226	0.0406903	TRUE	#1F51FF
BAB1_0788	0.40677	8.07406	65.1131	8.13e-09	79	0.00262197	TRUE	#1F51FF
BAB2_1127	0.406289	1.70378	4.75863	0.037624	1544	0.0512446	TRUE	#1F51FF
BAB1_0103	0.406024	8.86351	38.5679	1e-06	246	0.00816462	TRUE	#1F51FF
BAB2_0786	0.404589	4.03263	5.82861	0.0224848	1421	0.0471623	TRUE	#1F51FF
BAB1_0692	0.402786	5.10637	29.3264	8.66e-06	372	0.0123465	TRUE	#1F51FF
BAB2_0278	0.402549	7.38439	31.2053	5.43e-06	342	0.0113508	TRUE	#1F51FF
BAB1_1167	0.402097	8.08161	46.8237	1.86e-07	163	0.00540989	TRUE	#1F51FF
BAB2_0930	0.400222	2.76165	7.20872	0.0120023	1303	0.0432459	TRUE	#1F51FF
BAB1_0333	0.399918	8.05032	50.1859	9.91e-08	139	0.00461334	TRUE	#1F51FF
BAB1_1966	0.399722	6.92671	40.9852	5.98e-07	221	0.00733488	TRUE	#1F51FF
BAB1_0675	0.399303	11.0529	16.7925	0.000318472	710	0.0235646	TRUE	#1F51FF
BAB1_1747	0.399267	4.85783	12.0218	0.00170123	941	0.0312313	TRUE	#1F51FF
BAB1_1457	0.399108	5.66005	10.5919	0.00294334	1032	0.0342516	TRUE	#1F51FF
BAB2_0662	0.398654	4.52649	16.512	0.000349434	727	0.0241288	TRUE	#1F51FF
BAB1_1832	0.398379	8.6228	11.2322	0.0022958	987	0.032758	TRUE	#1F51FF
BAB1_0122	0.398103	10.2929	22.2797	5.84e-05	520	0.0172585	TRUE	#1F51FF
BAB1_1833	0.397744	5.61921	6.24152	0.0185614	1376	0.0456688	TRUE	#1F51FF
BAB2_0421	0.396955	4.87215	24.0211	3.55e-05	472	0.0156655	TRUE	#1F51FF
BAB1_1325	0.39672	6.79562	9.16888	0.00520949	1122	0.0372386	TRUE	#1F51FF
BAB2_0323	0.39641	6.55573	14.3674	0.000726532	843	0.0279788	TRUE	#1F51FF
BAB1_0352	0.395301	6.45449	24.3354	3.25e-05	465	0.0154331	TRUE	#1F51FF
BAB1_1392	0.394958	6.74891	39.1258	8.86e-07	242	0.00803186	TRUE	#1F51FF
BAB2_0247	0.393713	6.27648	42.2554	4.6e-07	203	0.00673747	TRUE	#1F51FF
BAB1_1365	0.393661	6.36276	14.2191	0.000765412	851	0.0282443	TRUE	#1F51FF
BAB2_0807	0.39343	4.20198	17.8837	0.000223311	674	0.0223697	TRUE	#1F51FF
BAB2_0672	0.392513	5.65117	28.3053	1.12e-05	395	0.0131099	TRUE	#1F51FF
BAB1_2141	0.39237	7.80382	21.6335	7.05e-05	536	0.0177896	TRUE	#1F51FF
BAB2_0521	0.391416	4.14844	18.5179	0.00018246	645	0.0214072	TRUE	#1F51FF
BAB2_0568	0.391161	8.36941	3.88026	0.0587262	1660	0.0550946	FALSE	#10101080
BAB1_1800	0.390588	7.97437	13.2216	0.00109321	887	0.0294391	TRUE	#1F51FF
BAB1_1746	0.390368	3.48759	8.7444	0.00621016	1160	0.0384998	TRUE	#1F51FF
BAB1_0286	0.389631	7.44659	35.0458	2.19e-06	288	0.00955858	TRUE	#1F51FF
BAB2_0613	0.389477	3.394	15.7526	0.00045073	763	0.0253236	TRUE	#1F51FF
BAB1_1357	0.388901	3.66626	14.4759	0.000699414	839	0.027846	TRUE	#1F51FF
BAB1_1105	0.386845	0.135102	1.22551	0.277614	2226	0.0738799	FALSE	#10101080
BAB2_0860	0.386768	8.00991	37.4443	1.28e-06	254	0.00843014	TRUE	#1F51FF
BAB1_0577	0.386671	6.03511	6.78721	0.0144824	1337	0.0443744	TRUE	#1F51FF
BAB1_0607	0.386564	8.48062	27.8844	1.25e-05	405	0.0134418	TRUE	#1F51FF
BAB1_1664	0.386037	3.87461	5.57291	0.0253663	1453	0.0482244	TRUE	#1F51FF
BAB2_0633	0.384495	7.68802	10.5023	0.00304871	1039	0.0344839	TRUE	#1F51FF
BAB2_0412	0.383407	5.25239	17.3368	0.000266478	697	0.0231331	TRUE	#1F51FF
BAB1_2136	0.382644	3.78596	11.9113	0.0017734	947	0.0314305	TRUE	#1F51FF
BAB1_1500	0.382181	9.25421	26.6602	1.73e-05	426	0.0141387	TRUE	#1F51FF
BAB1_0758	0.382113	7.26264	12.4761	0.00143635	918	0.030468	TRUE	#1F51FF
BAB1_1645	0.381926	7.38948	11.5149	0.00206053	975	0.0323598	TRUE	#1F51FF
BAB2_0010	0.380965	3.86789	8.03165	0.00839205	1216	0.0403584	TRUE	#1F51FF
BAB2_0179	0.380763	3.58941	19.6703	0.000127364	598	0.0198473	TRUE	#1F51FF
BAB2_0648	0.379838	6.69633	8.98192	0.00562685	1140	0.037836	TRUE	#1F51FF
BAB1_0058	0.379273	4.27179	18.4335	0.000187399	648	0.0215068	TRUE	#1F51FF
BAB1_1316	0.379054	5.97025	24.82	2.84e-05	457	0.0151676	TRUE	#1F51FF
BAB2_0697	0.378877	7.31925	11.6201	0.00197972	969	0.0321606	TRUE	#1F51FF
BAB1_0611	0.378755	-0.892016	0.540009	0.468482	2479	0.0822768	FALSE	#10101080
BAB1_0451	0.378195	5.8187	6.06352	0.0201521	1402	0.0465317	TRUE	#10101080
BAB2_0782	0.377977	5.2788	16.194	0.000388503	740	0.0245602	TRUE	#10101080
BAB1_0901	0.377938	7.81452	18.7406	0.000170085	634	0.0210422	TRUE	#10101080
BAB1_0033	0.377704	6.29922	19.8239	0.000121492	591	0.019615	TRUE	#10101080
BAB1_0159	0.377688	9.99175	30.6704	6.19e-06	350	0.0116163	TRUE	#10101080
BAB2_0838	0.376242	8.27653	6.09252	0.0198831	1400	0.0464653	TRUE	#10101080
BAB1_2107	0.376054	8.85315	11.174	0.00234776	991	0.0328908	TRUE	#10101080
BAB2_0230	0.375725	5.79123	13.4623	0.00100218	879	0.0291736	TRUE	#10101080
BAB1_0698	0.374703	2.98921	4.05608	0.0536188	1631	0.0541321	TRUE	#10101080
BAB2_0253	0.374035	4.92582	31.8747	4.61e-06	331	0.0109857	TRUE	#10101080
BAB1_1430	0.373563	6.86224	22.672	5.21e-05	510	0.0169267	TRUE	#10101080
BAB1_0163	0.371838	-0.104336	1.94278	0.174229	2017	0.0669432	FALSE	#10101080
BAB2_0998	0.369999	7.17106	17.4444	0.00025732	693	0.0230003	TRUE	#10101080
BAB2_0261	0.369922	8.16701	16.4082	0.000361705	735	0.0243943	TRUE	#10101080
BAB1_1123	0.369463	5.2796	9.0154	0.00554951	1138	0.0377697	TRUE	#10101080
BAB2_0186	0.368598	9.13097	5.43984	0.0270248	1464	0.0485894	TRUE	#10101080
BAB2_0734	0.367567	3.66572	8.91026	0.00579631	1146	0.0380352	TRUE	#10101080
BAB2_0036	0.366771	3.50151	10.7649	0.00275085	1018	0.0337869	TRUE	#10101080
BAB1_2029	0.365167	6.61816	20.2303	0.000107315	576	0.0191172	TRUE	#10101080
BAB2_1107	0.364826	6.91609	35.5004	1.97e-06	280	0.00929306	TRUE	#10101080
BAB1_1498	0.364028	10.489	13.2867	0.00106773	884	0.0293395	TRUE	#10101080
BAB2_0473	0.363924	5.6046	19.7044	0.000126035	597	0.0198141	TRUE	#10101080
BAB1_1556	0.363895	4.22534	13.6234	0.000945849	875	0.0290408	TRUE	#10101080
BAB2_0355	0.363748	6.35562	24.3331	3.26e-05	466	0.0154663	TRUE	#10101080
BAB1_1891	0.363723	5.43605	18.4649	0.000185547	647	0.0214736	TRUE	#10101080
BAB1_1366	0.363635	6.77125	18.8094	0.000166448	631	0.0209426	TRUE	#10101080
BAB1_0838	0.362687	7.27717	19.7471	0.00012439	593	0.0196814	TRUE	#10101080
BAB1_1792	0.362198	9.05941	4.94109	0.0343938	1528	0.0507136	TRUE	#10101080
BAB1_0527	0.361291	7.95734	13.1014	0.00114195	892	0.029605	TRUE	#10101080
BAB1_1750	0.360714	5.97163	14.9102	0.00060132	813	0.0269831	TRUE	#10101080
BAB2_1100	0.360255	3.9752	4.96278	0.0340307	1526	0.0506472	TRUE	#10101080
BAB1_0466	0.359561	6.0586	25.0268	2.69e-05	448	0.0148689	TRUE	#10101080
BAB1_2140	0.357813	5.26158	25.1008	2.63e-05	445	0.0147693	TRUE	#10101080
BAB2_0751	0.356659	4.32569	13.5737	0.000962868	876	0.029074	TRUE	#10101080
BAB1_0356	0.354869	6.73912	2.90422	0.0993184	1823	0.0605045	FALSE	#10101080
BAB2_0824	0.354651	6.04974	2.49211	0.125545	1904	0.0631928	FALSE	#10101080
BAB2_1135	0.35396	1.44167	3.99483	0.0553393	1638	0.0543644	FALSE	#10101080
BAB2_0522	0.353392	3.54605	12.1296	0.00163391	936	0.0310654	TRUE	#10101080
BAB1_0634	0.352429	6.06901	14.8089	0.000622778	818	0.027149	TRUE	#10101080
BAB1_1236	0.352275	9.5935	7.79501	0.00929075	1239	0.0411218	TRUE	#10101080
BAB1_0467	0.350759	6.99762	24.7203	2.92e-05	459	0.015234	TRUE	#10101080
BAB2_0182	0.350211	6.76536	24.729	2.92e-05	458	0.0152008	TRUE	#10101080
BAB1_0270	0.349999	7.87585	3.6655	0.0657213	1692	0.0561567	FALSE	#10101080
BAB2_0769	0.349442	5.96328	35.2901	2.07e-06	283	0.00939263	TRUE	#10101080
BAB1_0060	0.345825	7.06595	34.5368	2.46e-06	300	0.00995685	TRUE	#10101080
BAB1_1963	0.344668	8.93973	8.81801	0.00602266	1151	0.0382011	TRUE	#10101080
BAB1_2137	0.343827	7.20823	31.3268	5.27e-06	340	0.0112844	TRUE	#10101080
BAB1_2039	0.343705	6.49267	25.1609	2.59e-05	444	0.0147361	TRUE	#10101080
BAB1_0371	0.343166	4.5466	9.62011	0.00433407	1093	0.0362761	TRUE	#10101080
BAB1_0314	0.341911	6.89332	7.45876	0.0107528	1276	0.0423498	TRUE	#10101080
BAB1_1829	0.339962	7.78067	9.43531	0.00467164	1103	0.036608	TRUE	#10101080
BAB1_1977	0.339676	3.24855	9.40567	0.0047284	1105	0.0366744	TRUE	#10101080
BAB1_0528	0.339575	6.04761	31.4456	5.12e-06	337	0.0111849	TRUE	#10101080
BAB1_0164	0.339418	5.68278	4.44479	0.0439977	1586	0.0526386	TRUE	#10101080
BAB1_0939	0.339247	4.91267	24.9709	2.73e-05	450	0.0149353	TRUE	#10101080
BAB1_0906	0.339117	6.40352	20.1465	0.000110085	581	0.0192831	TRUE	#10101080
BAB1_0158	0.338452	7.34286	17.0339	0.000294174	703	0.0233322	TRUE	#10101080
BAB1_1054	0.33842	7.55935	5.87288	0.0220234	1415	0.0469632	TRUE	#10101080
BAB2_0025	0.337835	5.04363	9.424	0.00469321	1104	0.0366412	TRUE	#10101080
BAB1_1513	0.336916	7.40208	16.5627	0.00034361	724	0.0240292	TRUE	#10101080
BAB2_0056	0.335689	6.08491	23.363	4.28e-05	491	0.016296	TRUE	#10101080
BAB1_1804	0.335548	6.73461	9.05103	0.00546849	1133	0.0376037	TRUE	#10101080
BAB1_1588	0.333924	7.06059	9.99479	0.00372792	1071	0.035546	TRUE	#10101080
BAB1_1624	0.333677	5.73759	29.2098	8.92e-06	376	0.0124793	TRUE	#10101080
BAB1_0444	0.333657	6.62689	11.5838	0.00200723	973	0.0322934	TRUE	#10101080
BAB2_0947	0.332751	8.16084	70.0975	3.86e-09	68	0.00225689	TRUE	#10101080
BAB2_0493	0.332606	5.52903	10.3996	0.00317454	1047	0.0347494	TRUE	#10101080
BAB1_0257	0.33247	2.42783	4.73922	0.037987	1547	0.0513442	TRUE	#10101080
BAB2_1142	0.332042	3.08197	8.78716	0.00610048	1155	0.0383339	TRUE	#10101080
BAB2_1120	0.331291	0.946328	2.20264	0.148841	1949	0.0646864	FALSE	#10101080
BAB1_0094	0.331152	5.25946	7.8336	0.0091373	1234	0.0409559	TRUE	#10101080
BAB1_1219	0.331063	6.38874	7.81255	0.00922069	1236	0.0410222	TRUE	#10101080
BAB1_1518	0.33106	9.45292	27.2083	1.5e-05	417	0.01384	TRUE	#10101080
BAB2_0027	0.33064	2.83779	5.84218	0.0223422	1417	0.0470295	TRUE	#10101080
BAB1_1699	0.330494	8.63897	6.66828	0.0152798	1349	0.0447727	TRUE	#10101080
BAB1_0002	0.330203	9.48298	44.0805	3.18e-07	184	0.00610687	TRUE	#10101080
BAB1_0036	0.329928	7.90306	10.6451	0.00288269	1029	0.034152	TRUE	#10101080
BAB1_0014	0.32959	6.10763	7.58449	0.0101787	1268	0.0420843	TRUE	#10101080
BAB2_0862	0.329269	9.52297	6.33414	0.0177885	1370	0.0454696	TRUE	#10101080
BAB1_0004	0.328662	8.23543	23.0281	4.7e-05	498	0.0165284	TRUE	#10101080
BAB1_0361	0.328545	7.79033	13.4983	0.000989295	878	0.0291404	TRUE	#10101080
BAB1_0084	0.327975	10.8456	7.09635	0.0126147	1316	0.0436774	TRUE	#10101080
BAB1_0367	0.327261	5.72954	5.549	0.0256558	1455	0.0482907	TRUE	#10101080
BAB1_1605	0.326745	6.80452	7.63294	0.00996645	1261	0.041852	TRUE	#10101080
BAB1_0702	0.326432	6.84007	14.5769	0.000675158	831	0.0275805	TRUE	#10101080
BAB2_1118	0.326153	3.05729	8.10171	0.00814446	1205	0.0399934	TRUE	#10101080
BAB2_0032	0.326072	3.45418	11.1695	0.00235185	992	0.032924	TRUE	#10101080
BAB1_1673	0.325925	5.80655	11.6441	0.00196174	964	0.0319947	TRUE	#10101080
BAB1_0244	0.324858	4.30234	1.66694	0.207129	2093	0.0694656	FALSE	#10101080
BAB1_0994	0.324154	5.33494	5.27269	0.0292796	1486	0.0493196	TRUE	#10101080
BAB1_0655	0.323861	8.80197	31.1027	5.57e-06	345	0.0114504	TRUE	#10101080
BAB1_0263	0.323564	2.71908	6.90256	0.0137524	1329	0.0441089	TRUE	#10101080
BAB2_0153	0.323364	2.57765	2.98366	0.0950227	1810	0.060073	FALSE	#10101080
BAB2_0468	0.322376	5.61541	18.3777	0.000190743	651	0.0216064	TRUE	#10101080
BAB2_1027	0.322081	7.80095	10.804	0.00270936	1017	0.0337537	TRUE	#10101080
BAB1_1501	0.32132	4.94231	16.1194	0.000398331	746	0.0247594	TRUE	#10101080
BAB1_2045	0.320983	2.3126	3.959	0.0563746	1644	0.0545636	FALSE	#10101080
BAB1_1201	0.320812	6.01771	12.8856	0.00123543	904	0.0300033	TRUE	#10101080
BAB2_0260	0.320801	8.30694	31.2955	5.31e-06	341	0.0113176	TRUE	#10101080
BAB1_2040	0.320296	4.46841	8.04969	0.00832753	1213	0.0402589	TRUE	#10101080
BAB1_0588	0.320113	7.63109	21.0277	8.44e-05	550	0.0182542	TRUE	#10101080
BAB2_0806	0.320007	2.39816	4.09576	0.0525362	1622	0.0538334	TRUE	#10101080
BAB1_1099	0.319954	7.28478	27.9092	1.25e-05	403	0.0133754	TRUE	#10101080
BAB1_1894	0.319641	5.5903	24.7137	2.93e-05	461	0.0153004	TRUE	#10101080
BAB2_0044	0.319245	6.32893	18.7773	0.000168134	632	0.0209758	TRUE	#10101080
BAB2_0026	0.318432	4.18204	11.1266	0.00239102	998	0.0331231	TRUE	#10101080
BAB1_2134	0.318171	7.14267	24.5419	3.07e-05	463	0.0153667	TRUE	#10101080
BAB2_1124	0.31796	2.99106	7.36036	0.0112268	1288	0.0427481	TRUE	#10101080
BAB1_1234	0.317717	8.76781	10.9767	0.00253362	1004	0.0333223	TRUE	#10101080
BAB1_1610	0.317203	7.22513	20.7393	9.2e-05	558	0.0185197	TRUE	#10101080
BAB2_0289	0.317008	9.16023	2.98137	0.0951433	1811	0.0601062	FALSE	#10101080
BAB1_0226	0.316092	8.86683	7.4271	0.0109029	1281	0.0425158	TRUE	#10101080
BAB1_0260	0.315284	4.89946	20.3951	0.000102079	566	0.0187853	TRUE	#10101080
BAB2_1122	0.315063	3.90934	10.8131	0.0026997	1016	0.0337205	TRUE	#10101080
BAB1_0456	0.313806	5.55862	8.59275	0.00661673	1169	0.0387985	TRUE	#10101080
BAB2_0097	0.313567	7.74083	23.9542	3.62e-05	474	0.0157318	TRUE	#10101080
BAB2_0980	0.313137	6.87821	19.2456	0.000145246	609	0.0202124	TRUE	#10101080
BAB1_0732	0.313003	1.8138	3.45058	0.0736762	1728	0.0573515	FALSE	#10101080
BAB1_0590	0.312462	5.69777	15.5648	0.000480385	775	0.0257219	TRUE	#10101080
BAB2_1065	0.31129	3.85849	9.31192	0.00491286	1109	0.0368072	TRUE	#10101080
BAB1_1727	0.311016	8.2611	11.4682	0.00209751	978	0.0324593	TRUE	#10101080
BAB2_0597	0.310341	4.49145	13.0353	0.00116972	896	0.0297378	TRUE	#10101080
BAB2_0776	0.309966	7.82247	26.7052	1.71e-05	425	0.0141055	TRUE	#10101080
BAB2_0019	0.309878	3.68811	5.80564	0.0227283	1423	0.0472287	TRUE	#10101080
BAB1_2026	0.309497	4.6054	3.68668	0.0649914	1689	0.0560571	FALSE	#10101080
BAB1_0436	0.308706	5.17553	15.1104	0.000561173	801	0.0265848	TRUE	#10101080
BAB1_0508	0.308703	6.21919	17.0887	0.000288941	701	0.0232658	TRUE	#10101080
BAB1_1812	0.308603	6.724	19.0941	0.000152261	617	0.0204779	TRUE	#10101080
BAB1_0183	0.308063	3.23971	3.79059	0.0615399	1670	0.0554265	FALSE	#10101080
BAB2_1090	0.3071	2.44329	5.77888	0.0230156	1426	0.0473282	TRUE	#10101080
BAB1_1735	0.306905	5.30443	13.2538	0.00108054	885	0.0293727	TRUE	#10101080
BAB1_1521	0.306602	7.83764	19.8305	0.000121247	590	0.0195818	TRUE	#10101080
BAB2_0761	0.306211	1.58846	4.07208	0.0531792	1629	0.0540657	TRUE	#10101080
BAB2_0480	0.306059	2.33758	2.42623	0.130447	1909	0.0633588	FALSE	#10101080
BAB2_1154	0.305253	7.41095	8.23677	0.00768928	1198	0.039761	TRUE	#10101080
BAB1_0867	0.305129	5.50842	3.45145	0.0736416	1727	0.0573183	FALSE	#10101080
BAB2_0766	0.304675	4.9718	5.07772	0.0321758	1514	0.0502489	TRUE	#10101080
BAB2_0543	0.304638	6.83601	10.5503	0.00299177	1036	0.0343843	TRUE	#10101080
BAB1_1972	0.304296	7.699	10.5924	0.00294281	1031	0.0342184	TRUE	#10101080
BAB1_1493	0.304105	1.75568	2.12322	0.156101	1968	0.065317	FALSE	#10101080
BAB2_0283	0.302349	4.37217	8.16482	0.00792823	1203	0.039927	TRUE	#10101080
BAB1_1561	0.299594	7.9095	26.3838	1.86e-05	428	0.0142051	TRUE	#10101080
BAB1_0258	0.297098	3.32801	8.74903	0.00619817	1159	0.0384666	TRUE	#10101080
BAB1_1629	0.296557	6.40459	13.1254	0.00113202	890	0.0295387	TRUE	#10101080
BAB1_0443	0.296367	6.39085	34.833	2.3e-06	293	0.00972453	TRUE	#10101080
BAB2_0668	0.295548	7.49756	28.1238	1.18e-05	398	0.0132094	TRUE	#10101080
BAB1_2200	0.295306	6.01797	3.9429	0.0568466	1646	0.0546299	FALSE	#10101080
BAB2_1102	0.292954	1.73872	3.88222	0.0586665	1659	0.0550614	FALSE	#10101080
BAB2_0728	0.292902	12.1407	4.61898	0.040324	1560	0.0517756	TRUE	#10101080
BAB2_0445	0.292505	5.19474	18.7216	0.000171107	635	0.0210753	TRUE	#10101080
BAB2_0725	0.292212	4.67529	6.63815	0.0154893	1354	0.0449386	TRUE	#10101080
BAB1_1843	0.29186	5.47069	13.1043	0.00114073	891	0.0295719	TRUE	#10101080
BAB1_1675	0.291569	9.72095	21.6334	7.05e-05	537	0.0178228	TRUE	#10101080
BAB2_0407	0.290933	8.51483	61.6021	1.41e-08	86	0.0028543	TRUE	#10101080
BAB1_1768	0.289901	7.74601	4.8468	0.0360229	1537	0.0510123	TRUE	#10101080
BAB1_1995	0.289869	7.61955	14.8208	0.000620224	816	0.0270826	TRUE	#10101080
BAB1_1908	0.289551	3.28187	5.62681	0.0247266	1445	0.0479588	TRUE	#10101080
BAB1_0799	0.289178	7.43256	12.2391	0.00156852	930	0.0308662	TRUE	#10101080
BAB1_1935	0.289059	6.12712	11.6791	0.00193587	961	0.0318951	TRUE	#10101080
BAB2_0090	0.284709	7.34057	20.6251	9.52e-05	562	0.0186525	TRUE	#10101080
BAB2_1149	0.284467	4.19021	9.11581	0.00532444	1128	0.0374378	TRUE	#10101080
BAB1_1471	0.284204	8.54968	4.88201	0.0354049	1533	0.0508795	TRUE	#10101080
BAB1_1399	0.281599	9.96206	4.42994	0.0443279	1590	0.0527713	TRUE	#10101080
BAB2_0397	0.281493	5.28343	9.58898	0.00438903	1096	0.0363757	TRUE	#10101080
BAB1_0974	0.281007	4.47697	4.62583	0.0401866	1557	0.0516761	TRUE	#10101080
BAB1_0170	0.280633	8.19838	16.1414	0.000395412	742	0.0246266	TRUE	#10101080
BAB2_0024	0.28025	4.72426	6.8947	0.0138008	1332	0.0442084	TRUE	#10101080
BAB1_0358	0.279123	8.19661	9.60207	0.00436582	1095	0.0363425	TRUE	#10101080
BAB1_0362	0.278945	2.62307	4.44659	0.0439581	1584	0.0525722	TRUE	#10101080
BAB1_1224	0.278542	8.40064	16.7275	0.000325372	715	0.0237305	TRUE	#10101080
BAB1_1463	0.278058	6.5297	10.5545	0.00298683	1035	0.0343511	TRUE	#10101080
BAB2_0403	0.277781	8.48031	11.6698	0.00194276	962	0.0319283	TRUE	#10101080
BAB2_0682	0.277538	2.79229	3.98652	0.0555775	1641	0.054464	FALSE	#10101080
BAB1_1964	0.277214	10.8342	7.26429	0.0117115	1295	0.0429804	TRUE	#10101080
BAB1_1562	0.276907	4.82244	9.94284	0.00380619	1078	0.0357783	TRUE	#10101080
BAB2_0739	0.276127	6.53707	15.5604	0.000481097	776	0.0257551	TRUE	#10101080
BAB2_0955	0.275525	8.6724	0.331307	0.569445	2590	0.0859608	FALSE	#10101080
BAB1_1789	0.275309	7.4629	16.5692	0.000342861	723	0.023996	TRUE	#10101080
BAB2_0536	0.27429	8.48897	14.5129	0.000690424	836	0.0277464	TRUE	#10101080
BAB2_1047	0.273923	4.23722	4.48848	0.0430425	1577	0.0523399	TRUE	#10101080
BAB1_1296	0.273818	7.23486	9.04092	0.00549135	1135	0.0376701	TRUE	#10101080
BAB2_1096	0.273663	3.39239	6.11738	0.0196555	1395	0.0462994	TRUE	#10101080
BAB2_0043	0.273484	7.66978	18.773	0.000168363	633	0.021009	TRUE	#10101080
BAB1_0618	0.273134	-1.14029	0.412554	0.525851	2543	0.0844009	FALSE	#10101080
BAB1_0105	0.272404	5.1799	7.20477	0.0120232	1304	0.0432791	TRUE	#10101080
BAB2_0211	0.272271	7.18312	10.8587	0.00265223	1010	0.0335214	TRUE	#10101080
BAB1_2179	0.271303	6.51428	15.6127	0.000472621	774	0.0256887	TRUE	#10101080
BAB2_0360	0.27116	6.36191	4.6211	0.0402814	1558	0.0517093	TRUE	#10101080
BAB2_1054	0.270912	4.3838	5.47519	0.0265729	1459	0.0484235	TRUE	#10101080
BAB1_1265	0.270375	10.3733	4.49314	0.042942	1576	0.0523067	TRUE	#10101080
BAB2_0724	0.269341	4.27986	7.45612	0.0107652	1277	0.042383	TRUE	#10101080
BAB1_0160	0.268722	8.23216	16.6808	0.000330433	719	0.0238633	TRUE	#10101080
BAB2_0763	0.268545	5.8818	16.8909	0.000308316	708	0.0234982	TRUE	#10101080
BAB2_0372	0.268526	5.91159	5.48262	0.0264789	1458	0.0483903	TRUE	#10101080
BAB1_0880	0.268463	6.50764	17.779	0.000230953	682	0.0226352	TRUE	#10101080
BAB2_0327	0.266615	11.0588	1.98833	0.169425	2006	0.0665782	FALSE	#10101080
BAB1_1250	0.266484	9.43781	2.66292	0.113805	1870	0.0620644	FALSE	#10101080
BAB1_1786	0.265907	5.63348	7.7232	0.00958378	1249	0.0414537	TRUE	#10101080
BAB1_0531	0.265416	4.5352	5.39826	0.0275673	1469	0.0487554	TRUE	#10101080
BAB1_1774	0.265313	7.10315	18.2646	0.000197722	657	0.0218055	TRUE	#10101080
BAB2_1088	0.264892	1.0414	1.16343	0.289875	2241	0.0743777	FALSE	#10101080
BAB1_1377	0.264702	8.50143	3.14537	0.0869186	1778	0.059011	FALSE	#10101080
BAB1_1209	0.264319	9.33935	7.30587	0.0114989	1291	0.0428477	TRUE	#10101080
BAB1_1783	0.263352	6.67642	6.98458	0.0132577	1324	0.0439429	TRUE	#10101080
BAB1_2189	0.263036	0.508163	0.865543	0.36007	2342	0.0777298	FALSE	#10101080
BAB1_0088	0.262274	6.49232	6.9349	0.013555	1327	0.0440425	TRUE	#10101080
BAB1_2139	0.262056	7.15512	4.53231	0.0421073	1572	0.0521739	TRUE	#10101080
BAB2_0136	0.261309	5.58682	5.5748	0.0253435	1452	0.0481912	TRUE	#10101080
BAB1_1762	0.261251	7.15597	14.7794	0.000629199	821	0.0272486	TRUE	#10101080
BAB2_1106	0.260809	7.17399	5.95183	0.0212263	1409	0.046764	TRUE	#10101080
BAB1_0324	0.260471	4.95622	7.88438	0.0089396	1230	0.0408231	TRUE	#10101080
BAB1_1913	0.260142	4.97998	1.78565	0.192115	2065	0.0685363	FALSE	#10101080
BAB1_1268	0.259056	10.3626	5.44061	0.0270148	1463	0.0485563	TRUE	#10101080
BAB2_0250	0.258954	7.74094	16.4675	0.000354641	729	0.0241952	TRUE	#10101080
BAB2_0531	0.258111	10.8312	5.25032	0.0295969	1488	0.049386	TRUE	#10101080
BAB1_1744	0.257357	7.59218	6.66544	0.0152994	1351	0.044839	TRUE	#10101080
BAB1_0517	0.257331	5.90105	29.3874	8.53e-06	370	0.0122801	TRUE	#10101080
BAB1_0054	0.256896	7.54538	23.7368	3.85e-05	480	0.015931	TRUE	#10101080
BAB2_0588	0.256851	3.8076	7.76388	0.00941655	1243	0.0412546	TRUE	#10101080
BAB2_0220	0.256556	3.8764	6.4912	0.0165572	1361	0.0451709	TRUE	#10101080
BAB2_0966	0.256542	5.82178	7.06664	0.0127822	1318	0.0437438	TRUE	#10101080
BAB2_0196	0.256525	6.87027	19.6547	0.000127975	599	0.0198805	TRUE	#10101080
BAB1_2019	0.256077	5.65346	8.93653	0.00573356	1143	0.0379356	TRUE	#10101080
BAB1_1390	0.255916	10.0233	3.4409	0.074059	1732	0.0574842	FALSE	#10101080
BAB1_1751	0.25585	5.24538	6.40785	0.0171986	1368	0.0454033	TRUE	#10101080
BAB2_0214	0.255165	4.94672	8.06339	0.0082789	1210	0.0401593	TRUE	#10101080
BAB1_1775	0.254972	9.61017	17.8844	0.000223264	673	0.0223365	TRUE	#10101080
BAB1_1931	0.254634	2.31443	2.76942	0.10713	1850	0.0614006	FALSE	#10101080
BAB1_1880	0.253718	3.2822	5.20203	0.0302947	1496	0.0496515	TRUE	#10101080
BAB1_1596	0.253672	4.73226	9.32616	0.00488435	1107	0.0367408	TRUE	#10101080
BAB2_0034	0.253587	1.91184	1.97591	0.170719	2008	0.0666445	FALSE	#10101080
BAB1_1291	0.252942	7.74329	5.64706	0.0244909	1438	0.0477265	TRUE	#10101080
BAB2_0566	0.252306	9.3441	16.5305	0.000347292	726	0.0240956	TRUE	#10101080
BAB2_1087	0.251044	1.5412	2.69057	0.112027	1867	0.0619648	FALSE	#10101080
BAB2_0041	0.250891	3.8523	8.28224	0.00754231	1191	0.0395287	TRUE	#10101080
BAB1_0701	0.2504	6.65239	15.0816	0.000566771	802	0.026618	TRUE	#10101080
BAB1_0204	0.24935	10.0637	5.67843	0.0241306	1434	0.0475938	TRUE	#10101080
BAB2_1110	0.249044	4.77894	8.29155	0.00751259	1188	0.0394291	TRUE	#10101080
BAB2_0523	0.248423	4.123	2.98511	0.0949459	1808	0.0600066	FALSE	#10101080
BAB1_1032	0.248299	4.29345	8.0522	0.00831861	1211	0.0401925	TRUE	#10101080
BAB2_0790	0.248294	3.17069	4.80052	0.0368537	1542	0.0511782	TRUE	#10101080
BAB2_0037	0.24739	0.532827	1.01267	0.3228	2300	0.0763359	FALSE	#10101080
BAB2_0854	0.247144	6.7698	14.8605	0.000611751	815	0.0270495	TRUE	#10101080
BAB2_0731	0.246488	8.91214	2.89161	0.100021	1828	0.0606704	FALSE	#10101080
BAB1_1642	0.246211	6.27919	4.08916	0.0527145	1624	0.0538998	TRUE	#10101080
BAB1_0740	0.246185	8.5923	11.2637	0.00226827	984	0.0326585	TRUE	#10101080
BAB1_1890	0.246057	6.73417	14.1818	0.000775546	852	0.0282775	TRUE	#10101080
BAB1_1814	0.245121	7.86879	14.6957	0.000647767	823	0.027315	TRUE	#10101080
BAB1_0457	0.244847	5.04671	4.64203	0.0398638	1555	0.0516097	TRUE	#10101080
BAB1_0612	0.244745	0.133916	0.568047	0.457269	2464	0.081779	FALSE	#10101080
BAB1_0272	0.244479	4.04084	3.55482	0.0696896	1706	0.0566213	FALSE	#10101080
BAB1_0492	0.244394	8.87676	9.88016	0.003903	1082	0.0359111	TRUE	#10101080
BAB1_1710	0.243407	7.24613	6.06123	0.0201735	1403	0.0465649	TRUE	#10101080
BAB1_0285	0.24308	8.75244	14.274	0.000750771	846	0.0280783	TRUE	#10101080
BAB2_0612	0.242537	5.63805	20.1785	0.000109019	579	0.0192167	TRUE	#10101080
BAB1_1284	0.242231	8.6454	15.6746	0.000462797	769	0.0255227	TRUE	#10101080
BAB1_1743	0.241939	1.87274	2.1647	0.152259	1958	0.0649851	FALSE	#10101080
BAB2_0309	0.241712	6.32445	3.72084	0.0638332	1682	0.0558248	FALSE	#10101080
BAB1_0987	0.240759	0.598813	0.830702	0.369777	2359	0.0782941	FALSE	#10101080
BAB2_0296	0.24058	5.93685	5.83445	0.0224233	1419	0.0470959	TRUE	#10101080
BAB1_0252	0.240477	2.3798	1.27797	0.267778	2210	0.0733488	FALSE	#10101080
BAB1_1358	0.240399	2.46741	4.5907	0.0408965	1565	0.0519416	TRUE	#10101080
BAB1_0599	0.239808	7.10702	6.81811	0.0142828	1336	0.0443412	TRUE	#10101080
BAB1_1337	0.239439	5.76222	11.283	0.00225148	983	0.0326253	TRUE	#10101080
BAB2_1049	0.238841	3.64824	3.72647	0.0636447	1678	0.055692	FALSE	#10101080
BAB1_2131	0.238369	8.10788	18.1106	0.000207667	666	0.0221042	TRUE	#10101080
BAB1_1632	0.237938	6.21419	13.457	0.00100409	880	0.0292068	TRUE	#10101080
BAB2_0683	0.236436	1.00533	1.076	0.308386	2271	0.0753734	FALSE	#10101080
BAB2_1048	0.235879	4.28188	9.64208	0.00429573	1091	0.0362098	TRUE	#10101080
BAB1_1732	0.235719	7.14788	9.50974	0.00453237	1097	0.0364089	TRUE	#10101080
BAB1_0019	0.235578	1.7995	1.29992	0.263797	2203	0.0731165	FALSE	#10101080
BAB2_1000	0.235256	3.58036	5.28612	0.0290911	1484	0.0492532	TRUE	#10101080
BAB2_0922	0.234989	4.8769	4.0324	0.0542768	1634	0.0542317	FALSE	#10101080
BAB2_0547	0.234813	10.2989	6.48262	0.0166221	1362	0.0452041	TRUE	#10101080
BAB2_0172	0.234208	6.27425	15.9815	0.000417218	754	0.0250249	TRUE	#10101080
BAB2_0199	0.234188	6.06137	7.11739	0.0124975	1313	0.0435778	TRUE	#10101080
BAB1_0899	0.23385	6.55053	10.2614	0.0033527	1054	0.0349817	TRUE	#10101080
BAB1_0631	0.233802	8.13175	3.59453	0.0682358	1701	0.0564554	FALSE	#10101080
BAB1_0960	0.233801	4.65717	0.478563	0.494717	2510	0.0833057	FALSE	#10101080
BAB1_1097	0.233779	8.74541	4.53229	0.0421077	1573	0.0522071	TRUE	#10101080
BAB1_0626	0.232064	4.50226	5.15703	0.0309612	1501	0.0498175	TRUE	#10101080
BAB1_1109	0.231765	9.38551	3.92354	0.0574202	1651	0.0547959	FALSE	#10101080
BAB2_0762	0.231744	5.0272	12.3875	0.00148428	923	0.0306339	TRUE	#10101080
BAB2_0649	0.231728	9.30229	31.4645	5.1e-06	336	0.0111517	TRUE	#10101080
BAB2_0342	0.231401	5.31146	4.06304	0.0534272	1630	0.0540989	TRUE	#10101080
BAB2_0849	0.231352	6.05882	10.3145	0.00328304	1052	0.0349154	TRUE	#10101080
BAB1_1559	0.231048	10.2199	8.88969	0.00584596	1147	0.0380684	TRUE	#10101080
BAB2_0617	0.228876	6.18623	10.7041	0.00281696	1023	0.0339529	TRUE	#10101080
BAB1_1871	0.228275	7.13122	4.08486	0.0528311	1626	0.0539661	TRUE	#10101080
BAB1_0377	0.228191	5.83612	3.98126	0.0557288	1643	0.0545304	FALSE	#10101080
BAB1_1566	0.228086	7.55219	11.2225	0.00230442	988	0.0327912	TRUE	#10101080
BAB1_0826	0.227198	9.85132	9.92152	0.00383883	1080	0.0358447	TRUE	#10101080
BAB1_0268	0.226666	1.93548	2.28864	0.141425	1936	0.0642549	FALSE	#10101080
BAB2_0637	0.225367	6.00958	6.74063	0.0147892	1341	0.0445071	TRUE	#10101080
BAB1_0952	0.224946	6.68556	6.17163	0.0191689	1386	0.0460007	TRUE	#10101080
BAB2_1132	0.224662	2.1348	1.76032	0.195204	2074	0.068835	FALSE	#10101080
BAB1_1551	0.22442	10.7625	3.43167	0.0744267	1734	0.0575506	FALSE	#10101080
BAB1_1849	0.223637	9.48271	3.24585	0.0822811	1768	0.0586791	FALSE	#10101080
BAB1_0345	0.223214	6.98309	6.69675	0.0150846	1345	0.0446399	TRUE	#10101080
BAB2_1080	0.223197	5.51853	12.4955	0.00142605	917	0.0304348	TRUE	#10101080
BAB1_2087	0.22276	5.28754	8.17404	0.00789715	1201	0.0398606	TRUE	#10101080
BAB1_0110	0.221807	7.35697	8.38081	0.00723411	1185	0.0393296	TRUE	#10101080
BAB2_0183	0.221193	6.50063	6.13403	0.0195048	1391	0.0461666	TRUE	#10101080
BAB2_0635	0.220976	8.68648	18.3296	0.000193682	655	0.0217391	TRUE	#10101080
BAB2_0791	0.220309	4.80118	7.83741	0.00912232	1233	0.0409227	TRUE	#10101080
BAB1_2096	0.220209	8.32381	6.7703	0.014593	1338	0.0444076	TRUE	#10101080
BAB2_0216	0.219168	5.52327	7.93745	0.00873792	1224	0.040624	TRUE	#10101080
BAB1_0099	0.219152	8.7107	7.90814	0.00884869	1227	0.0407235	TRUE	#10101080
BAB2_0453	0.218386	3.47319	7.21371	0.0119758	1302	0.0432127	TRUE	#10101080
BAB2_1044	0.217965	3.0536	2.3857	0.133573	1915	0.0635579	FALSE	#10101080
BAB2_0382	0.217881	4.12516	3.43606	0.0742514	1733	0.0575174	FALSE	#10101080
BAB1_0138	0.216838	7.24972	9.49079	0.0045674	1099	0.0364753	TRUE	#10101080
BAB1_0855	0.216644	8.32782	2.88518	0.100381	1829	0.0607036	FALSE	#10101080
BAB2_0426	0.216385	3.25703	4.36415	0.0458235	1599	0.05307	TRUE	#10101080
BAB1_0689	0.215475	7.09039	9.50905	0.00453365	1098	0.0364421	TRUE	#10101080
BAB1_1443	0.214861	6.58445	7.44498	0.0108179	1278	0.0424162	TRUE	#10101080
BAB1_0385	0.214558	4.57913	4.82407	0.0364283	1540	0.0511118	TRUE	#10101080
BAB1_0057	0.214529	5.12236	3.03702	0.0922565	1797	0.0596416	FALSE	#10101080
BAB1_1251	0.2141	9.68606	2.03364	0.164804	1992	0.0661135	FALSE	#10101080
BAB2_0208	0.21373	7.74308	7.80884	0.00923544	1237	0.0410554	TRUE	#10101080
BAB1_1340	0.213317	4.22443	9.60231	0.00436541	1094	0.0363093	TRUE	#10101080
BAB1_0297	0.213153	3.75365	4.54899	0.0417575	1570	0.0521075	TRUE	#10101080
BAB1_0375	0.212969	6.35529	5.20606	0.0302358	1494	0.0495851	TRUE	#10101080
BAB2_1052	0.21254	2.93092	3.79234	0.0614836	1669	0.0553933	FALSE	#10101080
BAB1_1338	0.212412	4.29004	5.19342	0.0304209	1497	0.0496847	TRUE	#10101080
BAB1_1106	0.212013	0.392584	0.520021	0.476755	2486	0.0825091	FALSE	#10101080
BAB1_1317	0.211609	5.92647	10.1714	0.00347463	1057	0.0350813	TRUE	#10101080
BAB1_0295	0.211529	2.84421	2.5576	0.120885	1887	0.0626286	FALSE	#10101080
BAB2_0170	0.211515	11.3428	3.53271	0.0705146	1711	0.0567873	FALSE	#10101080
BAB1_1492	0.211229	5.43993	3.7712	0.062168	1673	0.0555261	FALSE	#10101080
BAB1_0477	0.211068	9.50436	4.46172	0.0436247	1581	0.0524726	TRUE	#10101080
BAB1_1539	0.210646	7.36213	8.54121	0.0067614	1174	0.0389645	TRUE	#10101080
BAB2_0652	0.210353	8.63826	10.3459	0.00324254	1050	0.034849	TRUE	#10101080
BAB1_1731	0.210202	10.2876	11.1616	0.002359	994	0.0329904	TRUE	#10101080
BAB1_1180	0.209954	7.3495	14.5118	0.000690685	837	0.0277796	TRUE	#10101080
BAB2_0063	0.20988	5.07729	7.11543	0.0125083	1314	0.043611	TRUE	#10101080
BAB2_0805	0.209131	2.36518	1.77825	0.193011	2068	0.0686359	FALSE	#10101080
BAB1_0128	0.208528	8.72943	5.69953	0.0238916	1433	0.0475606	TRUE	#10101080
BAB1_0518	0.207959	4.56969	6.97949	0.0132879	1325	0.0439761	TRUE	#10101080
BAB1_1495	0.207885	10.2851	2.26268	0.143617	1938	0.0643213	FALSE	#10101080
BAB2_0161	0.207115	4.83517	6.71768	0.0149429	1343	0.0445735	TRUE	#10101080
BAB2_1043	0.206778	4.62301	5.07948	0.0321482	1512	0.0501825	TRUE	#10101080
BAB1_1668	0.206124	6.60645	6.19471	0.0189659	1383	0.0459011	TRUE	#10101080
BAB2_1039	0.206121	3.79669	3.89731	0.058208	1656	0.0549618	FALSE	#10101080
BAB1_0077	0.205109	5.60194	5.13618	0.0312755	1504	0.049917	TRUE	#10101080
BAB2_0864	0.204917	7.72096	7.70326	0.00966693	1252	0.0415533	TRUE	#10101080
BAB2_1117	0.204167	3.04805	3.44774	0.0737883	1730	0.0574179	FALSE	#10101080
BAB2_0022	0.203208	5.28694	4.44744	0.0439392	1583	0.052539	TRUE	#10101080
BAB2_0454	0.203087	3.59238	5.21677	0.0300798	1492	0.0495188	TRUE	#10101080
BAB1_2133	0.202661	5.82945	9.23982	0.00506003	1114	0.0369731	TRUE	#10101080
BAB1_1733	0.202526	6.57378	1.83917	0.185783	2047	0.0679389	FALSE	#10101080
BAB1_1873	0.202452	10.1484	26.308	1.9e-05	430	0.0142715	TRUE	#10101080
BAB1_0953	0.202162	9.62909	8.24153	0.00767374	1197	0.0397278	TRUE	#10101080
BAB2_0548	0.201799	8.67638	4.22663	0.0491349	1612	0.0535015	TRUE	#10101080
BAB2_0357	0.201691	6.54344	6.16639	0.0192154	1387	0.0460339	TRUE	#10101080
BAB2_0277	0.201096	5.34283	3.0608	0.0910534	1792	0.0594756	FALSE	#10101080
BAB1_0271	0.200899	3.89394	2.00711	0.167491	2003	0.0664786	FALSE	#10101080
BAB2_0598	0.200797	6.06947	3.31624	0.0791999	1755	0.0582476	FALSE	#10101080
BAB2_0535	0.199519	11.5555	5.23135	0.0298688	1489	0.0494192	TRUE	#10101080
BAB1_0889	0.199423	3.71968	4.99196	0.0335488	1523	0.0505476	TRUE	#10101080
BAB1_1583	0.199054	10.0488	3.42114	0.074848	1737	0.0576502	FALSE	#10101080
BAB1_0972	0.198804	6.90148	2.00644	0.167559	2005	0.066545	FALSE	#10101080
BAB1_1637	0.198257	4.9257	5.21037	0.0301728	1493	0.0495519	TRUE	#10101080
BAB1_0301	0.19693	4.50803	1.49565	0.23144	2144	0.0711583	FALSE	#10101080
BAB1_0964	0.196223	8.22666	7.99025	0.00854219	1217	0.0403916	TRUE	#10101080
BAB1_1258	0.195792	12.1544	3.58403	0.0686168	1704	0.0565549	FALSE	#10101080
BAB1_1876	0.19419	6.85435	3.24966	0.0821107	1765	0.0585795	FALSE	#10101080
BAB1_1580	0.194	7.30011	1.93526	0.175038	2021	0.067076	FALSE	#10101080
BAB1_1438	0.193487	5.79364	9.20249	0.00513808	1119	0.0371391	TRUE	#10101080
BAB1_1039	0.19226	8.43865	5.1803	0.0306146	1498	0.0497179	TRUE	#10101080
BAB1_0778	0.192083	7.81795	7.98076	0.00857701	1218	0.0404248	TRUE	#10101080
BAB2_1083	0.191779	3.80153	2.77016	0.107085	1849	0.0613674	FALSE	#10101080
BAB1_0337	0.191654	5.34618	8.218	0.00775087	1199	0.0397942	TRUE	#10101080
BAB1_1238	0.190792	10.8953	2.37286	0.134582	1917	0.0636243	FALSE	#10101080
BAB2_0712	0.190784	7.19491	2.51256	0.124068	1898	0.0629937	FALSE	#10101080
BAB1_0552	0.190732	5.33269	3.27522	0.0809789	1758	0.0583472	FALSE	#10101080
BAB2_0663	0.190438	6.26144	12.0206	0.00170199	942	0.0312645	TRUE	#10101080
BAB2_0451	0.190327	7.60571	7.1903	0.0121004	1306	0.0433455	TRUE	#10101080
BAB2_0411	0.190115	4.92206	4.16204	0.0507819	1618	0.0537006	TRUE	#10101080
BAB1_0410	0.189786	8.08081	2.13771	0.154746	1964	0.0651842	FALSE	#10101080
BAB1_1607	0.189638	8.00974	8.06859	0.00826049	1209	0.0401261	TRUE	#10101080
BAB1_1422	0.189219	6.13369	7.96817	0.00862345	1222	0.0405576	TRUE	#10101080
BAB1_0256	0.189039	2.8803	2.52469	0.123201	1894	0.0628609	FALSE	#10101080
BAB1_1473	0.188482	5.24863	4.72013	0.0383478	1549	0.0514106	TRUE	#10101080
BAB1_1941	0.188331	5.76053	5.03709	0.0328183	1517	0.0503485	TRUE	#10101080
BAB1_1654	0.188161	3.79965	3.53743	0.0703375	1710	0.0567541	FALSE	#10101080
BAB1_0963	0.187893	10.6578	10.7635	0.00275241	1019	0.0338201	TRUE	#10101080
BAB1_1310	0.187686	3.84132	2.12259	0.156161	1969	0.0653501	FALSE	#10101080
BAB1_0975	0.186722	4.37197	2.72593	0.109799	1862	0.0617989	FALSE	#10101080
BAB1_0553	0.186679	8.28307	6.62821	0.0155591	1355	0.0449718	TRUE	#10101080
BAB2_0212	0.186629	8.08588	9.30107	0.00493469	1110	0.0368404	TRUE	#10101080
BAB2_0096	0.186556	6.93621	4.43247	0.0442715	1587	0.0526718	TRUE	#10101080
BAB1_1530	0.185696	8.82067	6.21407	0.0187975	1379	0.0457683	TRUE	#10101080
BAB1_1220	0.185646	5.94826	6.367	0.0175228	1369	0.0454364	TRUE	#10101080
BAB1_1669	0.185347	8.46801	7.919	0.00880746	1225	0.0406572	TRUE	#10101080
BAB2_1099	0.185227	5.67458	3.18285	0.0851547	1775	0.0589114	FALSE	#10101080
BAB1_1830	0.185198	8.53957	4.56014	0.0415253	1569	0.0520743	TRUE	#10101080
BAB2_0350	0.185086	4.45433	2.38614	0.133539	1914	0.0635247	FALSE	#10101080
BAB2_0757	0.18433	3.29685	1.93048	0.175555	2026	0.067242	FALSE	#10101080
BAB1_1427	0.183363	7.87049	11.998	0.0017165	943	0.0312977	TRUE	#10101080
BAB2_0723	0.183179	2.61648	0.959373	0.335654	2315	0.0768337	FALSE	#10101080
BAB1_0185	0.183063	5.68127	2.43001	0.13016	1908	0.0633256	FALSE	#10101080
BAB1_0062	0.182986	4.94623	1.86155	0.183211	2041	0.0677398	FALSE	#10101080
BAB1_1010	0.182956	5.66771	3.04932	0.0916317	1795	0.0595752	FALSE	#10101080
BAB1_0501	0.182674	6.57102	8.08153	0.00821496	1206	0.0400266	TRUE	#10101080
BAB2_1025	0.182554	8.06023	2.94038	0.0973359	1814	0.0602058	FALSE	#10101080
BAB1_2128	0.182376	7.39872	18.0046	0.000214827	667	0.0221374	TRUE	#10101080
BAB2_0897	0.182309	4.22202	3.52988	0.070621	1712	0.0568204	FALSE	#10101080
BAB2_0018	0.182305	2.8843	1.25526	0.271979	2216	0.073548	FALSE	#10101080
BAB2_0356	0.18185	7.14004	6.18283	0.0190702	1384	0.0459343	TRUE	#10101080
BAB1_0922	0.181536	7.31228	3.53777	0.0703246	1709	0.0567209	FALSE	#10101080
BAB1_1670	0.180724	10.5057	1.9601	0.172383	2014	0.0668437	FALSE	#10101080
BAB1_0277	0.180513	2.04179	1.31387	0.261306	2199	0.0729837	FALSE	#10101080
BAB1_1799	0.179549	8.79682	8.76833	0.00614851	1158	0.0384335	TRUE	#10101080
BAB1_0022	0.178983	6.83802	2.09209	0.159062	1978	0.0656489	FALSE	#10101080
BAB2_0402	0.178965	5.05811	3.3086	0.0795281	1756	0.0582808	FALSE	#10101080
BAB2_0440	0.178479	4.21621	3.27072	0.0811771	1760	0.0584135	FALSE	#10101080
BAB1_2020	0.177259	5.6631	5.40197	0.0275184	1468	0.0487222	TRUE	#10101080
BAB1_1011	0.176968	4.93473	3.10877	0.0886811	1782	0.0591437	FALSE	#10101080
BAB1_0649	0.176536	7.95916	14.5588	0.000679439	833	0.0276469	TRUE	#10101080
BAB1_1875	0.176277	10.9142	10.6284	0.0029016	1030	0.0341852	TRUE	#10101080
BAB1_0327	0.175804	8.76098	2.23514	0.145985	1945	0.0645536	FALSE	#10101080
BAB1_1397	0.175142	10.8177	9.09473	0.00537086	1129	0.037471	TRUE	#10101080
BAB1_0429	0.174852	8.02149	6.53804	0.0162084	1359	0.0451045	TRUE	#10101080
BAB2_0459	0.174288	7.92324	2.75122	0.108238	1855	0.0615665	FALSE	#10101080
BAB1_1448	0.174104	6.25926	2.82595	0.103771	1843	0.0611683	FALSE	#10101080
BAB1_1587	0.173418	5.532	3.52868	0.0706658	1713	0.0568536	FALSE	#10101080
BAB1_1086	0.173167	5.12343	3.7988	0.0612759	1667	0.0553269	FALSE	#10101080
BAB2_0846	0.173117	6.96775	8.47014	0.00696658	1180	0.0391636	TRUE	#10101080
BAB1_0395	0.172795	4.5604	3.86717	0.0591279	1662	0.055161	FALSE	#10101080
BAB1_0521	0.17263	9.46819	6.89595	0.0137931	1331	0.0441752	TRUE	#10101080
BAB2_0246	0.172548	8.56289	4.09203	0.0526369	1623	0.0538666	TRUE	#10101080
BAB1_0566	0.172179	5.10846	5.54563	0.0256969	1456	0.0483239	TRUE	#10101080
BAB1_0021	0.171532	4.47181	2.7275	0.109702	1861	0.0617657	FALSE	#10101080
BAB1_0658	0.171185	5.59151	3.42123	0.0748445	1736	0.057617	FALSE	#10101080
BAB1_0296	0.170264	2.68982	1.84957	0.184582	2044	0.0678394	FALSE	#10101080
BAB1_1237	0.169312	9.90199	1.78298	0.192438	2066	0.0685695	FALSE	#10101080
BAB1_0177	0.168891	5.44845	9.04026	0.00549283	1136	0.0377033	TRUE	#10101080
BAB1_2205	0.168028	4.97475	1.15378	0.291843	2244	0.0744773	FALSE	#10101080
BAB1_0188	0.167913	10.3298	1.85373	0.184105	2043	0.0678062	FALSE	#10101080
BAB2_0898	0.167635	3.29408	1.6105	0.214772	2116	0.070229	FALSE	#10101080
BAB2_1158	0.167414	5.30929	2.46346	0.12765	1905	0.063226	FALSE	#10101080
BAB1_0513	0.166688	6.42768	2.46058	0.127864	1907	0.0632924	FALSE	#10101080
BAB2_0514	0.16649	7.2495	1.67958	0.205463	2090	0.0693661	FALSE	#10101080
BAB1_1834	0.166475	7.44989	2.28702	0.141561	1937	0.0642881	FALSE	#10101080
BAB1_0374	0.166401	5.60506	2.9187	0.0985191	1822	0.0604713	FALSE	#10101080
BAB2_1057	0.165627	4.52006	7.40172	0.0110248	1286	0.0426817	TRUE	#10101080
BAB2_0880	0.16533	11.4222	2.53609	0.122393	1892	0.0627946	FALSE	#10101080
BAB1_0085	0.165261	5.59364	6.87432	0.0139273	1334	0.0442748	TRUE	#10101080
BAB1_0736	0.164407	6.6819	7.43808	0.0108506	1279	0.0424494	TRUE	#10101080
BAB2_0537	0.164241	6.87442	3.35605	0.0775153	1745	0.0579157	FALSE	#10101080
BAB2_0479	0.163698	5.69624	3.57808	0.0688337	1705	0.0565881	FALSE	#10101080
BAB1_0690	0.163276	7.20053	4.68469	0.0390277	1553	0.0515433	TRUE	#10101080
BAB1_1900	0.162314	9.98032	5.9365	0.0213785	1411	0.0468304	TRUE	#10101080
BAB1_2222	0.162061	12.1284	0.386794	0.538974	2558	0.0848988	FALSE	#10101080
BAB1_2027	0.161981	7.17155	2.39559	0.132802	1912	0.0634583	FALSE	#10101080
BAB1_0031	0.161682	8.8232	3.70912	0.064228	1684	0.0558911	FALSE	#10101080
BAB2_0970	0.161608	6.0132	3.39357	0.0759649	1741	0.0577829	FALSE	#10101080
BAB1_1819	0.161167	9.10226	3.3182	0.0791162	1754	0.0582144	FALSE	#10101080
BAB1_0320	0.160765	5.34885	3.42968	0.0745061	1735	0.0575838	FALSE	#10101080
BAB1_0211	0.160168	7.61752	5.04678	0.0326638	1516	0.0503153	TRUE	#10101080
BAB1_1269	0.160008	9.68239	3.70561	0.0643468	1686	0.0559575	FALSE	#10101080
BAB1_2120	0.15976	7.69499	5.85162	0.0222437	1416	0.0469963	TRUE	#10101080
BAB1_0683	0.159287	6.84227	4.07691	0.0530474	1628	0.0540325	TRUE	#10101080
BAB1_0820	0.158304	4.79714	0.693204	0.412056	2413	0.0800863	FALSE	#10101080
BAB1_1194	0.156846	7.18803	8.28685	0.0075276	1190	0.0394955	TRUE	#10101080
BAB2_0294	0.156682	7.97704	1.40843	0.245197	2170	0.0720212	FALSE	#10101080
BAB2_0638	0.156304	6.4084	8.58121	0.00664881	1171	0.0388649	TRUE	#10101080
BAB1_0087	0.15619	4.6697	2.51119	0.124166	1899	0.0630269	FALSE	#10101080
BAB2_0661	0.15617	7.58951	7.75059	0.00947086	1244	0.0412878	TRUE	#10101080
BAB2_0299	0.156125	4.53297	2.17446	0.15137	1957	0.0649519	FALSE	#10101080
BAB1_1486	0.156008	4.47876	2.69351	0.11184	1866	0.0619316	FALSE	#10101080
BAB1_0091	0.155955	6.42483	6.45078	0.016865	1366	0.0453369	TRUE	#10101080
BAB1_1840	0.155856	8.68703	1.78841	0.191782	2064	0.0685032	FALSE	#10101080
BAB1_1987	0.155435	7.03399	6.60183	0.015746	1356	0.045005	TRUE	#10101080
BAB2_0448	0.1547	7.15026	3.31988	0.0790439	1752	0.058148	FALSE	#10101080
BAB1_1571	0.154519	5.68936	1.62957	0.212151	2111	0.0700631	FALSE	#10101080
BAB2_0631	0.154026	8.24065	0.992952	0.327476	2306	0.076535	FALSE	#10101080
BAB1_1597	0.153589	4.62542	3.58582	0.0685516	1703	0.0565217	FALSE	#10101080
BAB2_0020	0.153524	4.71413	3.19352	0.08466	1774	0.0588782	FALSE	#10101080
BAB1_0433	0.152802	9.06622	7.78889	0.00931535	1240	0.041155	TRUE	#10101080
BAB2_0560	0.152742	7.49756	1.32202	0.259865	2197	0.0729174	FALSE	#10101080
BAB1_2068	0.15216	5.92675	4.97782	0.0337814	1525	0.050614	TRUE	#10101080
BAB1_2069	0.152101	6.12943	6.99513	0.0131955	1323	0.0439097	TRUE	#10101080
BAB2_0430	0.150827	3.62696	1.9224	0.176431	2029	0.0673415	FALSE	#10101080
BAB2_0316	0.150671	7.52315	6.64885	0.0154145	1353	0.0449054	TRUE	#10101080
BAB1_1568	0.148975	5.79881	2.54613	0.121686	1888	0.0626618	FALSE	#10101080
BAB1_0302	0.148934	4.25323	0.910019	0.348197	2328	0.0772652	FALSE	#10101080
BAB2_0550	0.148527	6.66568	1.44758	0.238898	2158	0.071623	FALSE	#10101080
BAB1_1716	0.147721	6.45208	4.00452	0.0550631	1637	0.0543312	FALSE	#10101080
BAB1_2216	0.147193	1.85493	0.333949	0.567918	2586	0.0858281	FALSE	#10101080
BAB1_1171	0.146663	6.8912	4.17493	0.0504483	1616	0.0536343	TRUE	#10101080
BAB2_0464	0.145884	6.05951	2.3523	0.136216	1922	0.0637902	FALSE	#10101080
BAB1_0573	0.145723	3.87442	1.07502	0.308604	2272	0.0754066	FALSE	#10101080
BAB1_0560	0.145537	7.07929	3.9158	0.0576513	1654	0.0548955	FALSE	#10101080
BAB1_2013	0.145533	5.92491	2.96754	0.0958765	1813	0.0601726	FALSE	#10101080
BAB2_0358	0.144834	9.28584	1.93844	0.174696	2020	0.0670428	FALSE	#10101080
BAB1_1055	0.144619	5.71651	2.30536	0.140035	1931	0.0640889	FALSE	#10101080
BAB1_0737	0.144288	4.68519	1.1444	0.293774	2247	0.0745768	FALSE	#10101080
BAB1_0143	0.143809	7.77923	10.4019	0.00317158	1046	0.0347162	TRUE	#10101080
BAB1_1045	0.143728	5.62922	1.15467	0.291661	2243	0.0744441	FALSE	#10101080
BAB2_1068	0.143632	3.96314	2.19922	0.149146	1951	0.0647527	FALSE	#10101080
BAB2_0735	0.143605	5.50735	1.48369	0.233268	2150	0.0713575	FALSE	#10101080
BAB1_1524	0.143527	7.04889	5.59064	0.0251539	1449	0.0480916	TRUE	#10101080
BAB2_0992	0.142705	5.15279	3.45237	0.0736055	1726	0.0572851	FALSE	#10101080
BAB1_2125	0.142503	6.49548	2.49378	0.125424	1903	0.0631596	FALSE	#10101080
BAB2_0180	0.141436	6.5881	5.63259	0.0246591	1441	0.0478261	TRUE	#10101080
BAB1_0808	0.141102	7.53665	5.22316	0.029987	1490	0.0494524	TRUE	#10101080
BAB1_2132	0.140823	5.54952	2.29182	0.14116	1932	0.0641221	FALSE	#10101080
BAB2_0239	0.140331	1.44795	0.435716	0.51454	2531	0.0840027	FALSE	#10101080
BAB2_1171	0.140184	4.37978	0.854595	0.363081	2349	0.0779622	FALSE	#10101080
BAB1_0243	0.139329	2.56552	0.400677	0.531828	2553	0.0847328	FALSE	#10101080
BAB1_1917	0.139193	6.63077	3.79868	0.0612798	1668	0.0553601	FALSE	#10101080
BAB2_0004	0.13868	6.07298	2.67586	0.112968	1869	0.0620312	FALSE	#10101080
BAB2_0878	0.138676	5.81277	3.11987	0.0881422	1779	0.0590441	FALSE	#10101080
BAB2_0590	0.13833	4.62454	2.64882	0.114724	1873	0.062164	FALSE	#10101080
BAB1_2127	0.137726	8.24841	7.32805	0.0113873	1289	0.0427813	TRUE	#10101080
BAB1_1075	0.137695	8.46903	3.77257	0.0621235	1672	0.0554929	FALSE	#10101080
BAB1_0773	0.137684	7.65628	4.23516	0.048922	1611	0.0534683	TRUE	#10101080
BAB1_1506	0.136623	6.97102	4.54474	0.0418462	1571	0.0521407	TRUE	#10101080
BAB2_0040	0.136443	5.37952	3.00973	0.0936591	1805	0.0599071	FALSE	#10101080
BAB1_0657	0.136096	7.30831	4.11229	0.0520924	1620	0.053767	TRUE	#10101080
BAB1_1537	0.135396	5.93151	2.9302	0.0978897	1819	0.0603717	FALSE	#10101080
BAB1_0582	0.135375	5.15938	1.11772	0.299362	2257	0.0749087	FALSE	#10101080
BAB1_0497	0.135172	7.5027	5.43798	0.0270488	1465	0.0486226	TRUE	#10101080
BAB2_0129	0.13509	1.60038	0.678265	0.41708	2420	0.0803186	FALSE	#10101080
BAB1_1797	0.134977	8.09326	5.31493	0.0286909	1479	0.0490873	TRUE	#10101080
BAB1_0055	0.134288	9.85433	0.806696	0.376686	2369	0.078626	FALSE	#10101080
BAB2_0436	0.133613	4.55946	1.01165	0.323041	2301	0.0763691	FALSE	#10101080
BAB2_0432	0.132771	6.03511	2.84953	0.102405	1840	0.0610687	FALSE	#10101080
BAB2_0611	0.132712	6.09209	6.10617	0.0197578	1398	0.0463989	TRUE	#10101080
BAB1_0790	0.132386	7.55053	2.91931	0.0984855	1821	0.0604381	FALSE	#10101080
BAB1_0892	0.132266	7.68067	3.91728	0.0576073	1653	0.0548623	FALSE	#10101080
BAB1_0663	0.132215	6.20066	1.12452	0.297925	2255	0.0748424	FALSE	#10101080
BAB2_0959	0.131882	6.67769	0.625417	0.435627	2447	0.0812147	FALSE	#10101080
BAB1_0813	0.131545	10.1532	2.73289	0.109367	1859	0.0616993	FALSE	#10101080
BAB1_1921	0.130059	6.23508	1.41208	0.2446	2169	0.0719881	FALSE	#10101080
BAB1_1208	0.130048	4.87874	2.1165	0.156735	1972	0.0654497	FALSE	#10101080
BAB2_0113	0.129863	8.61316	3.90869	0.0578646	1655	0.0549286	FALSE	#10101080
BAB1_1400	0.128138	6.35249	0.600831	0.444698	2454	0.0814471	FALSE	#10101080
BAB1_0877	0.127885	5.484	4.36469	0.0458109	1598	0.0530368	TRUE	#10101080
BAB2_0856	0.127636	8.06071	3.6874	0.0649668	1688	0.0560239	FALSE	#10101080
BAB1_0445	0.127495	7.07785	1.38051	0.249817	2184	0.0724859	FALSE	#10101080
BAB1_0503	0.126945	3.95336	1.13085	0.296594	2250	0.0746764	FALSE	#10101080
BAB1_1815	0.124218	9.09836	2.93706	0.0975162	1816	0.0602722	FALSE	#10101080
BAB2_0455	0.124141	4.13613	1.60897	0.214985	2117	0.0702622	FALSE	#10101080
BAB2_0962	0.12363	5.86874	3.88855	0.0584736	1658	0.0550282	FALSE	#10101080
BAB1_0278	0.123596	2.51016	0.777291	0.385407	2382	0.0790574	FALSE	#10101080
BAB1_1262	0.123553	7.39271	1.3415	0.256461	2189	0.0726518	FALSE	#10101080
BAB2_0726	0.123349	8.1954	0.721925	0.402653	2400	0.0796548	FALSE	#10101080
BAB1_0865	0.123244	7.48949	2.03	0.165168	1994	0.0661799	FALSE	#10101080
BAB1_1126	0.122271	8.18391	2.01651	0.166532	2001	0.0664122	FALSE	#10101080
BAB1_1241	0.122054	10.7736	1.10965	0.30108	2259	0.0749751	FALSE	#10101080
BAB2_0110	0.121929	7.40539	2.54375	0.121853	1891	0.0627614	FALSE	#10101080
BAB1_0350	0.121151	7.82818	1.93182	0.175409	2024	0.0671756	FALSE	#10101080
BAB2_1116	0.120765	2.85217	1.0212	0.320808	2296	0.0762031	FALSE	#10101080
BAB1_2115	0.120422	8.09763	3.10943	0.0886488	1781	0.0591105	FALSE	#10101080
BAB2_1131	0.120363	1.7102	0.635222	0.43209	2443	0.081082	FALSE	#10101080
BAB2_0053	0.120298	8.56927	4.25613	0.0484027	1609	0.0534019	TRUE	#10101080
BAB2_1129	0.119924	1.61544	0.432734	0.515972	2534	0.0841022	FALSE	#10101080
BAB1_0509	0.119741	9.35494	3.48758	0.0722324	1722	0.0571523	FALSE	#10101080
BAB2_0352	0.119611	6.9762	1.06345	0.311173	2282	0.0757385	FALSE	#10101080
BAB1_1065	0.119201	6.54062	1.33379	0.257802	2191	0.0727182	FALSE	#10101080
BAB1_0532	0.119145	5.37738	1.43928	0.240216	2161	0.0717225	FALSE	#10101080
BAB1_1391	0.119043	9.29658	1.76468	0.194668	2072	0.0687687	FALSE	#10101080
BAB1_1920	0.11811	7.2766	2.50514	0.124601	1900	0.0630601	FALSE	#10101080
BAB1_0262	0.118105	3.20969	0.800552	0.378484	2371	0.0786923	FALSE	#10101080
BAB2_0670	0.118074	5.8753	3.67215	0.0654912	1691	0.0561235	FALSE	#10101080
BAB1_1635	0.117863	6.78404	3.24591	0.0822785	1767	0.0586459	FALSE	#10101080
BAB1_0065	0.117828	5.99536	2.15354	0.153282	1962	0.0651178	FALSE	#10101080
BAB1_1165	0.117728	6.45311	2.25804	0.144013	1939	0.0643545	FALSE	#10101080
BAB1_0669	0.117428	8.23639	1.50546	0.229956	2139	0.0709924	FALSE	#10101080
BAB2_0315	0.117363	6.46808	1.80031	0.190355	2062	0.0684368	FALSE	#10101080
BAB2_0532	0.117196	9.74293	1.10195	0.302732	2263	0.0751079	FALSE	#10101080
BAB1_1865	0.116992	6.66849	1.54491	0.224101	2132	0.07076	FALSE	#10101080
BAB1_0845	0.116659	8.47039	4.60431	0.0406198	1563	0.0518752	TRUE	#10101080
BAB1_0603	0.116089	3.81821	0.482847	0.492808	2507	0.0832061	FALSE	#10101080
BAB1_1050	0.115854	4.78695	0.550167	0.464368	2473	0.0820777	FALSE	#10101080
BAB1_1801	0.115753	6.79208	0.558876	0.460888	2468	0.0819117	FALSE	#10101080
BAB1_1725	0.11496	8.54708	1.93266	0.175319	2022	0.0671092	FALSE	#10101080
BAB2_0347	0.114554	3.6419	1.42062	0.243213	2167	0.0719217	FALSE	#10101080
BAB2_0033	0.114398	2.48374	0.577136	0.453727	2461	0.0816794	FALSE	#10101080
BAB1_1922	0.114084	9.87378	1.65272	0.209022	2100	0.069698	FALSE	#10101080
BAB1_1076	0.11401	7.61798	3.25622	0.0818184	1763	0.0585131	FALSE	#10101080
BAB1_1896	0.113972	2.87873	1.38138	0.249672	2183	0.0724527	FALSE	#10101080
BAB1_1683	0.113924	2.33123	0.714579	0.405027	2404	0.0797876	FALSE	#10101080
BAB1_0711	0.113418	6.47627	1.3276	0.258885	2194	0.0728178	FALSE	#10101080
BAB2_0694	0.112417	0.952241	0.152307	0.699266	2722	0.0903419	FALSE	#10101080
BAB1_0627	0.11225	6.48241	2.55999	0.120719	1885	0.0625622	FALSE	#10101080
BAB1_0691	0.112017	5.04073	1.44924	0.238635	2157	0.0715898	FALSE	#10101080
BAB1_0512	0.111608	6.58365	1.90233	0.178634	2033	0.0674743	FALSE	#10101080
BAB2_1067	0.110808	5.09933	1.58916	0.217753	2122	0.0704281	FALSE	#10101080
BAB2_0589	0.109785	2.80655	1.44393	0.245237	2171	0.0720544	FALSE	#10101080
BAB1_0827	0.109626	10.0971	2.41318	0.131444	1911	0.0634252	FALSE	#10101080
BAB1_2088	0.109565	6.69303	3.33947	0.0782118	1748	0.0580153	FALSE	#10101080
BAB2_1137	0.109554	3.75543	1.79512	0.190976	2063	0.06847	FALSE	#10101080
BAB1_0630	0.109351	6.24375	3.62356	0.0671943	1698	0.0563558	FALSE	#10101080
BAB1_1030	0.108787	7.69225	2.6295	0.115998	1877	0.0622967	FALSE	#10101080
BAB1_2034	0.108329	8.9999	1.66218	0.20776	2096	0.0695652	FALSE	#10101080
BAB1_0915	0.108193	7.08666	3.31964	0.0790542	1753	0.0581812	FALSE	#10101080
BAB1_1621	0.108187	9.42292	4.3487	0.0461828	1601	0.0531364	TRUE	#10101080
BAB1_0454	0.107968	7.51072	0.5392	0.468813	2482	0.0823764	FALSE	#10101080
BAB1_2050	0.107817	2.2791	0.429357	0.517602	2536	0.0841686	FALSE	#10101080
BAB2_0708	0.107718	5.71715	3.02716	0.0927606	1800	0.0597411	FALSE	#10101080
BAB1_1356	0.107679	7.14795	0.87819	0.356636	2340	0.0776635	FALSE	#10101080
BAB1_0671	0.107423	7.97995	1.3023	0.26337	2202	0.0730833	FALSE	#10101080
BAB2_0465	0.106233	5.40403	0.826503	0.370973	2361	0.0783604	FALSE	#10101080
BAB1_1381	0.105844	8.78663	1.63688	0.211157	2104	0.0698307	FALSE	#10101080
BAB1_1611	0.105142	6.43304	2.18955	0.15001	1954	0.0648523	FALSE	#10101080
BAB1_1374	0.104549	5.8736	1.26916	0.269398	2211	0.073382	FALSE	#10101080
BAB1_1628	0.104112	9.60246	3.05565	0.0913127	1793	0.0595088	FALSE	#10101080
BAB1_1270	0.103878	8.54819	1.81743	0.188325	2055	0.0682044	FALSE	#10101080
BAB1_0465	0.103687	6.99333	3.09244	0.0894806	1787	0.0593097	FALSE	#10101080
BAB1_1051	0.103622	4.53499	0.843937	0.366046	2352	0.0780617	FALSE	#10101080
BAB1_1462	0.103453	7.35158	1.44257	0.239692	2160	0.0716893	FALSE	#10101080
BAB1_0793	0.10262	8.4368	1.19866	0.282831	2233	0.0741122	FALSE	#10101080
BAB1_0384	0.101057	6.25594	4.80913	0.0366976	1541	0.051145	TRUE	#10101080
BAB1_1841	0.100728	4.44991	1.65398	0.208854	2098	0.0696316	FALSE	#10101080
BAB1_0946	0.100269	8.24459	0.966277	0.33395	2314	0.0768005	FALSE	#10101080
BAB1_1870	0.100238	7.49296	0.510756	0.480673	2494	0.0827746	FALSE	#10101080
BAB2_0938	0.0999695	8.93059	1.5841	0.218468	2125	0.0705277	FALSE	#10101080
BAB2_0191	0.0988571	6.70045	1.19611	0.283333	2235	0.0741786	FALSE	#10101080
BAB1_0688	0.0983249	7.15261	2.24815	0.144861	1941	0.0644208	FALSE	#10101080
BAB1_0316	0.0982982	9.53883	1.63634	0.211231	2105	0.0698639	FALSE	#10101080
BAB1_1781	0.0977415	9.12462	2.86192	0.101697	1837	0.0609691	FALSE	#10101080
BAB1_1104	0.0975576	1.86578	0.455419	0.505256	2522	0.0837039	FALSE	#10101080
BAB1_0400	0.0975154	7.98333	0.771711	0.387095	2385	0.079157	FALSE	#10101080
BAB1_1555	0.0974586	5.3294	0.944819	0.339287	2320	0.0769997	FALSE	#10101080
BAB1_1634	0.0972856	7.36159	1.6371	0.211128	2103	0.0697975	FALSE	#10101080
BAB1_1280	0.097131	8.81432	0.289843	0.594536	2607	0.0865251	FALSE	#10101080
BAB1_0459	0.0967302	6.39786	1.16632	0.289287	2240	0.0743445	FALSE	#10101080
BAB2_1146	0.0964912	6.32476	0.692494	0.412293	2414	0.0801195	FALSE	#10101080
BAB2_0650	0.096227	4.62094	0.794524	0.380261	2375	0.0788251	FALSE	#10101080
BAB1_1811	0.0960842	6.60657	1.49689	0.231252	2142	0.0710919	FALSE	#10101080
BAB1_0175	0.0960011	5.96955	0.861762	0.361106	2344	0.0777962	FALSE	#10101080
BAB1_2156	0.0954489	7.98874	0.743275	0.395869	2394	0.0794557	FALSE	#10101080
BAB2_0654	0.0948755	8.26587	1.03648	0.317278	2291	0.0760372	FALSE	#10101080
BAB1_1164	0.0946539	7.31157	1.32685	0.259016	2195	0.072851	FALSE	#10101080
BAB2_0106	0.0944012	6.37114	2.36848	0.134929	1918	0.0636575	FALSE	#10101080
BAB1_0148	0.0943192	6.38586	1.41527	0.244081	2168	0.0719549	FALSE	#10101080
BAB2_0994	0.0939964	6.19658	0.857026	0.362409	2346	0.0778626	FALSE	#10101080
BAB2_0313	0.0939715	4.16788	0.522662	0.475648	2484	0.0824427	FALSE	#10101080
BAB1_1098	0.0938772	6.70722	0.553414	0.463065	2470	0.0819781	FALSE	#10101080
BAB2_0797	0.0935126	5.20407	0.864128	0.360457	2343	0.077763	FALSE	#10101080
BAB1_2178	0.093326	7.78825	4.74914	0.037801	1546	0.051311	TRUE	#10101080
BAB1_0102	0.0930507	7.6291	0.790297	0.381513	2379	0.0789578	FALSE	#10101080
BAB1_0846	0.0928946	4.47754	0.690651	0.412908	2415	0.0801527	FALSE	#10101080
BAB1_0016	0.0926331	4.65628	0.739062	0.397194	2395	0.0794889	FALSE	#10101080
BAB1_1141	0.0919216	6.1488	0.381473	0.54176	2562	0.0850315	FALSE	#10101080
BAB2_1179	0.0919144	14.2836	0.196823	0.660675	2687	0.0891802	FALSE	#10101080
BAB2_0088	0.0916726	5.38662	0.729788	0.400134	2399	0.0796216	FALSE	#10101080
BAB1_0594	0.0914292	10.4336	2.70879	0.110872	1864	0.0618653	FALSE	#10101080
BAB1_1389	0.0914039	9.34299	0.497811	0.486238	2502	0.0830402	FALSE	#10101080
BAB2_0592	0.0905899	3.83747	0.913841	0.347202	2325	0.0771656	FALSE	#10101080
BAB1_1940	0.0900347	5.08649	1.75974	0.195276	2075	0.0688682	FALSE	#10101080
BAB1_1133	0.089827	7.60186	3.01317	0.0934809	1804	0.0598739	FALSE	#10101080
BAB1_0093	0.0895828	7.95032	1.12613	0.297586	2254	0.0748092	FALSE	#10101080
BAB2_0321	0.0889058	7.84396	2.36234	0.135415	1920	0.0637239	FALSE	#10101080
BAB2_0693	0.0888844	2.70451	0.519729	0.476878	2487	0.0825423	FALSE	#10101080
BAB1_1646	0.0888547	8.38721	0.915329	0.346816	2324	0.0771324	FALSE	#10101080
BAB2_0513	0.0887784	8.10078	0.990245	0.328125	2307	0.0765682	FALSE	#10101080
BAB1_2037	0.0882703	8.07466	1.20351	0.281879	2230	0.0740126	FALSE	#10101080
BAB1_2048	0.0882088	3.59164	0.546939	0.465669	2475	0.082144	FALSE	#10101080
BAB1_0423	0.0878059	6.78361	1.51336	0.228767	2137	0.070926	FALSE	#10101080
BAB1_0265	0.0869008	4.82452	0.855701	0.362775	2347	0.0778958	FALSE	#10101080
BAB2_0599	0.0868595	5.82386	0.66625	0.421188	2425	0.0804846	FALSE	#10101080
BAB1_0574	0.0868539	5.57984	0.894171	0.352363	2335	0.0774975	FALSE	#10101080
BAB1_0625	0.0864656	1.92329	0.278397	0.601871	2617	0.086857	FALSE	#10101080
BAB1_1228	0.0864573	6.38379	1.15279	0.292047	2245	0.0745105	FALSE	#10101080
BAB1_1714	0.0861761	6.85392	1.40443	0.245852	2175	0.0721872	FALSE	#10101080
BAB1_1168	0.0850255	6.57911	1.06928	0.309874	2275	0.0755061	FALSE	#10101080
BAB1_0366	0.0848003	4.35784	0.706395	0.407697	2409	0.0799535	FALSE	#10101080
BAB2_1092	0.0843877	1.23098	0.12923	0.721903	2743	0.0910388	FALSE	#10101080
BAB1_0505	0.0843354	7.74669	1.69887	0.202953	2084	0.0691669	FALSE	#10101080
BAB1_1364	0.0841065	5.63966	0.989242	0.328366	2308	0.0766014	FALSE	#10101080
BAB1_0440	0.0837381	6.08952	0.737253	0.397765	2398	0.0795885	FALSE	#10101080
BAB2_1058	0.0837066	3.95373	1.02858	0.319096	2295	0.0761699	FALSE	#10101080
BAB2_0462	0.0836677	6.13849	1.38811	0.248548	2181	0.0723863	FALSE	#10101080
BAB1_1015	0.083657	6.95085	0.912443	0.347565	2326	0.0771988	FALSE	#10101080
BAB1_1257	0.0835118	12.1397	0.64398	0.428969	2435	0.0808165	FALSE	#10101080
BAB2_0678	0.083165	8.2778	2.51607	0.123816	1895	0.0628941	FALSE	#10101080
BAB1_1131	0.0830969	10.9066	2.96891	0.0958037	1812	0.0601394	FALSE	#10101080
BAB1_1861	0.0829942	4.45891	0.895726	0.351951	2334	0.0774643	FALSE	#10101080
BAB1_1756	0.082012	5.29589	0.539328	0.46876	2481	0.0823432	FALSE	#10101080
BAB2_0431	0.0814642	5.39907	1.07067	0.309566	2274	0.075473	FALSE	#10101080
BAB1_0205	0.0813192	7.00292	0.578643	0.453144	2460	0.0816462	FALSE	#10101080
BAB2_0651	0.0812772	5.74781	1.61984	0.213483	2114	0.0701626	FALSE	#10101080
BAB1_0750	0.0806405	8.97184	0.704759	0.408233	2410	0.0799867	FALSE	#10101080
BAB2_0773	0.0798605	5.34414	0.27511	0.604014	2621	0.0869897	FALSE	#10101080
BAB1_0312	0.0796402	4.99175	0.367666	0.549118	2570	0.085297	FALSE	#10101080
BAB2_0781	0.0796225	5.74377	1.04571	0.315171	2286	0.0758712	FALSE	#10101080
BAB2_0381	0.0793028	5.91304	0.909524	0.348326	2329	0.0772984	FALSE	#10101080
BAB1_1813	0.079025	9.89301	0.720327	0.403167	2401	0.079688	FALSE	#10101080
BAB1_1128	0.0785872	8.96807	1.82219	0.187765	2051	0.0680717	FALSE	#10101080
BAB1_1107	0.0781732	5.48359	0.757536	0.391433	2392	0.0793893	FALSE	#10101080
BAB2_0544	0.0776777	5.74714	1.04323	0.315734	2288	0.0759376	FALSE	#10101080
BAB1_1252	0.0775201	11.0272	0.275817	0.603552	2619	0.0869233	FALSE	#10101080
BAB2_0449	0.077321	7.91278	0.789347	0.381796	2380	0.078991	FALSE	#10101080
BAB1_0825	0.0766617	10.3055	1.96775	0.171576	2010	0.0667109	FALSE	#10101080
BAB2_1094	0.0764175	1.54971	0.149906	0.701525	2723	0.090375	FALSE	#10101080
BAB2_0481	0.076367	4.6904	0.669193	0.420176	2423	0.0804182	FALSE	#10101080
BAB2_1010	0.0761205	8.79182	0.468368	0.499312	2514	0.0834384	FALSE	#10101080
BAB2_1053	0.0756095	2.22899	0.265966	0.610061	2627	0.0871888	FALSE	#10101080
BAB2_0279	0.0754092	6.60494	0.84265	0.366407	2353	0.0780949	FALSE	#10101080
BAB1_1639	0.0753411	13.6547	0.855179	0.362919	2348	0.077929	FALSE	#10101080
BAB2_0175	0.0750605	4.67296	0.576309	0.454047	2462	0.0817126	FALSE	#10101080
BAB1_2105	0.0748911	7.04197	1.69297	0.203716	2086	0.0692333	FALSE	#10101080
BAB1_0005	0.0739678	8.52375	0.446636	0.509358	2526	0.0838367	FALSE	#10101080
BAB1_0427	0.0731549	5.68927	1.05873	0.312229	2284	0.0758048	FALSE	#10101080
BAB1_1384	0.0728437	8.3986	0.906573	0.349097	2331	0.0773648	FALSE	#10101080
BAB1_0101	0.0721823	7.99321	1.40704	0.245424	2172	0.0720876	FALSE	#10101080
BAB2_0173	0.0717169	6.9366	1.32144	0.259967	2198	0.0729505	FALSE	#10101080
BAB2_0681	0.071592	2.97344	0.313189	0.580138	2596	0.08616	FALSE	#10101080
BAB1_1527	0.0715834	6.21288	0.836699	0.36808	2357	0.0782277	FALSE	#10101080
BAB1_2060	0.071157	8.47725	1.1109	0.300812	2258	0.0749419	FALSE	#10101080
BAB1_1927	0.0710577	10.956	0.560544	0.460226	2467	0.0818785	FALSE	#10101080
BAB2_0330	0.07038	8.39898	0.199644	0.658413	2684	0.0890807	FALSE	#10101080
BAB1_0321	0.0700448	5.6733	0.393017	0.535749	2555	0.0847992	FALSE	#10101080
BAB2_0215	0.0697563	6.04676	0.982346	0.330029	2310	0.0766678	FALSE	#10101080
BAB1_1119	0.0695808	6.44055	1.40202	0.246248	2177	0.0722536	FALSE	#10101080
BAB1_1529	0.0691647	3.82398	0.517016	0.47802	2490	0.0826419	FALSE	#10101080
BAB1_2214	0.0691558	11.7799	0.0514064	0.822266	2839	0.094225	FALSE	#10101080
BAB2_0642	0.0689808	7.29169	1.59102	0.217491	2121	0.070395	FALSE	#10101080
BAB1_0132	0.0682087	5.80312	1.42716	0.242156	2165	0.0718553	FALSE	#10101080
BAB2_1115	0.0681152	1.67738	0.167535	0.685397	2708	0.0898772	FALSE	#10101080
BAB1_1308	0.0680438	7.37766	0.404183	0.530051	2550	0.0846333	FALSE	#10101080
BAB2_1021	0.0673577	7.35618	1.56022	0.221879	2130	0.0706937	FALSE	#10101080
BAB1_1884	0.0671471	8.71778	0.526221	0.474163	2483	0.0824096	FALSE	#10101080
BAB1_0572	0.0671267	4.42166	1.48701	0.232758	2147	0.0712579	FALSE	#10101080
BAB1_0763	0.0668304	7.31586	0.57135	0.455976	2463	0.0817458	FALSE	#10101080
BAB1_1565	0.0664389	4.63431	0.49976	0.485393	2499	0.0829406	FALSE	#10101080
BAB1_1096	0.0660445	7.31252	0.610203	0.441205	2451	0.0813475	FALSE	#10101080
BAB1_1324	0.0660056	6.38444	0.385917	0.539432	2560	0.0849652	FALSE	#10101080
BAB1_1259	0.0658707	8.85864	0.273208	0.605261	2623	0.0870561	FALSE	#10101080
BAB1_1117	0.0658233	8.6465	0.539568	0.468662	2480	0.08231	FALSE	#10101080
BAB1_0220	0.0655771	8.0252	1.48973	0.232343	2145	0.0711915	FALSE	#10101080
BAB1_0435	0.0654941	7.3868	1.59337	0.217161	2120	0.0703618	FALSE	#10101080
BAB1_1451	0.0654114	7.89033	0.495021	0.487452	2504	0.0831065	FALSE	#10101080
BAB2_0005	0.0653279	7.50307	0.686567	0.414277	2416	0.0801859	FALSE	#10101080
BAB1_0152	0.0639562	8.72423	1.03527	0.317555	2292	0.0760704	FALSE	#10101080
BAB1_0441	0.0635475	5.29184	0.633653	0.432653	2444	0.0811152	FALSE	#10101080
BAB1_0035	0.0628803	6.36697	0.760517	0.390514	2390	0.0793229	FALSE	#10101080
BAB2_1138	0.0623954	4.06913	0.513836	0.479364	2492	0.0827083	FALSE	#10101080
BAB1_1371	0.062282	9.42641	0.205736	0.653593	2680	0.0889479	FALSE	#10101080
BAB2_1071	0.0621556	3.92589	0.241471	0.62694	2651	0.0879854	FALSE	#10101080
BAB2_0745	0.0618156	6.80414	0.0726621	0.789457	2809	0.0932293	FALSE	#10101080
BAB2_0868	0.0615772	10.161	0.249007	0.621636	2643	0.0877199	FALSE	#10101080
BAB1_2083	0.0609121	6.53857	0.664293	0.421863	2427	0.0805509	FALSE	#10101080
BAB2_0284	0.0607914	4.01242	0.294536	0.591582	2606	0.0864919	FALSE	#10101080
BAB1_1482	0.0601752	5.17784	0.623297	0.436398	2449	0.0812811	FALSE	#10101080
BAB2_1168	0.0599737	5.7156	0.0915679	0.764409	2784	0.0923996	FALSE	#10101080
BAB1_1405	0.0599093	7.23904	0.994215	0.327174	2305	0.0765018	FALSE	#10101080
BAB1_0069	0.0595248	6.93344	0.497835	0.486228	2501	0.083007	FALSE	#10101080
BAB1_1447	0.0593728	8.48592	0.994558	0.327092	2304	0.0764686	FALSE	#10101080
BAB2_0171	0.0589464	7.21985	0.385403	0.5397	2561	0.0849983	FALSE	#10101080
BAB1_1796	0.0588417	7.18499	0.921602	0.345195	2323	0.0770992	FALSE	#10101080
BAB1_1275	0.0582771	6.48489	0.216351	0.645398	2670	0.088616	FALSE	#10101080
BAB1_1985	0.0581729	8.21326	0.709861	0.406563	2407	0.0798872	FALSE	#10101080
BAB1_0412	0.0580977	11.0191	0.763982	0.389451	2387	0.0792234	FALSE	#10101080
BAB2_0452	0.0578899	4.51347	0.377738	0.543732	2564	0.0850979	FALSE	#10101080
BAB1_2230	0.0576389	14.1646	0.0778513	0.782262	2802	0.092997	FALSE	#10101080
BAB2_0919	0.0574996	8.09428	0.465843	0.500461	2515	0.0834716	FALSE	#10101080
BAB1_0767	0.0570624	-0.267317	0.0151547	0.902895	2920	0.0969134	FALSE	#10101080
BAB2_0715	0.05692	10.1311	0.227336	0.637172	2660	0.0882841	FALSE	#10101080
BAB2_0290	0.0566773	7.31293	0.233597	0.632592	2655	0.0881182	FALSE	#10101080
BAB1_2014	0.0561646	6.48045	0.658113	0.424006	2430	0.0806505	FALSE	#10101080
BAB2_0385	0.0559592	5.21476	0.522291	0.475804	2485	0.0824759	FALSE	#10101080
BAB1_0876	0.0552487	7.40055	0.780829	0.384342	2381	0.0790242	FALSE	#10101080
BAB1_1450	0.0549602	6.40074	0.442845	0.511146	2527	0.0838699	FALSE	#10101080
BAB1_0494	0.0544585	4.96035	0.332523	0.568742	2588	0.0858945	FALSE	#10101080
BAB1_0153	0.054197	7.48223	1.25025	0.272919	2219	0.0736475	FALSE	#10101080
BAB2_0396	0.0537908	5.17724	0.196187	0.661188	2689	0.0892466	FALSE	#10101080
BAB2_0286	0.0536188	6.01131	0.0700913	0.793125	2812	0.0933289	FALSE	#10101080
BAB2_0793	0.0534786	3.40505	0.197701	0.659969	2686	0.089147	FALSE	#10101080
BAB1_1331	0.0532337	4.68484	0.370271	0.547716	2568	0.0852307	FALSE	#10101080
BAB1_1020	0.0519782	4.40127	0.211943	0.648771	2673	0.0887156	FALSE	#10101080
BAB1_0905	0.0518728	7.20024	0.28471	0.597802	2611	0.0866578	FALSE	#10101080
BAB1_1156	0.0514739	8.0598	0.287517	0.596011	2609	0.0865914	FALSE	#10101080
BAB1_0992	0.05136	6.69472	0.304372	0.58549	2598	0.0862264	FALSE	#10101080
BAB1_1693	0.0511821	9.03565	0.807751	0.376379	2367	0.0785596	FALSE	#10101080
BAB1_1100	0.0510434	5.38558	0.327719	0.571531	2592	0.0860272	FALSE	#10101080
BAB1_1418	0.0509687	7.47638	0.850335	0.364262	2350	0.0779954	FALSE	#10101080
BAB2_0640	0.0506692	7.35871	0.807335	0.3765	2368	0.0785928	FALSE	#10101080
BAB1_0916	0.0503465	5.38206	0.346366	0.560851	2578	0.0855626	FALSE	#10101080
BAB1_1923	0.0500025	11.4511	0.247952	0.622373	2644	0.0877531	FALSE	#10101080
BAB1_0328	0.0498882	5.97319	0.602815	0.443955	2453	0.0814139	FALSE	#10101080
BAB1_0417	0.0494143	2.92688	0.133271	0.717782	2738	0.0908729	FALSE	#10101080
BAB1_1414	0.0487859	5.82354	0.100039	0.754107	2777	0.0921673	FALSE	#10101080
BAB2_0367	0.048683	5.34765	0.276046	0.603402	2618	0.0868901	FALSE	#10101080
BAB2_0257	0.0485546	6.18252	0.409897	0.527178	2546	0.0845005	FALSE	#10101080
BAB2_0736	0.0485138	6.95161	0.302587	0.586586	2600	0.0862927	FALSE	#10101080
BAB1_1266	0.0483664	12.2341	0.065802	0.799408	2818	0.093528	FALSE	#10101080
BAB1_0200	0.0479445	5.10365	0.37112	0.54726	2566	0.0851643	FALSE	#10101080
BAB2_0979	0.0476842	5.56196	0.243622	0.625416	2647	0.0878526	FALSE	#10101080
BAB2_0865	0.0476521	7.69048	0.59376	0.447362	2456	0.0815134	FALSE	#10101080
BAB1_2126	0.0473163	7.69503	0.552093	0.463595	2471	0.0820113	FALSE	#10101080
BAB2_0680	0.0471244	4.74561	0.101923	0.751882	2773	0.0920345	FALSE	#10101080
BAB1_1110	0.0470564	7.26593	0.542161	0.467606	2477	0.0822104	FALSE	#10101080
BAB1_2151	0.0465675	5.59197	0.366416	0.549794	2572	0.0853634	FALSE	#10101080
BAB1_0118	0.0462856	9.3253	0.178684	0.675705	2699	0.0895785	FALSE	#10101080
BAB1_0028	0.0458743	6.4428	0.189055	0.667006	2694	0.0894125	FALSE	#10101080
BAB2_0054	0.0458409	6.73252	0.879937	0.356166	2339	0.0776303	FALSE	#10101080
BAB1_2001	0.0450089	8.08803	0.164503	0.688098	2711	0.0899768	FALSE	#10101080
BAB2_0292	0.0448334	7.79038	0.120844	0.730696	2749	0.091238	FALSE	#10101080
BAB1_0567	0.0446598	5.55886	0.319975	0.576086	2593	0.0860604	FALSE	#10101080
BAB1_1586	0.0446478	8.30284	0.218904	0.643463	2668	0.0885496	FALSE	#10101080
BAB1_1394	0.0445821	6.10672	0.402475	0.530915	2551	0.0846664	FALSE	#10101080
BAB2_0993	0.0443415	8.28927	0.11962	0.732008	2750	0.0912712	FALSE	#10101080
BAB2_0717	0.0435945	3.97572	0.358625	0.55404	2575	0.085463	FALSE	#10101080
BAB2_0351	0.0434781	6.38879	0.246381	0.623473	2645	0.0877863	FALSE	#10101080
BAB1_0809	0.0434247	7.2634	0.255891	0.61688	2635	0.0874544	FALSE	#10101080
BAB1_1523	0.0432592	7.80626	0.211128	0.649399	2675	0.0887819	FALSE	#10101080
BAB1_2185	0.0432392	7.29951	0.461704	0.502355	2518	0.0835712	FALSE	#10101080
BAB1_0777	0.0432098	9.2245	1.23605	0.275601	2223	0.0737803	FALSE	#10101080
[truncated: 1,739 more rows]

## Sheet: 2308 v ∆babR DMF
	logFC	logCPM	F	PValue	Rank	Benjamini-Hochberg Critical Value		Total.Significance
[truncated: 3,013 more rows]

[truncated: 11 more sheets: 2308 DMF v ∆vjbR∆babR, 2308 C12 v 2308 3 OXO, ∆babR DMF v ∆babR C12, ∆babR DMF v ∆babR 3 OXO, ∆babR DMF v ∆vjbR DMF, ∆babR C12 v ∆babR 3 OXO, ∆vjbR DMF v ∆vjbR C12, ∆vjbR DMF v ∆vjbR 3 OXO, ∆vjbR C12 v ∆vjbR 3 OXO, ∆vjbR∆babR DMF v ∆vjbR∆babR C12, ∆vjbR∆babR DMF v∆vjbR∆babR 3OXO]
