# Supplementary material for: Quorum sensing LuxR proteins VjbR and BabR jointly regulate Brucella abortus survival during infection
Source: J Bacteriol. 2025 Feb 27;207(3):e00527-24. doi: 10.1128/jb.00527-24 (PMC11925318; doi:10.1128/jb.00527-24)
Supplement: Table S2 — Gene ontology analysis of hierarchical clusters identified in Figure 2C. [file jb.00527-24-s0004.xlsx]

## Sheet: Cluster 1
Number	Gene	WTC12	WT3OXO	BD	BC12	B3OXO	VD	VC12	V3OXO	VBD	VBC12	VB3OXO
2622	BAB2_1071	0.138579	0.00264403	-0.0412843	0.0839441	0.0824613	-0.0621556	-0.154879	-0.409119	-0.189953	0.0251045	-0.000550585
2548	BAB2_0980	-0.230558	-0.393284	-0.262522	-0.117926	-0.159172	-0.313137	-0.446718	-0.538063	-0.274171	-0.369356	-0.425454
1400	BAB1_1793	-0.583211	-0.712387	0.584791	0.397015	0.297926	-0.434408	-1.0213	-1.13857	-0.960939	-0.393532	-0.54557
1358	BAB1_1743	0.0404891	-0.242244	0.232748	0.212619	-0.0896898	-0.241939	-0.448507	-0.570376	-0.281079	-0.0299606	-0.0071366
2048	BAB2_0329	0.140572	0.126775	0.129211	0.1203	0.0527477	-0.0208766	-0.174467	-0.182436	-0.10434	-0.144311	-0.099786
606	BAB1_0787	0.100527	0.222283	0.328694	0.214131	0.156312	0.183261	0.131369	0.182428	0.0387403	0.071787	0.0907752
1791	BAB2_0020	-0.180795	-0.339997	0.0205714	0.00509072	-0.14427	-0.153524	-0.376751	-0.477675	-0.117026	-0.142333	-0.180608
2399	BAB2_0787	-0.0510935	0.0422802	0.736005	0.331846	0.22872	0.219122	-0.207061	-0.0767692	0.269803	0.137668	0.0124816
2427	BAB2_0826	-0.34878	-0.469022	0.55372	0.448355	0.412705	-0.456639	-0.909144	-0.787653	-0.81147	-1.00329	-0.987544
2575	BAB2_1010	-0.0473694	-0.127634	0.107813	0.0639258	-0.111362	-0.0761205	-0.236961	-0.174812	-0.189913	-0.179275	-0.247826
201	BAB1_0260	-0.260965	-0.398399	-0.245892	-0.0633374	-0.0979613	-0.315284	-0.253949	-0.324659	-0.33423	-0.294025	-0.292257
971	BAB1_1241	-0.110609	0.00206996	0.0956643	0.216437	0.196568	-0.122054	-0.0729492	-0.135674	-0.195023	-0.0907109	-0.213197
2486	BAB2_0907	-0.257373	-0.22812	0.354003	0.342718	0.215049	0.247402	0.0174485	-0.188861	-0.24847	0.0128801	-0.202049
2657	BAB2_1114	-0.408374	-0.371376	-0.0858683	0.111897	-0.257924	-0.533156	-0.45399	-0.499381	-0.34219	-0.328322	-0.196521
426	BAB1_0531	-0.405175	-0.544493	0.0313201	0.0402688	-0.0755346	-0.265416	-0.430549	-0.384254	-0.225345	-0.269829	-0.376272
1799	BAB2_0028	-0.138718	-0.0964645	0.260777	0.0617402	0.1394	0.0804569	-0.14506	-0.196808	-0.00922148	-0.227002	-0.160486
2333	BAB2_0692	-0.0849998	-0.253245	0.243933	0.183953	0.0385823	0.0764261	-0.0853506	0.0309913	0.223198	-0.190159	0.00622371
1830	BAB2_0071	-0.00485816	-0.0639752	0.310144	0.0788121	0.0798907	0.0204382	-0.0406692	-0.267928	0.0498651	-0.0853175	-0.102624
1562	BAB1_1988	-0.0518652	0.0970735	0.305721	0.22972	0.141341	0.236464	0.111119	0.136499	0.137159	0.0231222	-0.0181051
501	BAB1_0650	-0.21288	-0.221815	-0.137137	0.120581	0.0321363	-0.551525	-0.434943	-0.574718	-0.427101	-0.378141	-0.333525
1049	BAB1_1341	-0.288872	-0.462757	-0.30522	-0.211782	-0.351158	-0.585293	-0.698692	-0.721524	-0.691111	-0.458664	-0.53498
1798	BAB2_0027	-0.188808	-0.185026	0.203923	0.199496	0.0123862	-0.33064	-0.438568	-0.507141	-0.210297	-0.383002	-0.430927
630	BAB1_0813	-0.108664	-0.0492726	0.130746	0.135003	-0.0268011	-0.131545	-0.194964	-0.158275	-0.112262	-0.16548	-0.228628
2273	BAB2_0628	-0.283847	-0.373302	-0.398408	-0.309607	-0.28198	-0.479078	-0.602204	-0.755388	-0.658693	-0.358579	-0.383352
1869	BAB2_0121	-0.28291	-0.128904	-0.112664	-0.00129307	0.0330463	-0.829802	-0.433292	-0.629725	-0.476537	-0.478961	-0.382684
1218	BAB1_1562	-0.0460309	-0.223194	0.0886768	0.197983	-0.133866	-0.276907	-0.519847	-0.36862	-0.358527	-0.257292	-0.271933
2018	BAB2_0298	-0.217461	-0.171496	0.238915	0.341317	0.297289	-0.528643	-0.552977	-0.742338	-0.264907	-0.454944	-0.570854
1948	BAB2_0216	-0.143503	-0.0894235	0.10408	0.109825	-0.1164	-0.219168	-0.255939	-0.25587	-0.204788	-0.218189	-0.240853
2113	BAB2_0416	-0.0454717	-0.309072	-0.361529	-0.148204	-0.180747	-0.437851	-0.478186	-0.568944	-0.479249	-0.357307	-0.389072
2314	BAB2_0672	-0.113289	-0.213978	-0.17828	-0.0375953	-0.137646	-0.392513	-0.394748	-0.454433	-0.235851	-0.179695	-0.334457
1304	BAB1_1675	-0.244979	-0.345335	-0.0184038	-0.0482589	-0.0839849	-0.291569	-0.314378	-0.369155	-0.424658	-0.234078	-0.331631
1940	BAB2_0208	-0.12571	-0.220595	0.0501131	-0.0213791	-0.190642	-0.21373	-0.327505	-0.423066	-0.172606	-0.0723914	-0.184178
2000	BAB2_0279	0.231652	0.233768	0.437544	0.363622	0.368741	-0.0754092	-0.438711	-0.424875	-0.308625	-0.370497	-0.228767
1032	BAB1_1318	0.103946	0.144999	0.323516	0.157106	0.135916	0.13396	0.148801	0.139585	0.00936659	0.0699457	0.134406
1068	BAB1_1367	0.459936	0.484528	0.696148	0.388418	0.375429	0.457743	0.186332	0.319478	0.324872	0.166107	0.370722
1782	BAB2_0009	-0.0993056	-0.156034	0.50109	0.121807	0.00140891	0.059086	-0.18435	-0.230804	0.0893073	0.00785862	-0.163075
2425	BAB2_0824	-0.437583	-0.395597	0.71546	0.441313	0.319272	-0.354651	-0.93781	-0.841816	-0.780935	-0.864052	-0.963495
30	BAB1_0035	0.032302	-0.0544856	0.243877	0.165443	0.0391647	-0.0628803	-0.193307	-0.172652	-0.096029	-0.0905371	-0.112249
1030	BAB1_1316	-0.285486	-0.441444	-0.255271	-0.087468	-0.188556	-0.379054	-0.362994	-0.404616	-0.376093	-0.379953	-0.353813
1407	BAB1_1800	-0.2907	-0.21574	0.0184295	0.367264	0.225565	-0.390588	-0.436114	-0.441345	-0.575196	-0.546908	-0.45973
2485	BAB2_0906	-0.305778	-0.298227	0.394811	0.351572	0.226228	0.279731	0.0144621	-0.335202	-0.126365	0.0783427	-0.253373
2002	BAB2_0281	-0.0864188	0.143576	0.473227	0.561636	0.770323	0.0229853	0.189251	-0.16219	0.158744	-0.0516723	0.0102757
1512	BAB1_1921	-0.326892	-0.417732	0.172224	0.199886	0.0331119	-0.130059	-0.476398	-0.511404	-0.21998	-0.18546	-0.440567
1405	BAB1_1798	-0.0572888	0.0437742	0.497137	0.346907	0.349185	0.0761393	-0.108639	-0.00400405	0.184332	-0.0625542	-0.10661
32	BAB1_0037	0.0702471	0.123702	0.360972	0.314768	0.330176	0.216714	0.245088	0.129161	0.386111	0.188107	0.232833
1532	BAB1_1955	0.0213245	0.335984	0.334983	0.409758	0.405812	0.00563553	-0.130446	0.105532	0.275282	-0.0847974	0.108664
1080	BAB1_1383	-0.114474	-0.0243411	0.128223	0.0929294	0.0123507	0.0499492	-0.108266	0.0639485	-0.0481584	-0.131807	-0.187299
1531	BAB1_1954	0.252971	0.273426	0.21558	0.325423	0.217632	-0.0425877	0.0304741	0.101068	0.10621	0.0552883	0.14204
1765	BAB1_2225	-0.496892	-1.00598	-0.313995	-0.220686	-0.721802	-1.06956	-1.64365	-1.2618	-1.35361	-1.08732	-1.4627
1122	BAB1_1438	0.0206725	-0.184595	-0.0865089	0.0117473	-0.115071	-0.193487	-0.121322	-0.222775	-0.09474	-0.181356	-0.144278
2346	BAB2_0713	0.331618	0.325793	0.67085	0.58865	0.443253	0.147012	0.0826808	0.206091	0.170834	-0.010704	0.195806
2114	BAB2_0417	-0.155232	-0.348958	-0.391766	-0.220601	-0.120027	-0.452474	-0.538118	-0.643015	-0.460919	-0.385944	-0.437963
1801	BAB2_0030	-0.201236	-0.290149	-0.263265	0.0886209	-0.194352	-0.54313	-0.611612	-0.59255	-0.218134	-0.361414	-0.568994
1445	BAB1_1844	-0.311678	-0.54485	-0.104911	-0.153839	-0.178979	-0.469718	-0.545484	-0.529416	-0.561184	-0.352928	-0.439992
2364	BAB2_0741	0.0597756	0.0236962	0.200255	0.0665707	0.00567727	0.0768598	-0.0517573	-0.0556249	-0.0840889	0.00857714	0.0355873
300	BAB1_0382	0.0613233	0.0783134	0.164128	0.149062	0.0471633	-0.00553897	-0.0521951	-0.066971	-0.00490321	-0.0880942	-0.0198662
2045	BAB2_0326	0.0237608	0.149673	0.413386	0.197215	0.153924	0.192919	0.0556238	0.0943709	-0.005405	-0.0343357	0.215497
2338	BAB2_0699	0.220247	0.290921	0.655868	0.213837	0.241447	0.331507	0.0804179	0.251735	0.240878	0.172655	0.223458
1732	BAB1_2185	-0.111446	-0.078251	0.171111	0.0505127	-0.039888	-0.0432392	-0.0782549	-0.103709	0.0690756	-0.0117362	-0.047119
2426	BAB2_0825	-0.453012	-0.467985	0.616089	0.472237	0.420575	-0.463341	-0.952422	-1.01522	-0.797999	-0.965396	-1.11908
1547	BAB1_1972	-0.204571	-0.297306	0.128715	0.0328417	-0.238579	-0.304296	-0.518163	-0.388177	-0.307875	-0.328323	-0.450221
2376	BAB2_0758	-0.386034	-0.542439	-0.266628	-0.0755551	-0.198961	-0.528354	-0.46863	-0.435909	-0.514997	-0.520566	-0.495862
2189	BAB2_0518	-0.681917	-0.699071	-0.227236	0.262438	-0.0486016	-0.799296	-1.09402	-1.03517	-1.17294	-1.05741	-1.31802
2483	BAB2_0904	-0.339815	-0.39243	0.534633	0.470365	0.211968	0.268816	-0.0858275	-0.445343	-0.192139	-0.0879381	-0.534585
1359	BAB1_1744	-0.12414	-0.0552506	0.326902	0.423379	0.401991	-0.257357	-0.160903	-0.244926	0.0668576	-0.235059	-0.336524
2477	BAB2_0897	-0.239459	-0.322982	0.104382	0.0920987	-0.0627473	-0.182309	-0.328747	-0.33525	-0.177461	-0.177425	-0.247314
2216	BAB2_0550	-0.20405	-0.250395	0.292652	0.255539	0.294983	-0.148527	-0.264599	-0.380935	0.00166329	-0.236782	-0.329168
168	BAB1_0209	-0.375732	-0.535821	0.158599	0.270238	0.341145	0.0327936	-0.0937289	-0.0888652	0.126532	-0.132989	-0.261839
105	BAB1_0132	0.0120882	0.102561	0.104813	0.0866265	-0.00789262	-0.0682087	-0.141474	-0.0249169	0.144607	-0.0742077	-0.0341516
2508	BAB2_0935	-0.0614355	-0.0522415	0.180875	0.179422	-0.123711	0.0182761	-0.00228896	0.0632047	0.0473211	0.0287668	-0.147145
2618	BAB2_1065	0.0548265	-0.0174065	0.027007	0.172983	0.0184061	-0.31129	-0.188576	-0.169028	-0.140404	-0.196684	-0.185541
1773	BAB1_2233	-0.49734	-0.996188	-0.312908	-0.234031	-0.698286	-1.05631	-1.63827	-1.23312	-1.34421	-1.06223	-1.42141
1726	BAB1_2178	0.0765414	0.000361791	0.0251978	0.0716296	-0.0292392	-0.093326	-0.0581856	-0.102379	-0.0871807	-0.120312	-0.0562077
1399	BAB1_1792	-0.152999	-0.085463	0.505934	0.531049	0.422829	-0.362198	-0.751631	-0.402293	-0.853599	-0.650595	-0.358561
634	BAB1_0818	-0.163443	-0.345363	-0.323581	-0.245792	-0.34396	-0.606853	-0.641159	-0.811526	-0.65139	-0.411482	-0.56193
595	BAB1_0773	-0.0680444	-0.100404	-0.0975272	0.0558637	0.00794775	-0.137684	-0.168287	-0.338473	-0.0886551	-0.0958425	-0.0989097
2049	BAB2_0330	-0.264475	-0.232239	0.472886	0.215869	0.152239	-0.07038	-0.70786	-0.576797	-0.849086	-0.459417	-0.322824
338	BAB1_0434	-0.0175676	0.01161	0.352947	0.111665	0.0476008	-0.034527	-0.18959	-0.305078	-0.341042	-0.082297	-0.046129
2662	BAB2_1124	-0.159406	-0.125258	0.00709807	0.0261233	-0.176471	-0.31796	-0.41643	-0.503191	-0.346589	-0.362506	-0.351052
36	BAB1_0047	-0.0344606	-0.021197	0.241152	0.0829257	0.0723725	0.101168	-0.0244263	-0.0843878	-0.178456	-0.0578715	-0.0119846
1792	BAB2_0021	0.256476	0.160168	0.362337	0.228437	0.127805	0.250519	0.0328311	0.107328	0.213516	0.118696	0.104023
2597	BAB2_1038	0.144602	0.0223587	0.709483	0.405917	0.157054	0.315599	0.024685	-0.0885216	0.31079	0.245886	0.249601
2466	BAB2_0877	0.123837	0.212201	0.807738	0.338583	0.349557	0.521175	0.128969	-0.0284959	0.34196	0.351743	0.369725
1365	BAB1_1750	-0.226749	-0.38426	0.0484899	0.0413125	-0.233371	-0.360714	-0.496534	-0.468577	-0.378941	-0.383681	-0.513306
1389	BAB1_1781	-0.0637047	-0.136418	0.0582288	0.00566775	-0.041782	-0.0977415	-0.0575645	-0.149581	-0.0646447	-0.0544559	-0.0872862
324	BAB1_0414	-0.292362	-0.426743	-0.125331	-0.0222941	-0.223438	-0.530279	-0.408534	-0.288501	-0.293311	-0.217986	-0.497403
2484	BAB2_0905	-0.379709	-0.430548	0.316853	0.431763	0.0718924	-0.0208759	-0.239981	-0.506675	-0.362218	-0.182555	-0.55801
1797	BAB2_0026	-0.263499	-0.216992	0.0184189	0.0475944	0.127376	-0.318432	-0.263868	-0.404832	-0.191322	-0.292268	-0.509937
1475	BAB1_1876	-0.312571	-0.488329	0.159031	0.104226	-0.00213186	-0.19419	-0.366465	-0.46666	-0.198425	-0.181585	-0.337723
1536	BAB1_1959	0.0403331	0.121519	0.424666	0.446101	0.278228	0.11646	0.0552129	0.088433	0.178631	0.114768	0.145465
612	BAB1_0793	-0.558177	-0.535098	0.0131544	-0.0552141	0.0300647	-0.10262	-0.18667	-0.165791	0.0191106	-0.140585	-0.278261
2019	BAB2_0299	0.142114	0.117808	0.308366	0.203642	0.223378	-0.156125	-0.024782	-0.111365	0.315596	-0.185512	-0.146156
2202	BAB2_0532	-0.250152	-0.320258	-0.0362091	0.0485511	-0.147872	-0.117196	-0.229444	-0.0694278	-0.253545	-0.16294	-0.338034
2546	BAB2_0977	-0.184598	-0.281966	-0.156561	0.128287	-0.0719534	-0.768178	-0.627896	-0.540321	-0.55819	-0.518429	-0.57451
2704	BAB2_1182	-0.514088	-0.994696	-0.320202	-0.2337	-0.712257	-1.07727	-1.65733	-1.25898	-1.37313	-1.0683	-1.43645
1913	BAB2_0175	0.324329	0.211128	0.331751	0.327913	0.132048	-0.0750605	-0.0109038	0.0546775	0.0954503	-0.00328614	0.0956674
2262	BAB2_0611	0.0380149	-0.016559	0.165992	0.183166	0.150993	-0.132712	-0.260903	-0.14139	-0.240221	-0.23254	-0.185123
104	BAB1_0129	-0.148644	-0.136641	-0.175985	0.0679189	-0.0541965	-0.75369	-0.725192	-0.916218	-0.661926	-0.404317	-0.523417
471	BAB1_0597	-0.367345	-0.317025	-0.229468	0.00818257	-0.161046	-0.486211	-0.727452	-0.663812	-0.392072	-0.199955	-0.377143
1408	BAB1_1801	-0.202141	-0.2392	0.562871	0.295151	0.243325	-0.115753	-0.717207	-0.796977	-0.693425	-0.392382	-0.33685
2482	BAB2_0903	0.506677	0.284521	0.873019	0.529796	0.314088	0.136831	-0.106951	-0.0529261	-0.0759734	0.0569218	0.227425
2612	BAB2_1055	0.211528	0.190067	0.292304	0.247828	0.300231	0.00457898	-0.00352439	-0.0740071	0.1764	-0.0065046	0.0487851
2124	BAB2_0439	0.023475	0.0306204	0.180044	0.120644	0.0882538	0.0665645	0.00556658	0.0302992	-0.0702072	-0.00555535	0.0180307
2244	BAB2_0587	0.0368819	0.0019844	0.223727	0.0848319	-0.0556745	-0.00492783	-0.0529562	-0.0246706	0.0494839	-0.0582013	-0.0116869
1222	BAB1_1567	-0.0998101	-0.210973	0.461908	0.18235	0.000202666	0.12973	-0.137175	-0.331154	0.0458199	0.0832143	-0.0412396
1861	BAB2_0112	0.114381	0.0390622	0.60901	0.129462	0.205704	0.359261	-0.0419506	-0.0668536	0.214745	0.103071	0.146797
2350	BAB2_0718	0.103993	-0.0381382	0.268354	0.261176	0.057273	0.0107257	-0.0683338	-0.17951	-0.0492881	-0.0537947	-0.0426642
1682	BAB1_2132	0.0225564	-0.189642	0.240592	0.169092	-0.0300502	-0.140823	-0.23765	-0.273436	-0.158874	-0.0181958	-0.145268
1803	BAB2_0032	-0.257863	-0.193279	-0.104629	0.148692	-0.0835172	-0.326072	-0.207705	-0.229719	-0.19876	-0.199339	-0.268784
2010	BAB2_0290	-0.193082	-0.27557	0.334943	0.314469	0.274176	-0.0566773	-0.148399	-0.210166	-0.16473	-0.117129	-0.0794586
1045	BAB1_1334	-0.351556	-0.322843	-0.164686	0.195128	0.0652613	-0.491239	-0.371502	-0.343368	-0.275449	-0.391719	-0.428977
2511	BAB2_0938	-0.186239	-0.211197	-0.0475787	0.134499	-0.0403564	-0.0999695	-0.113931	-0.0729365	0.017786	-0.0756627	-0.18868
344	BAB1_0440	-0.20209	-0.0295458	0.444931	0.374619	0.110236	-0.0837381	-0.149317	-0.0514712	0.0482487	-0.141442	-0.213322
586	BAB1_0760	-0.0984231	0.0138448	0.146439	0.155669	0.165147	0.0886297	0.102337	0.11539	0.0511494	0.0272056	0.0601173
1796	BAB2_0025	0.0252909	0.26005	0.130945	0.282562	0.256136	-0.337835	-0.0866542	0.0125189	0.192979	-0.332517	-0.488036
2195	BAB2_0525	0.140478	0.226718	0.593636	0.410908	0.218678	0.0812673	0.164243	0.194865	0.194945	0.119398	0.00490463
1064	BAB1_1362	-0.319992	-0.396036	-0.383247	-0.14152	-0.248702	-0.911213	-0.775202	-0.738743	-0.793915	-0.653589	-0.658971
89	BAB1_0110	0.0851058	0.00894595	0.0569422	0.190369	0.0149751	-0.221807	-0.147064	-0.0569316	0.0330053	-0.114404	-0.0605016
2178	BAB2_0502	-0.166228	-0.331369	-0.083718	-0.127998	-0.513433	-0.606535	-0.654437	-0.528473	-0.533334	-0.569548	-0.571899
2432	BAB2_0831	0.0983831	0.103962	0.819314	0.722183	0.524819	-0.786614	-1.09333	-0.90162	-1.05148	-1.28726	-1.12661
2115	BAB2_0419	-0.0134517	-0.266429	-0.32444	0.0679621	-0.0245113	-0.82229	-0.875102	-0.988829	-0.899809	-0.387729	-0.39697
2503	BAB2_0930	-0.229367	-0.276878	-0.274189	0.133923	-0.180232	-0.400222	-0.821807	-0.958552	-0.464003	-0.348082	-0.551407
2009	BAB2_0289	-0.34593	-0.404993	0.486353	0.383879	0.186785	-0.317008	-0.899079	-0.886004	-0.931402	-0.632128	-0.581824
2211	BAB2_0543	-0.126755	-0.272535	0.0252195	-0.131927	-0.204722	-0.304638	-0.584383	-0.586718	-0.566338	-0.271208	-0.341381
2258	BAB2_0603	0.217451	0.283806	0.29899	0.210217	0.192185	0.0376604	0.0196143	-0.127857	0.104427	-0.00960678	-0.0333827
2533	BAB2_0961	-0.100606	-0.0680242	0.0653606	0.0169754	0.0432469	-0.0422616	-0.0996477	-0.0934037	-0.217857	-0.0915854	-0.08965
1281	BAB1_1649	0.198951	0.23493	0.325673	0.137398	0.181917	0.196514	-0.00403642	0.176416	0.265568	0.0259424	0.141713
1626	BAB1_2070	-0.0485072	-0.120259	0.2727	0.0930941	0.00048817	-0.0185331	-0.0636653	-0.118719	0.0114456	0.028234	-0.00321723
2347	BAB2_0714	0.190212	0.183708	0.879961	0.435837	0.375102	0.43467	0.0253224	0.048195	0.162389	0.118935	0.343652
1186	BAB1_1522	-0.0067424	-0.124354	0.177373	0.221865	0.0733109	-0.0184573	-0.158924	-0.267325	-0.165253	-0.120565	-0.198299
2206	BAB2_0537	-0.117355	-0.204568	0.0800489	0.0298177	-0.128222	-0.164241	-0.219911	-0.253266	-0.126161	-0.145277	-0.216917
1488	BAB1_1890	-0.230889	-0.207486	-0.104054	0.0697717	-0.111282	-0.246057	-0.156324	-0.208878	-0.195164	-0.190315	-0.379108
982	BAB1_1252	-0.373206	-0.352213	0.306017	0.366271	0.238903	-0.0775201	-0.172291	-0.151359	-0.207829	-0.131924	-0.17486
541	BAB1_0701	-0.19024	-0.175238	-0.0713921	0.105636	0.0188137	-0.2504	-0.166289	-0.249465	-0.224639	-0.206846	-0.216845
95	BAB1_0117	-0.255844	-0.296366	-0.0027604	0.0511506	-0.0585389	-0.0236421	-0.159727	-0.112292	-0.0506302	-0.160462	-0.267542
2673	BAB2_1145	-0.163736	-0.0317447	0.230456	0.247779	0.0539894	-0.0383007	-0.132637	-0.102711	0.0506068	-0.115404	-0.141132
993	BAB1_1264	-0.163722	-0.0536623	0.198949	0.155373	0.112352	0.0742684	0.0935155	0.126464	0.0336346	0.0266475	0.0203988
2247	BAB2_0590	-0.00553992	0.125443	0.0436835	0.0807212	0.0528653	-0.13833	-0.0725717	-0.0152455	0.0987404	-0.141944	-0.253892
449	BAB1_0569	-0.0314114	0.108556	0.342947	0.224794	0.0850909	-0.0144951	-0.0133361	0.0259394	0.101564	-0.00840375	-0.0592518
1279	BAB1_1647	0.180361	0.375395	0.741799	0.610862	0.386029	0.356252	0.364361	0.582993	0.566138	0.220416	0.263266
1046	BAB1_1337	-0.0425766	-0.139159	-0.132059	0.0201998	-0.0146308	-0.239439	-0.188141	-0.223838	-0.200364	-0.322653	-0.328182
185	BAB1_0236	-0.0957796	-0.179209	-0.236168	0.0659073	-0.0907432	-0.519652	-0.40981	-0.25436	-0.218782	-0.358991	-0.364173
1383	BAB1_1774	-0.0490157	-0.145742	-0.142672	-0.0282788	-0.169165	-0.265313	-0.241174	-0.35828	-0.196865	-0.20744	-0.256239
2615	BAB2_1058	0.0253068	0.0323184	0.156798	0.257419	0.233125	-0.0837066	-0.101664	-0.0797841	0.00952136	-0.0852856	-0.00204132
502	BAB1_0651	-0.0814157	-0.172244	0.0428	-0.0146049	0.096026	-0.408867	-0.121919	-0.271284	-0.274309	-0.319859	-0.118022
2607	BAB2_1048	0.131391	0.0977747	-0.0196779	0.0942977	0.0511426	-0.235879	-0.0258163	-0.186116	-0.0504755	-0.00530878	0.0207664
2480	BAB2_0901	0.181421	0.25948	0.497974	0.564833	0.323854	0.0681214	0.0265331	-0.293053	-0.289585	0.0252564	0.0690494
2210	BAB2_0541	0.133245	-0.00600181	0.279432	0.228623	0.0832464	0.183339	-0.053327	-0.227422	-0.0626343	0.0702433	0.0159304
2658	BAB2_1117	-0.0417682	-0.123053	-0.00569657	0.224842	-0.0961117	-0.204167	-0.359044	-0.490887	-0.0223727	-0.396758	-0.429367
2196	BAB2_0526	0.0870558	0.216059	0.255419	0.188517	0.207641	0.165102	0.073619	-0.0587201	0.0978035	0.0520324	0.124529
2118	BAB2_0424	0.0653492	0.214008	0.33	-0.0297284	0.104773	0.0783282	-0.0673513	-0.124805	0.10836	-0.0136596	-0.116896
1490	BAB1_1892	-0.08011	-0.189191	0.377775	0.194421	0.119135	0.0701506	-0.0520389	-0.207386	0.186182	0.105621	0.00842612
2167	BAB2_0489	0.0896849	-0.0355878	0.61525	0.269476	0.250543	0.263898	-0.183042	-0.0581056	0.160939	0.0620495	0.116222
348	BAB1_0444	-0.276692	-0.502799	0.21272	0.0925967	-0.125496	-0.333657	-0.486771	-0.551901	-0.404965	-0.335031	-0.472734
1812	BAB2_0044	-0.163122	-0.327302	-0.0421868	-0.0193533	-0.119884	-0.319245	-0.291863	-0.3602	-0.229195	-0.211717	-0.298364
1807	BAB2_0037	0.111234	-0.0398609	0.436174	0.507712	0.120457	-0.24739	-0.206818	0.106685	-0.125068	-0.0781029	-0.386024
978	BAB1_1248	-0.286808	-0.323592	0.199758	0.229891	0.141269	-0.0387012	-0.206374	-0.284114	-0.24935	-0.0452653	-0.226108
2015	BAB2_0295	-0.288644	-0.282015	0.094293	0.43042	0.274867	-0.635755	-0.442752	-0.608886	-0.39064	-0.444736	-0.573144
2187	BAB2_0514	-0.141577	-0.369701	0.318442	0.283732	0.0987123	-0.16649	-0.0898925	-0.0671522	0.118312	-0.00876664	-0.214741
451	BAB1_0571	-0.00307442	-0.0164505	0.377301	0.311865	0.0966168	0.108539	0.0817821	-0.0444855	0.172688	0.036287	0.0160518
987	BAB1_1257	-0.262462	-0.127994	0.104267	0.209784	0.143986	-0.0835118	0.00845334	0.0544013	-0.0847478	-0.0554412	-0.154625
1357	BAB1_1742	-0.134061	-0.055151	0.553709	0.357535	0.180516	0.172633	0.103816	0.137868	0.17861	0.134169	0.0484296
1429	BAB1_1827	0.146325	0.142876	0.542663	0.384382	0.174166	0.155675	0.0380487	0.172163	0.189123	0.0373771	0.0752214
1496	BAB1_1901	-0.0387824	0.0191292	0.149542	0.13436	0.0263652	0.0231842	0.0930947	0.124002	0.0753699	-0.0376116	-0.0632903
1047	BAB1_1338	0.168096	-0.0240252	0.00111044	0.190971	0.166526	-0.212412	-0.148324	-0.127848	-0.109018	-0.164682	-0.170957
2610	BAB2_1052	-0.059204	-0.128008	0.0185549	0.0953396	-0.0409462	-0.21254	-0.262739	-0.114386	-0.114124	-0.22072	-0.23321
2121	BAB2_0431	0.126404	0.0482537	0.106964	0.125647	0.0369885	-0.0814642	-0.0533456	-0.137961	0.0032978	-0.03449	-0.0257833
1406	BAB1_1799	-0.0660547	-0.00774883	0.257409	0.259317	0.29952	-0.179549	-0.220129	-0.155609	-0.0511363	-0.122014	-0.109348
1806	BAB2_0036	-0.0864068	0.0507468	0.0370615	0.092966	-0.118453	-0.366771	-0.241092	-0.349987	-0.231459	-0.247855	-0.0298004
418	BAB1_0523	0.133004	0.17589	-0.167326	0.0838034	-0.0333891	-0.51859	-0.287326	-0.378605	-0.322332	-0.220671	-0.143938
1160	BAB1_1492	-0.0844171	-0.136822	0.156057	0.113079	0.00826839	-0.211229	-0.296666	-0.412753	-0.437632	-0.268633	-0.350335
1927	BAB2_0191	-0.0577341	-0.240816	0.0731338	-0.0271772	-0.0342869	-0.0988571	-0.326604	-0.480136	-0.349785	-0.140951	-0.181385
1491	BAB1_1893	0.202328	0.220241	0.307322	0.468798	0.286338	-0.0248368	-0.184795	-0.317586	0.103189	0.0381261	-0.183151
470	BAB1_0595	-0.0091822	-0.0203506	0.117447	0.069383	-0.0471108	-0.0239234	-0.144457	-0.370852	-0.134204	-0.239802	-0.0748756
1919	BAB2_0181	0.0813659	0.120271	0.378513	0.0444844	-0.0471343	0.0767689	-0.16957	-0.215679	-0.123212	-0.0183806	-0.138574
1223	BAB1_1568	-0.272428	-0.43672	0.252248	0.0332998	-0.094662	-0.148975	-0.408958	-0.547244	-0.167336	-0.053003	-0.269792
245	BAB1_0318	0.0578837	0.105032	0.701094	0.168373	0.0195072	0.388686	-0.145802	-0.271902	0.071148	0.139631	0.0243137
295	BAB1_0374	-0.1946	-0.249279	0.22752	0.209301	-0.05245	-0.166401	-0.388684	-0.328875	-0.30166	-0.2426	-0.374393
2534	BAB2_0962	-0.0945295	-0.131773	-0.0133272	0.0154825	-0.0560713	-0.12363	-0.162211	-0.19248	-0.11448	-0.103823	-0.140239
296	BAB1_0375	-0.108386	-0.156511	0.157056	0.393994	0.117079	-0.212969	-0.244347	-0.0566854	-0.145776	-0.321223	-0.278768
1270	BAB1_1632	-0.31776	-0.425245	0.0359115	0.135562	-0.0152736	-0.237938	-0.253207	-0.306139	-0.3218	-0.173213	-0.294034
969	BAB1_1239	-0.470272	-0.474694	-0.241497	-0.0291693	0.0342618	-0.41996	-0.328634	-0.452559	-0.507583	-0.288758	-0.459077
1349	BAB1_1732	-0.297492	-0.546093	-0.0381272	0.0604874	-0.180015	-0.235719	-0.265971	-0.266674	-0.0131724	-0.170709	-0.261116
2154	BAB2_0471	-0.0987283	-0.114201	0.592632	0.453019	0.169138	0.0652091	-0.101676	-0.108586	0.0550309	-0.0646206	-0.0932526
983	BAB1_1253	-0.361776	-0.282558	0.230152	0.270421	0.282596	0.0515858	-0.0273127	0.00975496	-0.0781087	-0.0183219	-0.0898302
2127	BAB2_0442	-0.350777	-0.217714	0.471349	0.315163	0.167599	0.0290438	0.0274599	0.0713857	0.112995	0.00937441	-0.0826916
1280	BAB1_1648	0.0341782	0.13494	0.451554	0.408179	0.206445	0.00480619	-0.0521364	0.16572	0.242297	-0.0495878	-0.0539128
2472	BAB2_0888	0.225732	0.181382	0.495522	0.534919	0.161068	0.170329	0.288146	0.432421	0.428345	0.0866179	0.185079
1539	BAB1_1962	-0.0542334	-0.2283	-0.279233	0.0647097	-0.0631158	-0.707549	-0.63979	-0.483172	-0.575878	-0.696599	-0.785693
2310	BAB2_0668	-0.0442861	-0.245725	-0.0929163	0.0565967	-0.0783272	-0.295548	-0.378971	-0.294345	-0.191015	-0.34009	-0.389836
107	BAB1_0137	0.0162396	-0.149004	-0.0311598	0.085446	-0.239243	-0.43883	-0.475058	-0.589148	-0.268412	-0.374197	-0.310478
1404	BAB1_1797	-0.0996166	-0.0835015	0.252693	0.189501	0.215766	-0.134977	-0.230032	-0.203979	-0.183108	-0.189183	-0.0980638
1906	BAB2_0168	0.166966	-0.157962	0.0825748	0.224169	-0.110578	-0.660684	-0.348959	-0.715075	-0.255333	-0.100494	-0.0380537
302	BAB1_0384	0.100482	0.0952822	0.0103078	0.154092	0.0256576	-0.101057	-0.021666	-0.154053	-0.0514926	-0.0711494	-0.0483303
975	BAB1_1245	-0.0749825	-0.0272415	0.11982	0.164638	0.132312	-0.0101929	-0.210084	-0.282407	-0.382848	-0.00687178	-0.25797
1363	BAB1_1748	-0.0145476	-0.0159499	0.326171	0.251011	-0.00400688	0.10938	-0.352755	-0.394946	-0.187902	-0.0423169	-0.12246
2212	BAB2_0544	0.0633819	-0.05036	0.119611	0.195856	0.034919	-0.0776777	-0.165214	-0.223354	-0.0832758	-0.0468622	-0.158387
2246	BAB2_0589	-0.157651	0.106613	0.191093	0.166553	0.108578	-0.109785	-0.0227694	-0.199543	-0.0783892	-0.338173	-0.0972319
285	BAB1_0363	0.0973794	0.0547802	0.276183	0.0315433	-0.0326728	0.0705518	-0.277623	-0.157004	-0.127558	-0.0694136	-0.144755
1320	BAB1_1700	-0.0265188	0.0616978	0.28284	0.0865507	0.00355342	0.110166	-0.0910838	-0.0231663	0.197504	0.158585	0.00598128
136	BAB1_0168	0.0339478	0.0657549	0.434491	0.113939	0.0131685	0.182115	-0.0363998	-0.0876194	0.0887098	0.140335	0.0560107
2544	BAB2_0975	-0.352463	-0.500353	0.278034	0.211208	-0.0967362	-0.491684	-0.735305	-0.665383	-0.486246	-0.501622	-0.592332
2160	BAB2_0477	-0.354571	-0.548251	-0.017848	-0.022728	-0.203466	-0.479303	-0.580143	-0.685184	-0.446801	-0.339587	-0.440218
507	BAB1_0657	-0.0569058	-0.114547	0.0167162	0.104994	0.0294071	-0.136096	-0.169035	-0.071251	-0.152567	-0.161029	-0.217724
1966	BAB2_0235	-0.0252736	-0.113134	0.173425	0.193485	0.178794	0.0474796	-0.00969847	-0.0871084	-0.0191511	-0.0952364	-0.0149077
967	BAB1_1237	-0.253479	-0.19428	0.0286652	0.060919	0.147683	-0.169312	-0.138482	-0.300847	-0.209674	-0.0401695	-0.213053
1777	BAB2_0004	-0.241577	-0.311621	-0.0123376	0.0953462	-0.109552	-0.13868	-0.158929	-0.261793	-0.0810368	-0.0907131	-0.169867
2559	BAB2_0993	-0.263821	-0.185258	0.20092	0.20401	-0.0499171	-0.0443415	-0.194804	-0.228967	-0.0183385	-0.173799	-0.212874
979	BAB1_1249	-0.311303	-0.274969	0.289986	0.291475	0.229772	0.0624879	-0.00847954	-0.00855051	-0.0548326	0.0161148	-0.133529
1356	BAB1_1741	-0.225859	-0.0792914	0.37285	0.287756	0.0857791	0.0969206	0.0267327	0.0912845	0.161082	0.0341908	-0.0735357
1278	BAB1_1646	-0.0125657	0.045067	0.508267	0.487902	0.1481	-0.0888547	-0.0659617	0.115997	0.122704	-0.0748276	-0.144834
1535	BAB1_1958	0.064198	0.175589	0.404989	0.357916	0.142072	-0.0108642	0.143287	0.179969	0.0988076	0.0114994	0.00420909
1999	BAB2_0278	0.00889423	0.0168502	0.058967	0.414163	0.337911	-0.402549	-0.377399	-0.265203	-0.321295	-0.598731	-0.415344
2445	BAB2_0846	0.0290723	0.0461226	0.0438987	0.149375	0.133698	-0.173117	-0.097842	-0.020207	-0.0619339	-0.102346	-0.0683114
2324	BAB2_0682	0.236725	-0.126082	-0.00578791	0.0525561	-0.0811322	-0.277538	-0.317396	-0.345137	-0.232955	-0.201854	-0.230689
1401	BAB1_1794	-0.360027	-0.416984	0.0374208	0.0882829	0.0835441	-0.565389	-0.619541	-0.677976	-0.544044	-0.449381	-0.513278
2357	BAB2_0733	-0.267676	-0.301544	-0.154361	-0.00176931	-0.164478	-0.569529	-0.56247	-0.775266	-0.550619	-0.290536	-0.260647
340	BAB1_0436	-0.0199467	-0.0186192	-0.180051	-0.0497884	-0.1493	-0.308706	-0.233573	-0.38683	-0.29895	-0.272874	-0.251306
1961	BAB2_0230	-0.414709	-0.40369	-0.278403	-0.284238	-0.323858	-0.375725	-0.518222	-0.598575	-0.539215	-0.385358	-0.459094
2007	BAB2_0286	-0.136234	-0.302049	0.274123	0.202375	-0.0925727	-0.0536188	-0.502958	-0.428991	-0.412692	-0.256818	-0.228854
539	BAB1_0698	-0.00946749	-0.202189	0.0379557	0.297581	-0.0205607	-0.374703	-0.486627	-0.694262	-0.462177	-0.62691	-0.726565
2193	BAB2_0522	-0.0278068	-0.140175	0.110947	0.0516278	-0.109868	-0.353392	-0.143092	-0.284871	-0.183584	-0.121038	-0.172514
2397	BAB2_0783	-0.143051	-0.0665689	0.187954	-0.0596469	-0.149097	0.0460313	-0.317586	-0.307474	-0.248219	-0.216369	-0.404061
1360	BAB1_1745	0.262121	0.218282	0.915501	0.569498	0.65538	0.303459	-0.0586803	-0.205588	0.852797	0.200898	-0.183282
1295	BAB1_1666	0.0754199	0.0548479	0.472998	0.192092	0.0645155	0.175489	-0.0226766	-0.0829343	0.00334286	0.176635	0.124319
857	BAB1_1107	-0.234309	-0.222519	0.326954	0.360505	0.16701	-0.0781732	-0.437568	-0.224435	-0.377431	-0.338551	-0.314211
288	BAB1_0367	-0.0646403	-0.425967	0.0571062	0.390762	0.077884	-0.327261	-0.229551	-0.345279	-0.00421055	-0.188551	-0.389451
964	BAB1_1234	-0.184019	-0.32765	-0.0889199	-0.0172117	-0.123326	-0.317717	-0.400703	-0.365938	-0.324208	-0.209549	-0.37463
93	BAB1_0115	-0.0857863	-0.198451	0.121687	0.0831113	0.137867	0.0351658	-0.089383	-0.144638	-0.087676	-0.0820833	-0.156679
968	BAB1_1238	-0.357008	-0.283284	0.0597994	0.103462	0.15782	-0.190792	-0.156075	-0.333074	-0.257791	-0.0389586	-0.239417
1449	BAB1_1848	-0.680579	-1.08111	-0.140512	0.191239	-0.0634166	-0.428561	-0.346182	-0.560666	-0.215539	-0.147492	-0.396072
2031	BAB2_0311	-0.0421135	-0.0489549	0.436798	0.361033	0.165996	0.190301	-0.0614858	-0.0409761	0.00898387	0.0290864	-0.0526407
985	BAB1_1255	-0.408132	-0.325791	0.376494	0.357716	0.264256	-0.00569564	-0.108345	-0.0468132	-0.0655905	-0.067617	-0.149339
343	BAB1_0439	-0.17401	-0.000272171	0.631427	0.3924	0.27042	0.20756	0.08979	0.151765	0.363436	0.0960798	0.0794982
468	BAB1_0593	0.0494962	0.181611	0.445279	0.265889	0.0672543	0.184854	0.0923756	0.206321	0.136534	0.0406888	0.00943885
678	BAB1_0868	0.00812435	0.085504	0.205408	0.253128	0.0954672	0.0221761	0.0791264	0.165924	0.0774804	0.000306016	-0.0208482
2003	BAB2_0282	-0.00956183	-0.0298462	0.0681908	0.532851	0.315992	-0.714952	-0.597196	-0.5592	-0.501395	-0.646593	-0.553028
2659	BAB2_1118	0.0327722	-0.0771763	0.101501	0.248276	0.131287	-0.326153	-0.137792	-0.0201104	-0.126481	-0.207179	-0.1805
125	BAB1_0157	0.122218	-0.169687	-0.0636531	0.134683	-0.149662	-0.506321	-0.527778	-0.49383	-0.227738	-0.281288	-0.423584
1862	BAB2_0113	-0.00529189	-0.0291252	0.265957	0.302736	0.180545	-0.129863	-0.0281315	-0.03226	0.0341042	-0.107574	0.0261352
293	BAB1_0372	0.0608214	0.410393	0.459903	0.3923	0.338717	0.106207	-0.154967	-0.176277	0.0505711	-0.071712	-0.0746172
1905	BAB2_0167	0.100241	0.0177489	-0.262069	0.0903762	-0.0944423	-0.425315	-0.316935	-0.494552	-0.324256	-0.209793	-0.201047
2050	BAB2_0334	-0.771497	-0.632808	-0.356436	-0.320656	-0.326188	-0.720954	-1.06659	-1.29379	-1.08682	-0.667349	-1.00988
1918	BAB2_0180	-0.059786	-0.169447	0.020031	0.0633131	-0.0454218	-0.141436	-0.257162	-0.293158	-0.207883	-0.180329	-0.165516
866	BAB1_1119	-0.006491	-0.048053	0.0468134	-0.000155699	-0.0441723	-0.0695808	-0.246166	-0.237787	-0.129075	-0.064222	-0.228716
2264	BAB2_0613	0.0630474	-0.0557486	0.271252	-0.0349961	-0.0860234	-0.389477	-0.259056	-0.455114	-0.3987	-0.249014	-0.319989
88	BAB1_0109	-0.0257551	-0.0548178	0.174729	-0.0879172	-0.0850362	-0.0108651	-0.174208	-0.172356	-0.0360023	-0.0773426	-0.114828
1282	BAB1_1650	0.043407	0.00778721	0.357049	0.245733	0.198786	0.050323	-0.0252261	-0.0903391	0.19795	0.0755528	0.0255269
1	BAB1_0001	0.0853917	0.204895	0.411726	0.229547	0.10125	0.21454	0.0335345	-0.0152293	0.100693	0.136261	0.0615319
2047	BAB2_0328	-0.286524	-0.28435	1.03834	0.790525	0.575297	0.170686	-0.747399	-0.61466	-0.709433	-0.47371	-0.417941
42	BAB1_0054	-0.119306	-0.201553	-0.0589861	-0.00324248	-0.106961	-0.256896	-0.166557	-0.219326	-0.134549	-0.14566	-0.18132
996	BAB1_1267	-0.326814	-0.406459	-0.139131	0.0666248	-0.158527	-0.490962	-0.519599	-0.507743	-0.51548	-0.355407	-0.590869
510	BAB1_0660	-0.262727	-0.265314	0.141813	0.0698742	0.0500561	-0.0212185	-0.215579	-0.263932	-0.190454	-0.216751	-0.241966
966	BAB1_1236	-0.401854	-0.438656	-0.0986874	-0.0215837	-0.00526569	-0.352275	-0.399646	-0.490282	-0.491674	-0.198964	-0.347367
2042	BAB2_0323	-0.905853	-0.9417	-0.214121	0.0829802	-0.0347312	-0.39641	-0.31304	-0.588251	-0.308311	-0.315102	-0.591767
77	BAB1_0096	-0.1144	-0.103922	0.2355	0.203877	0.0310431	0.0610107	-0.0986728	-0.0646493	-0.069931	-0.0703709	-0.132865
984	BAB1_1254	-0.397263	-0.33435	0.341451	0.332212	0.241172	-0.0179346	-0.0825262	-0.0764313	-0.128173	-0.0812224	-0.126872
1902	BAB2_0163	-0.0260874	0.112553	0.841121	0.522934	0.558454	0.404772	0.490611	0.435813	0.548012	0.385641	0.307356
450	BAB1_0570	-0.0568327	0.0623056	0.273345	0.131656	-0.0495192	-0.0211976	-0.0465063	0.0623253	0.0372815	-0.0293896	-0.107448
1269	BAB1_1631	-0.0653151	-0.0129883	0.183144	0.208401	-0.00191125	-0.0329464	-0.0521254	0.0653152	-0.0325872	-0.170512	-0.130289
2192	BAB2_0521	-0.101143	-0.0358172	-0.117963	0.144766	-0.048189	-0.391416	-0.316798	-0.286193	-0.40805	-0.366068	-0.422725
1604	BAB1_2039	-0.117964	-0.108793	0.0248267	0.116639	-0.0550889	-0.343705	-0.341314	-0.223124	-0.191624	-0.267443	-0.217344
416	BAB1_0519	0.075043	-0.215325	-0.189519	0.0428124	-0.181545	-0.515903	-0.512485	-0.431174	-0.353785	-0.335751	-0.337922
154	BAB1_0191	-0.270422	-0.252505	0.381657	0.514574	0.31355	-0.454374	-0.372989	-0.367154	-0.0358162	-0.225827	-0.143743
1794	BAB2_0023	0.0700649	0.320435	0.600563	0.343592	0.259896	0.00318287	-0.27343	-0.202426	-0.0933797	-0.169126	-0.140177
1336	BAB1_1717	-0.118295	-0.237162	-0.494227	-0.224875	-0.261244	-0.544235	-0.530675	-0.642554	-0.459753	-0.362406	-0.426438
1609	BAB1_2048	0.0943888	0.174071	0.0303975	0.145171	-0.0192407	-0.0882088	-0.358661	-0.0773985	0.0266089	-0.0476802	-0.184531
334	BAB1_0429	-0.0167544	-0.131426	0.0654105	0.0786078	-0.104053	-0.174852	-0.320086	-0.376113	-0.243065	-0.212396	-0.163467
1469	BAB1_1870	0.124268	-0.0282333	0.0914011	0.0570289	-0.176393	-0.100238	-0.483353	-0.510112	-0.0580065	-0.147772	-0.43549
255	BAB1_0328	0.0493263	-0.0691946	0.139328	0.0285933	0.00263884	-0.0498882	-0.091714	-0.0580576	0.00441061	-0.0287051	-0.0614112
1106	BAB1_1417	-0.0690646	-0.140969	0.127011	-0.128247	-0.0863367	-0.0317232	-0.261938	-0.257095	-0.0806686	-0.0818506	-0.12755
290	BAB1_0369	-0.0720519	-0.107329	0.17637	0.0542806	0.044145	-0.0131742	-0.142644	-0.16006	0.0455302	-0.000623102	-0.101868
2159	BAB2_0476	0.0187862	0.0263391	0.225878	0.0729685	0.0212089	0.11151	-0.0723738	-0.0989091	-0.0420987	-0.00780137	-0.0125667
858	BAB1_1109	-0.416847	-0.367522	0.374382	0.270924	0.0820419	-0.231765	-0.63215	-0.610929	-0.547557	-0.427299	-0.556396
4	BAB1_0004	-0.140307	-0.283498	-0.0953774	0.0202238	-0.190752	-0.328662	-0.291657	-0.330093	-0.253771	-0.273142	-0.296735
994	BAB1_1265	-0.198886	-0.282415	0.159091	0.0783379	-0.00336523	-0.270375	-0.293005	-0.282684	-0.240627	-0.173627	-0.461263
1074	BAB1_1377	-0.426342	-0.531898	-0.120754	-0.123858	-0.200776	-0.264702	-0.448875	-0.523492	-0.425852	-0.453556	-0.505689
1433	BAB1_1832	-0.323683	-0.379509	-0.324859	-0.129418	0.0201872	-0.398379	-0.187021	-0.396142	-0.388726	-0.218144	-0.422212
2352	BAB2_0723	-0.255994	-0.0402373	0.312522	0.0135967	0.324986	-0.183179	0.164227	-0.128396	-0.0580343	0.198261	0.117636
1079	BAB1_1382	-0.273549	-0.220435	0.426305	0.302702	0.0617519	0.00298185	-0.103434	-0.201994	-0.130221	-0.0854064	-0.236522
2269	BAB2_0620	-0.12164	-0.216087	0.0944701	0.054024	0.161911	0.00283976	-0.0625833	0.0515595	-0.0250542	-0.00574098	-0.0139814
1412	BAB1_1807	-0.309843	-0.181187	0.13776	0.0380904	-0.0026132	-0.0384739	-0.0212225	-0.130778	0.016488	-0.00402031	-0.165405
1729	BAB1_2182	-0.157799	-0.0217843	0.394539	0.142161	-0.0344348	0.0110387	-0.0888132	-0.0492258	0.0388943	-0.050564	-0.171768
2241	BAB2_0583	0.401463	0.319747	0.564897	0.4569	0.324481	0.282805	0.217203	0.538732	0.407445	0.131906	0.15571
540	BAB1_0700	-0.275137	-0.428016	-0.339196	0.0552113	-0.212661	-0.733023	-0.577221	-0.729889	-0.850931	-0.734918	-0.789589
1264	BAB1_1624	-0.0913593	-0.128598	-0.100796	0.154167	-0.057687	-0.333677	-0.372858	-0.295593	-0.298833	-0.288039	-0.265568
2621	BAB2_1068	0.232405	0.193485	0.149359	0.225725	0.0867438	-0.143632	-0.227754	-0.180709	-0.10255	-0.0884166	-0.0387634
2398	BAB2_0786	-0.132864	-0.0929652	0.296014	0.460977	0.433018	-0.404589	-0.132454	-0.195203	-0.0529024	-0.317717	-0.188955
2249	BAB2_0593	0.0555367	0.134065	0.410644	0.252909	0.132227	0.0732635	-0.0972251	-0.0833735	0.0934586	0.0033354	-0.0519212
1290	BAB1_1661	0.0271904	-0.101691	-0.261333	0.0303093	-0.0128808	-0.544193	-0.340754	-0.385766	-0.327369	-0.254238	-0.232432
2633	BAB2_1085	-0.652064	-0.629015	-0.687417	-0.554202	-0.616594	-0.812664	-0.932472	-0.732799	-0.713662	-0.590787	-0.654972
238	BAB1_0311	-0.0742438	-0.0928964	0.0433557	0.0112929	-0.0142953	0.000433295	-0.149135	-0.264631	-0.129421	-0.124229	-0.194455
203	BAB1_0262	0.240267	0.0290793	0.224084	0.204152	0.0621736	-0.118105	-0.301892	-0.51479	-0.145617	-0.191852	-0.117586
1967	BAB2_0240	-0.312894	-0.527224	-0.107717	-0.291061	-0.534253	-0.631291	-0.534487	-0.582589	-0.368487	-0.457822	-0.659938
1701	BAB1_2152	0.0186306	0.0205954	0.144147	-0.0172307	0.0154382	0.10703	-0.128141	-0.179092	-0.02439	-0.00492456	-0.0652225
78	BAB1_0098	-0.0817916	-0.139152	0.173849	0.0697995	0.0939504	0.0880008	-0.0812288	-0.330854	0.0884954	0.0167268	-0.104881
1852	BAB2_0099	-0.00519861	0.0323563	0.372037	0.0348135	-0.0630809	0.161229	-0.122338	-0.239659	-0.0862049	-0.00063853	0.0293176
1206	BAB1_1547	0.0723698	0.081117	0.245691	0.229796	0.155841	0.0949235	-0.0272921	0.0196428	0.0305644	-0.0409008	-0.0154934
28	BAB1_0033	-0.297529	-0.51423	-0.186134	-0.0739549	-0.204452	-0.377704	-0.484758	-0.479952	-0.367094	-0.398241	-0.34192
2051	BAB2_0335	-0.518358	-0.663352	-0.207505	-0.144353	-0.157139	-0.517736	-0.616587	-0.623271	-0.605409	-0.55452	-0.750482
1403	BAB1_1796	-0.135493	0.0634394	0.139121	0.140427	0.311961	-0.0588417	-0.0837876	-0.088099	-0.192657	-0.0748281	0.044487
2421	BAB2_0820	-0.707511	-0.790108	-0.760112	-0.390628	-0.430572	-0.835601	-0.750692	-0.854401	-0.743347	-0.669938	-0.879418
2155	BAB2_0472	-0.218205	-0.326296	0.33416	0.27127	0.355564	-0.000781684	0.137096	-0.444912	0.0335451	-0.0139523	-0.0705932
2070	BAB2_0358	-0.35369	-0.365757	0.127398	0.00521663	-0.13801	-0.144834	-0.297347	-0.320518	-0.211784	-0.296878	-0.365319
686	BAB1_0876	-0.138854	-0.217003	-0.0321197	0.0147144	0.0336285	-0.0552487	-0.0302415	-0.00299416	-0.0423372	-0.0748486	-0.00160932
2414	BAB2_0812	-0.255612	-0.210566	0.416619	0.2621	0.171065	0.171172	0.0187183	-0.0647426	0.248174	0.0575068	-0.0596779
1441	BAB1_1840	0.115295	0.283014	0.540728	0.342248	-0.0603009	-0.155856	-0.208206	-0.0404673	-0.0226215	-0.252875	-0.107142
2242	BAB2_0584	0.205727	0.00946302	0.43369	0.388996	0.308661	0.224975	-0.0311075	0.21039	0.188528	-0.0546683	-0.0534723
2448	BAB2_0849	-0.0512788	-0.043339	-0.14124	-0.00653402	-0.0489225	-0.231352	-0.288326	-0.297675	-0.231081	-0.251188	-0.267841
1684	BAB1_2134	-0.10201	-0.171077	-0.0279681	0.156198	-0.0511829	-0.318171	-0.358647	-0.221752	-0.305899	-0.343439	-0.314697
1653	BAB1_2100	-0.0310802	-0.0999841	-0.203586	-0.0531634	-0.243828	-0.664916	-0.702076	-0.680654	-0.33867	-0.379709	-0.448177
2654	BAB2_1109	-0.228986	-0.188136	0.108084	0.116097	0.122404	-0.50663	-0.371471	-0.276774	-0.102497	-0.293805	-0.381984
2191	BAB2_0520	0.0412814	0.0547868	0.361263	0.183446	0.230251	0.0778093	-0.248346	-0.264244	-0.0160048	-0.0706627	-0.12044
2116	BAB2_0421	0.0463663	-0.120838	-0.314835	0.00458926	-0.0487549	-0.396955	-0.341068	-0.390374	-0.253767	-0.291404	-0.249773
1687	BAB1_2137	-0.214316	-0.166292	-0.303419	-0.0661235	-0.0407208	-0.343827	-0.383557	-0.45437	-0.367925	-0.31199	-0.356086
1851	BAB2_0098	-0.0855032	-0.0247562	0.166934	0.0109359	0.185038	0.11128	-0.229285	-0.408296	-0.193362	-0.0239276	-0.338817
393	BAB1_0494	0.218325	-0.0796886	0.261701	0.0832861	-0.0237046	-0.0544585	-0.484381	-0.616328	-0.160142	-0.115363	-0.107964
2250	BAB2_0594	0.249731	0.150383	0.245011	0.207148	0.0922645	0.129089	-0.028663	-0.0282457	0.0691113	-0.0864568	0.0591512
204	BAB1_0263	-0.232846	-0.395229	-0.124041	-0.377678	-0.249174	-0.323564	-0.591746	-0.596543	-0.383003	-0.420626	-0.432325
2560	BAB2_0994	-0.274164	-0.271209	-0.0803687	-0.0973373	-0.0805084	-0.0939964	-0.340877	-0.4058	-0.126402	-0.212297	-0.341518
2165	BAB2_0487	0.22248	0.305643	0.737705	0.521367	0.270832	0.437202	0.198042	0.244258	0.306741	0.240478	0.258822
1998	BAB2_0277	-0.236807	-0.0591885	0.658293	0.662272	0.445225	-0.201096	-0.390695	-0.538055	-0.225474	-0.485499	-0.551825
1489	BAB1_1891	-0.320707	-0.370535	-0.0735044	0.0743479	-0.171224	-0.363723	-0.361345	-0.487834	-0.264629	-0.33171	-0.374652
2194	BAB2_0524	0.105482	-0.0851519	0.285229	0.305799	0.187256	-0.0297359	0.0203169	0.0785773	0.0642788	0.0480579	-0.0253002
874	BAB1_1131	-0.138138	-0.109885	-0.0169588	0.0295181	-0.0284307	-0.0830969	-0.152357	-0.09116	-0.212833	-0.15336	-0.0754167
2467	BAB2_0878	-0.21877	-0.176433	0.0299691	0.219159	0.339695	-0.138676	-0.0170582	-0.136403	-0.0273079	-0.0689219	-0.0668955
1200	BAB1_1539	-0.301262	-0.310401	-0.0786774	-0.0561455	-0.0471396	-0.210646	-0.221918	-0.425958	-0.12906	-0.200542	-0.250802
43	BAB1_0055	-0.383932	-0.363849	0.114575	-0.0379652	-0.131646	-0.134288	-0.390273	-0.402957	-0.269806	-0.35432	-0.473561
455	BAB1_0576	0.0313384	-0.00406072	0.596002	0.35864	0.336603	0.0113271	-0.0290418	0.105057	-0.0229115	-0.168653	-0.0340937
703	BAB1_0895	-0.0959003	-0.0607447	0.119765	0.0654152	0.0528231	0.0588015	0.00583535	-0.0524851	0.0303074	-0.00733997	-0.0468086
2470	BAB2_0883	0.0420197	-0.0105543	0.319349	0.26281	-0.144044	-0.0227322	-0.209716	-0.0834524	-0.0156617	-0.099945	-0.208269
2222	BAB2_0557	0.0611421	-0.150131	0.170846	0.207716	0.121733	0.0285459	-0.12444	0.108945	0.0314537	-0.201124	-0.133421
2634	BAB2_1086	-0.10642	-0.148202	-0.507163	-0.143668	-0.209224	-0.659509	-0.68011	-0.652845	-0.56534	-0.656982	-0.661848
2036	BAB2_0316	0.0106008	-0.0410837	0.0391862	0.171572	0.0476676	-0.150671	-0.16469	-0.134927	-0.120404	-0.138605	-0.132414
2589	BAB2_1027	0.0469507	-0.0676544	-0.132968	-0.0357193	-0.242519	-0.322081	-0.427818	-0.39543	-0.305577	-0.349072	-0.423284
1538	BAB1_1961	-0.130602	-0.252594	-0.0135408	0.142679	0.0701705	-0.471733	-0.453734	-0.433095	-0.154926	-0.292205	-0.494341
2198	BAB2_0528	-0.0257584	0.219094	0.486019	0.233879	0.265625	-0.0216464	-0.0611679	-0.219935	0.0208506	0.0818143	-0.0191616
1440	BAB1_1839	-0.154768	-0.328475	-0.755094	-0.192161	-0.388861	-1.0076	-0.835394	-0.955861	-0.814511	-0.792054	-0.793047
2446	BAB2_0847	-0.107602	-0.286632	-0.184518	-0.0451041	-0.066969	-0.52533	-0.612214	-0.586218	-0.394958	-0.390349	-0.388205
514	BAB1_0669	-0.227586	-0.305132	-0.0422292	-0.11877	-0.0365098	-0.117428	-0.376044	-0.51341	-0.298911	-0.213807	-0.400337
2312	BAB2_0670	-0.0184498	-0.161968	0.103119	0.0336868	-0.0549068	-0.118074	-0.269002	-0.520802	-0.147015	-0.118857	-0.159637
2280	BAB2_0636	0.0945442	0.0609509	0.169212	0.0827286	-0.0496832	-0.0109415	-0.126977	-0.14329	-0.129897	-0.131401	-0.130359
1158	BAB1_1488	0.0801722	0.203698	0.46894	0.296568	0.217076	0.176745	0.0423397	0.167536	0.0984249	0.0465096	0.158459
380	BAB1_0480	0.0343462	0.104679	0.430078	0.277874	0.18332	0.259784	0.0376852	-0.0165637	0.182796	0.143018	0.0143408
2554	BAB2_0988	0.0610303	0.0051025	0.339424	0.186216	0.0144501	0.101927	-0.0440817	-0.0433788	0.0343425	-0.0205418	0.0198446
2423	BAB2_0822	-0.460147	-0.402365	0.752595	0.672313	0.534851	-0.586662	-0.929177	-0.791977	-0.775205	-0.924975	-1.06044
2029	BAB2_0309	-0.191647	-0.20633	0.158867	0.353035	0.0822943	-0.241712	-0.313166	-0.292939	-0.125292	-0.216875	-0.328375
2253	BAB2_0597	-0.214416	-0.382955	0.174173	0.245045	0.120928	-0.310341	-0.325992	-0.281028	-0.227021	-0.274339	-0.313299
2046	BAB2_0327	-0.517077	-0.346637	0.393532	0.570084	0.430372	-0.266615	-0.350441	-0.249427	-0.602588	-0.567616	-0.327524
760	BAB1_0967	-0.661801	-0.709554	-0.51396	-0.247229	-0.100365	-0.839448	-0.530674	-0.746058	-0.362198	-0.431886	-0.700419
1302	BAB1_1673	-0.294054	-0.338808	-0.0672939	-0.0147277	-0.0289261	-0.325925	-0.321108	-0.492415	-0.186155	-0.120266	-0.200403
2348	BAB2_0715	-0.0377433	-0.180077	0.656722	0.450391	0.338922	-0.05692	-0.150906	-0.148803	0.146769	-0.0607004	-0.0845517
2240	BAB2_0582	0.019164	-0.123583	0.38303	0.397196	0.181017	-0.0114453	-0.0350446	0.106903	0.0755552	-0.138652	-0.129612
2128	BAB2_0443	-0.234934	-0.149545	0.51202	0.548045	0.221974	0.11948	0.0368348	0.280883	0.178768	0.0447781	-0.00147791
2663	BAB2_1125	-0.159233	0.107577	0.268199	0.28872	-0.212824	-0.0267547	-0.399901	-0.152977	-0.0697676	-0.263269	-0.222642
1516	BAB1_1926	-0.197079	0.0147935	0.601226	0.569873	0.290921	0.150155	0.159128	0.349913	0.153389	-0.024151	-0.0745849
2169	BAB2_0491	-0.0776665	-0.160958	-0.616012	0.126572	-0.082779	-0.881402	-0.723084	-0.633077	-0.769302	-0.833315	-0.675795
464	BAB1_0588	-0.138521	-0.196478	-0.020674	0.146105	-0.0387412	-0.320113	-0.365525	-0.321047	-0.307745	-0.33375	-0.311908
2411	BAB2_0809	-0.137911	-0.302893	-0.325668	-0.0537183	-0.275325	-0.566991	-0.558964	-0.518087	-0.438175	-0.462138	-0.593994
1397	BAB1_1790	-0.0809605	-0.178719	0.0396507	0.038062	-0.0295572	-0.417247	-0.314963	-0.418091	-0.267079	-0.234892	-0.350744
2016	BAB2_0296	-0.0502943	0.136508	0.411214	0.380254	0.334328	-0.24058	-0.0706835	-0.284837	0.0671339	-0.042983	-0.143349
1911	BAB2_0173	0.0648317	0.0188475	-0.0662454	-0.0220184	0.0159922	-0.0717169	-0.077627	-0.227636	-0.0729069	-0.0430834	-0.0789562
1402	BAB1_1795	-0.23729	-0.367019	-0.260813	-0.0579832	-0.0116057	-0.663955	-0.739402	-0.635354	-0.756738	-0.591791	-0.59678
1951	BAB2_0219	-0.0491661	-0.0262716	0.368813	0.189977	0.19133	0.0231017	-0.261625	-0.375576	0.0190644	0.0934631	-0.0554416
400	BAB1_0503	0.0201345	-0.0820676	0.114226	0.0426086	-0.126564	-0.126945	-0.259638	-0.465573	-0.195217	-0.0899029	-0.268928
1835	BAB2_0079	0.168795	-0.0149124	0.180964	0.0862506	-0.073204	0.0379962	-0.147781	-0.225254	-0.136106	-0.0835355	-0.137953
1355	BAB1_1740	0.0271458	0.151537	0.447067	0.28071	0.147625	0.227311	0.014467	0.0703643	0.0400614	0.0129587	-0.0201967
301	BAB1_0383	0.0310654	0.124713	0.288225	0.168033	0.174294	0.146043	-0.00019495	-0.0462501	0.140069	0.0943216	0.00932445
106	BAB1_0136	0.00577257	-0.0600725	0.280918	0.167941	0.0209353	0.0688457	-0.0726903	-0.0447762	-0.0299746	-0.00975249	0.000222693
2424	BAB2_0823	-0.636971	-0.602066	0.691016	0.625459	0.525144	-0.563915	-0.939272	-0.864028	-0.873831	-0.98256	-1.13166
2545	BAB2_0976	-0.27905	-0.330283	0.11994	0.21928	0.00934547	-0.453123	-0.438675	-0.479579	-0.367705	-0.417043	-0.445716
31	BAB1_0036	-0.276329	-0.402032	0.0196418	0.0249809	-0.0215172	-0.329928	-0.328215	-0.285044	-0.212242	-0.235485	-0.294531
972	BAB1_1242	-0.141588	0.0461178	0.185591	0.325973	0.307151	0.060909	0.0781736	-0.00131665	-0.0643765	0.0609507	-0.103158
1006	BAB1_1282	-0.395249	-0.585026	-0.379797	-0.0589085	-0.148174	-0.455812	-0.288071	-0.404876	-0.364941	-0.297249	-0.440876
349	BAB1_0445	-0.285428	-0.443391	-0.0632249	-0.0233156	-0.0331174	-0.127495	-0.125444	-0.367579	-0.277514	-0.0333035	-0.208
2311	BAB2_0669	-0.065789	-0.0503866	0.139659	0.0528315	0.0381093	-0.0233465	-0.0406192	-0.0538721	0.00354993	-0.0215352	-0.0339579
103	BAB1_0128	-0.0711068	-0.167261	0.295337	0.304941	0.095026	-0.208528	-0.167848	-0.00771813	-0.0367066	-0.227842	-0.146015
992	BAB1_1263	-0.199187	-0.105401	0.262531	0.26724	0.150749	0.0994809	0.0413559	0.141847	0.0656341	0.00551769	-0.024403
2674	BAB2_1146	-0.0855031	-0.0271314	0.179631	0.215085	-0.0631335	-0.0964912	-0.313258	-0.15784	-0.0259654	-0.258249	-0.269561
1515	BAB1_1925	-0.0939902	0.124383	0.469786	0.474236	0.264264	0.094338	0.151001	0.333727	0.127844	-0.00544152	0.004929
1920	BAB2_0182	-0.0376114	-0.104686	-0.197995	0.0702899	-0.0200436	-0.350211	-0.26338	-0.24447	-0.311475	-0.350474	-0.329192
1035	BAB1_1321	-0.105656	-0.322762	-0.165098	0.173216	-0.121156	-0.503136	-0.40941	-0.360764	-0.375517	-0.350186	-0.314208
2590	BAB2_1028	0.0136509	-0.0371038	-0.181129	0.109985	-0.149054	-0.45092	-0.480101	-0.369433	-0.412291	-0.298034	-0.425403
2537	BAB2_0966	-0.016398	-0.0500697	0.0495663	0.0841628	0.091645	-0.256542	-0.177388	-0.272926	-0.102707	-0.19329	-0.209048
292	BAB1_0371	-0.243171	-0.124124	0.0517806	-0.0481145	0.121654	-0.343166	-0.503946	-0.522552	-0.156737	-0.160319	-0.386515
142	BAB1_0177	0.0717188	0.0297587	-0.0852674	-0.0188573	-0.0192726	-0.168891	-0.0120387	-0.271801	-0.123882	-0.0544633	-0.107546
1435	BAB1_1834	-0.0259236	-0.0177634	-0.0218535	0.00796954	0.0556467	-0.166475	-0.42618	-0.518258	-0.438724	-0.193413	-0.339363
2137	BAB2_0452	-0.127329	-0.151925	0.150469	-0.0551979	-0.0938953	-0.0578899	-0.347386	-0.423862	-0.216014	-0.0471241	-0.186566
1375	BAB1_1762	-0.104486	-0.283054	0.0440458	-0.092035	-0.185856	-0.261251	-0.40997	-0.505517	-0.286559	-0.282478	-0.380012
1993	BAB2_0271	0.0900292	-0.0448997	0.154234	0.103569	0.0154345	0.0510277	-0.144323	-0.0167189	-0.0828655	-0.092568	-0.11635
1099	BAB1_1408	-0.124172	0.0380026	0.483748	0.366169	0.196222	0.0921675	-0.13886	-0.0366741	-0.179614	-0.111846	-0.129472
1947	BAB2_0215	-0.288627	-0.161908	0.187967	0.069223	-0.0952412	-0.0697563	-0.237333	-0.390327	-0.147645	-0.137529	-0.177419
2188	BAB2_0515	0.261991	0.19441	0.631441	0.431969	0.306228	0.402454	0.155108	0.259417	0.303446	0.244894	0.301336
2422	BAB2_0821	-0.39473	-0.399638	0.532165	0.530747	0.45809	-0.548692	-0.877475	-0.826005	-0.685465	-0.921363	-0.989292
2205	BAB2_0536	-0.219018	-0.410364	-0.0200026	-0.0557514	-0.223885	-0.27429	-0.467975	-0.546657	-0.606312	-0.264149	-0.445131
608	BAB1_0789	-0.418251	-0.555746	-0.245124	-0.0844936	-0.193545	-0.411111	-0.376222	-0.438722	-0.311319	-0.316889	-0.402644
1000	BAB1_1271	-0.130406	0.00675344	0.0839065	0.168537	0.0718845	-0.0232335	-0.0455763	-0.000565024	-0.142612	-0.0592697	-0.144614
1476	BAB1_1877	-0.923983	-1.14871	-0.773273	-0.312031	-0.424815	-0.897352	-0.624548	-1.05375	-0.646192	-0.617272	-0.979574
271	BAB1_0345	-0.226906	-0.346759	-0.0203133	-0.0625904	-0.0753233	-0.223214	-0.155845	-0.323064	-0.191332	-0.115888	-0.108777
588	BAB1_0763	-0.125248	-0.34799	0.515805	0.326275	0.210137	-0.0668304	-0.168809	-0.213149	0.0390339	-0.00845811	0.00369571
1292	BAB1_1663	-0.0104776	0.0273894	0.221827	0.252613	0.0887227	0.044024	-0.0215037	0.0283194	-0.0115777	-0.0821646	0.0146578
2129	BAB2_0444	-0.0723188	0.0674609	0.514627	0.383852	0.211314	0.270746	0.114546	0.288543	0.240867	0.105168	0.0921541
2540	BAB2_0969	-0.0460362	0.113823	0.284507	0.210019	0.173756	0.0675004	0.115535	0.0498675	0.230301	0.0206581	0.0431864
71	BAB1_0090	-0.0977124	0.0242996	0.456288	0.430088	0.228737	0.206754	0.0307411	0.179381	0.0937445	-0.0683027	-0.0774046
2190	BAB2_0519	-0.1704	-0.247371	-0.430554	0.00894434	-0.0477647	-0.687224	-0.558022	-0.563085	-0.539001	-0.632153	-0.620799
2459	BAB2_0863	-0.191279	-0.332502	-0.114183	0.18539	-0.142516	-0.637401	-0.552689	-0.432401	-0.574408	-0.583413	-0.722246
242	BAB1_0315	-0.166296	-0.299081	-0.429726	-0.138373	-0.377175	-0.675356	-0.637947	-0.622925	-0.56662	-0.449214	-0.701937
2120	BAB2_0427	-0.0628061	-0.0854248	0.055339	0.175044	0.0703136	-0.521381	-0.334135	-0.429972	-0.252727	-0.451188	-0.390937
2037	BAB2_0317	-0.252702	-0.21966	0.0506927	-0.104605	-0.135371	-0.477711	-0.654701	-0.634581	-0.502647	-0.345975	-0.595918
2512	BAB2_0939	-0.142159	-0.280084	-0.706339	-0.260812	-0.422194	-0.585798	-0.67937	-0.760851	-0.601778	-0.435519	-0.644473
2161	BAB2_0478	-0.28466	-0.330928	-0.302879	-0.221657	-0.171284	-0.490725	-0.520889	-0.645735	-0.548276	-0.302031	-0.538737
2004	BAB2_0283	-0.250971	-0.330092	-0.162168	-0.21327	-0.16581	-0.302349	-0.431469	-0.690321	-0.4313	-0.204569	-0.3853
2199	BAB2_0529	0.0152625	0.0550084	0.145803	0.0733358	0.0597756	0.0938353	0.0516849	-0.130981	-0.0227916	0.0771926	0.0710141
1085	BAB1_1391	0.0141343	-0.108827	0.0869214	0.0165994	-0.130444	-0.119043	-0.472588	-0.239909	-0.392018	-0.317141	-0.461934
1517	BAB1_1927	-0.189245	-0.055333	0.267919	0.15834	-0.0367808	-0.0710577	-0.224559	-0.114519	-0.253134	-0.173152	-0.257389
2060	BAB2_0347	-0.170514	-0.183448	0.283033	0.189816	0.16501	-0.114554	-0.148782	-0.339787	-0.130314	0.00930635	-0.261539
2152	BAB2_0469	0.00259067	-0.0506237	0.453782	0.20694	0.0393662	0.227542	-0.0527898	0.034943	0.0610968	0.0589392	0.113172
2429	BAB2_0828	-0.450066	-0.520486	0.485197	0.471187	0.465967	-0.595655	-0.99109	-0.898932	-0.6753	-1.07783	-1.15775
1294	BAB1_1665	-0.366567	-0.57841	-0.2815	-0.369093	-0.452793	-0.515805	-0.701302	-0.658403	-0.711215	-0.486003	-0.78909
128	BAB1_0160	-0.30951	-0.41195	-0.122733	0.0805622	-0.0626863	-0.268722	-0.32453	-0.318796	-0.278477	-0.224221	-0.342351
970	BAB1_1240	-0.4002	-0.436459	-0.0229506	0.212147	-0.0218076	-0.509086	-0.488496	-0.466816	-0.66731	-0.405305	-0.534806
973	BAB1_1243	-0.199412	-0.0348895	0.0984685	0.24384	0.297471	0.163446	0.108634	0.0308182	-0.0850606	0.0558981	-0.0456158
2069	BAB2_0357	-0.358422	-0.511225	-0.0302067	0.0330317	-0.0717712	-0.201691	-0.286492	-0.518309	-0.418281	-0.186957	-0.163538
1204	BAB1_1544	-0.00895083	-0.0245431	0.37364	0.205424	0.203728	0.174123	0.0227973	0.0585201	0.230874	0.108735	0.0869593
2447	BAB2_0848	-0.191752	-0.201202	0.352033	0.339844	0.127831	0.0156059	-0.090106	0.0339811	-0.080548	-0.153593	-0.0866765
2221	BAB2_0556	-0.0129218	-0.042095	0.410635	0.240842	0.17499	0.250212	0.15969	0.172341	0.20149	0.0697311	0.112312
1800	BAB2_0029	-0.156525	0.034419	0.176297	0.1073	0.136123	0.0415226	0.00435469	-0.0436053	0.0486533	-0.153713	-0.112685
96	BAB1_0118	-0.206276	-0.163574	0.160579	0.212213	-0.0142724	-0.0462856	-0.1468	-0.0424276	-0.0357034	-0.162994	-0.218224
414	BAB1_0517	0.0514172	0.0345461	-0.0196709	0.0120216	-0.017124	-0.257331	-0.138841	-0.224266	-0.147193	-0.228824	-0.217611
362	BAB1_0460	-0.343347	-0.505624	-0.252756	0.0301115	-0.281666	-0.836277	-0.762585	-0.548356	-0.840478	-0.642789	-0.677388
405	BAB1_0508	0.0313855	-0.18485	-0.0066385	0.00443924	-0.0715109	-0.308703	-0.386501	-0.366028	-0.207369	-0.18936	-0.374436
2214	BAB2_0547	-0.0194369	0.0220141	0.305973	0.268252	0.190523	-0.234813	-0.278738	-0.249349	-0.157735	-0.245191	-0.252993
1391	BAB1_1783	-0.149888	-0.109496	0.152293	0.113744	-0.0632048	-0.263352	-0.263255	-0.272431	-0.304466	-0.192313	-0.184748
2151	BAB2_0468	-0.0441363	-0.187743	-0.349502	-0.152721	-0.238369	-0.322376	-0.413757	-0.45171	-0.365386	-0.235766	-0.245609
206	BAB1_0266	-0.245911	-0.389728	-0.392769	-0.180787	-0.107905	-0.679099	-0.65589	-1.15773	-0.954354	-0.470752	-0.604673
2011	BAB2_0291	-0.320792	-0.40073	-0.0494289	0.0136145	0.161502	-0.511473	-0.495074	-0.788832	-0.676914	-0.339851	-0.387679
287	BAB1_0366	-0.144425	0.0353369	0.165969	0.0546577	0.00816532	-0.0848003	-0.0299721	-0.232486	-0.159789	-0.0856274	-0.0438846
2433	BAB2_0832	0.16036	0.190722	0.715682	0.381981	0.346363	0.065924	-0.309601	-0.25024	-0.416919	-0.339833	-0.36326
2243	BAB2_0585	0.153841	0.0856616	0.541173	0.305023	0.239642	0.0837238	-0.160391	0.0507355	0.0248578	-0.0862349	-0.131922
995	BAB1_1266	-0.169076	-0.134498	0.193847	0.121512	0.104516	-0.0483664	-0.223417	-0.471397	-0.203293	0.0147425	-0.326522
2153	BAB2_0470	3.83097958314674e-05	-0.172673	0.690194	0.352535	0.16182	0.122166	-0.233647	-0.184552	0.0279007	-0.0145357	-0.0876828
2620	BAB2_1067	-0.0808372	-0.0991201	0.163776	0.225106	0.0734666	-0.110808	-0.267827	-0.257622	-0.167807	-0.254159	-0.232297
932	BAB1_1195	-0.302425	-0.638566	-0.152302	-0.195201	-0.334975	-0.437513	-0.611492	-0.558877	-0.566365	-0.327144	-0.451238
1984	BAB2_0261	-0.400053	-0.476457	-0.123553	0.107895	-0.00472422	-0.369922	-0.334008	-0.351274	-0.271822	-0.362034	-0.425076
974	BAB1_1244	-0.137556	-0.11147	0.289693	0.406241	0.206595	-0.0265937	-0.175112	-0.15332	-0.221348	-0.0666478	-0.215841
774	BAB1_0992	-0.201592	-0.275281	-0.00258039	0.0653335	0.219112	-0.05136	-0.10877	-0.222914	-0.05341	-0.0154862	-0.144826
2661	BAB2_1122	-0.0941245	-0.364651	-0.0346734	0.0620174	-0.00698813	-0.315063	-0.0421203	-0.269261	-0.128157	-0.0982053	-0.0381918
257	BAB1_0331	-0.115808	-0.14357	0.472959	0.201041	0.0834715	0.106657	-0.0294205	-0.037248	0.0686017	0.0112793	-0.0884687
1513	BAB1_1922	-0.279557	-0.260933	0.268529	0.260535	0.0714367	-0.114084	-0.112708	-0.09327	-0.0563549	-0.121782	-0.205906
1286	BAB1_1655	-0.193474	-0.162688	0.334604	0.128145	0.017676	0.159038	0.00706597	-0.00335114	0.0798006	-0.00656021	-0.0659494
447	BAB1_0567	-0.0439713	0.028146	0.173059	0.133892	0.113554	-0.0446598	-0.0452564	0.0102228	0.189609	-0.0603069	-0.0335506
1514	BAB1_1923	-0.181274	-0.0723521	0.309593	0.332396	0.125851	-0.0500025	-0.129065	0.0155561	-0.0530255	-0.191066	-0.252493
2626	BAB2_1076	-0.0748129	-0.104977	-0.224587	-0.103893	-0.129665	-0.529872	-0.507248	-0.680927	-0.496708	-0.450318	-0.592286
2655	BAB2_1110	-0.0113843	-0.0911093	-0.137498	0.00829662	0.0575304	-0.249044	-0.286745	-0.321374	-0.181622	-0.365547	-0.237259
368	BAB1_0467	-0.0223613	-0.245297	-0.0347778	-0.0114124	-0.23693	-0.350759	-0.399497	-0.314981	-0.280523	-0.247554	-0.316123
1683	BAB1_2133	0.0119381	0.0235309	0.138958	0.180505	0.0506728	-0.202661	-0.204538	-0.176331	-0.103066	-0.136403	-0.200594
2245	BAB2_0588	-0.173249	-0.142602	0.265239	0.165404	-0.0612516	-0.256851	-0.324571	-0.377659	-0.243096	-0.331188	-0.171952
1712	BAB1_2164	-0.0166189	-0.231307	-0.487435	-0.143711	-0.16217	-0.421056	-0.446611	-0.526674	-0.461291	-0.205144	-0.315567
1552	BAB1_1977	-0.232369	-0.405427	-0.285598	-0.111011	0.0819276	-0.339676	-0.446222	-0.561964	-0.217957	-0.322343	-0.437139
1809	BAB2_0041	-0.164628	-0.264794	-0.100564	-0.0265813	-0.0928575	-0.250891	-0.256589	-0.391962	-0.323464	-0.237607	-0.304653
225	BAB1_0292	-0.324163	-0.0968351	-0.0635453	-0.226562	-0.377122	-0.436207	-0.372864	-0.747988	-0.674003	-0.14819	-0.458964
1645	BAB1_2091	0.0275108	0.136419	0.298033	0.221418	-1.36089e-05	-0.0380112	-0.229925	-0.197079	-0.256283	-0.246626	-0.267732
1836	BAB2_0080	-0.00839975	-0.0462879	0.155482	0.0787113	0.0476649	0.062701	-0.102022	-0.0378214	-0.0159437	-0.103122	-0.0747521
1946	BAB2_0214	-0.317385	-0.245008	0.0130739	-0.0469159	-0.160484	-0.255165	-0.364091	-0.456414	-0.270265	-0.206589	-0.392326
2619	BAB2_1066	0.0304965	-0.124718	0.343111	0.219063	0.0849375	0.0805776	-0.126077	-0.167687	0.0150624	0.0495992	-0.0176491
2014	BAB2_0294	-0.0716082	-0.0357409	0.466483	0.407983	0.303848	-0.156682	-0.43538	-0.461557	-0.333057	-0.300419	-0.41239
1293	BAB1_1664	-0.28711	-0.78942	-0.138193	-0.202023	-0.404003	-0.386037	-0.66159	-0.722336	-0.519846	-0.385854	-0.756084
1386	BAB1_1777	-0.204519	-0.401268	-0.199997	-0.040017	-0.111914	-0.43364	-0.32042	-0.247624	-0.424844	-0.298693	-0.361326
981	BAB1_1251	-0.326685	-0.339926	0.0830286	0.139689	0.0971431	-0.2141	-0.360104	-0.411743	-0.460331	-0.196657	-0.344266
1749	BAB1_2205	-0.448978	-0.507295	-0.258385	-0.0918878	0.022937	-0.168028	-0.202098	-0.385697	-0.254917	-0.308864	-0.452139
2282	BAB2_0638	-0.077901	-0.13023	-0.0349664	0.156891	0.0255443	-0.156304	-0.138343	-0.187641	-0.188741	-0.0495241	-0.0196308
313	BAB1_0400	-0.226088	-0.3649	0.229647	-0.0385569	-0.0601817	-0.0975154	-0.261671	-0.16653	-0.129131	-0.167843	-0.255192
2478	BAB2_0898	-0.327969	-0.27374	0.274997	0.395106	0.159391	-0.167635	-0.0729649	-0.0662323	-0.235172	-0.176331	-0.262701
2234	BAB2_0572	-0.114384	-0.0386521	0.403748	0.288455	0.112667	0.305198	0.162974	0.23197	0.221827	0.124665	0.154098
2656	BAB2_1111	-0.14423	-0.0878335	0.132092	0.104311	0.0367979	-0.0381215	-0.186843	-0.0571696	0.0904226	-0.111452	-0.137948
1546	BAB1_1971	-0.0881822	0.0357159	0.275135	0.255118	0.070898	0.0315066	-0.00408322	0.102591	0.117263	-0.0718872	-0.0971944
1866	BAB2_0118	0.0907773	0.0239153	-0.44009	-0.214609	-0.373427	-5.64628	-5.51974	-5.60824	-5.93464	-5.76283	-5.68076
2358	BAB2_0734	-0.0863729	-0.142156	-0.205221	-0.0636056	-0.0961513	-0.367567	-0.421831	-0.451792	-0.281909	-0.416499	-0.21166
2197	BAB2_0527	-0.220584	-0.340892	-0.202624	-0.104177	-0.288111	-0.5042	-0.505369	-0.506848	-0.596386	-0.319493	-0.46814
2017	BAB2_0297	-0.209818	-0.194945	0.199912	0.362455	0.190942	-0.76403	-0.690102	-0.662217	-0.435463	-0.478077	-0.652353
1277	BAB1_1645	-0.0629894	-0.0540133	0.26619	0.267654	-0.0418383	-0.381926	-0.349601	-0.269203	-0.297945	-0.25458	-0.371974
1139	BAB1_1463	-0.113161	-0.231784	-0.228812	-0.126693	-0.166076	-0.278058	-0.37975	-0.489093	-0.282545	-0.194105	-0.245166
197	BAB1_0252	-0.0187945	-0.632317	-0.0674853	0.131737	-0.0387314	-0.240477	-0.786846	-0.90363	-0.18794	-0.345827	-0.432851
79	BAB1_0099	-0.193416	-0.355689	-0.0835246	-0.0302224	-0.0968536	-0.219152	-0.285324	-0.415532	-0.331502	-0.192464	-0.267525
2353	BAB2_0724	-0.0196218	-0.0791844	0.0770262	0.0461284	-0.284417	-0.269341	-0.346663	-0.424501	-0.254948	-0.138286	-0.251506
989	BAB1_1259	0.0217112	-0.0174504	0.239836	0.171242	-0.0337641	-0.0658707	-0.341914	-0.303268	-0.365371	-0.170947	-0.344434
538	BAB1_0697	0.233924	0.247282	0.353497	0.236987	0.258788	0.26191	0.193297	0.205468	0.138769	0.0823658	0.129635
1486	BAB1_1888	0.0110535	-0.031356	0.0935469	0.0456321	0.0579523	0.0607358	-0.0382273	-0.186833	0.0286207	-0.00170597	0.0238598
2471	BAB2_0884	0.00532166	-0.141364	0.265347	0.132851	-0.117545	-0.0191548	-0.201763	-0.260871	0.00961184	-0.0637664	-0.113671
2428	BAB2_0827	-0.310982	-0.422925	0.731189	0.510232	0.436388	-0.411169	-0.981524	-0.871532	-0.779434	-1.00251	-1.04869
1593	BAB1_2027	-0.0801789	-0.207792	0.0609548	-0.0762083	-0.0858041	-0.161981	-0.233634	-0.243833	-0.242983	-0.226094	-0.219224
1195	BAB1_1534	-0.49354	-0.699406	-0.507992	-0.247796	-0.419236	-0.73746	-0.53538	-0.51547	-0.679107	-0.573532	-0.627054
980	BAB1_1250	-0.394704	-0.432747	0.109916	0.267552	0.103277	-0.266484	-0.444597	-0.476099	-0.490741	-0.233277	-0.435357
2481	BAB2_0902	-0.426495	-0.485603	0.368329	0.30442	0.127031	0.228016	-0.318052	-0.652657	-0.185775	-0.205685	-0.875612
2138	BAB2_0453	-0.130821	-0.192854	-0.116977	0.0257237	-0.119787	-0.218386	-0.189108	-0.217997	-0.256269	-0.14699	-0.0604748
2105	BAB2_0405	-0.291254	-0.272844	0.254826	0.248006	0.064766	-0.0342995	-0.186892	-0.212032	0.015478	-0.0167345	-0.249964
2001	BAB2_0280	-0.0149732	0.11509	0.896277	0.466316	0.504935	0.274592	-0.0318874	-0.113703	0.228467	-0.0858391	0.0487952
392	BAB1_0493	0.0134402	0.106654	0.278753	0.22682	0.260254	0.182378	0.135322	0.234164	0.363934	0.00503597	0.123543
1802	BAB2_0031	0.0613586	0.0600865	0.311069	0.104141	0.073068	0.0931542	0.0421395	-0.038489	0.214033	-0.0437821	-0.0385794
1721	BAB1_2173	-0.123994	-0.109184	0.17543	0.205396	-0.00110924	0.0133034	-0.0625518	0.097326	0.048767	-0.131913	-0.18352

## Sheet: Cluster 1 Enrichment
Enrichment FDR	nGenes	Pathway Genes	Fold Enrichment	Pathway	URL	Genes
0.00106617	8	11	4.83892	Aromatic amino acid transport	http://amigo.geneontology.org/amigo/term/GO:0015801	BAB1_1798	BAB1_1799	BAB2_0025	BAB2_0026	BAB2_0278	BAB2_0281	BAB2_0588	BAB2_0589
0.00106617	8	11	4.83892	Isoleucine transport	http://amigo.geneontology.org/amigo/term/GO:0015818	BAB1_1798	BAB1_1799	BAB2_0025	BAB2_0026	BAB2_0278	BAB2_0281	BAB2_0588	BAB2_0589
0.00106617	8	11	4.83892	Phenylalanine transport	http://amigo.geneontology.org/amigo/term/GO:0015823	BAB1_1798	BAB1_1799	BAB2_0025	BAB2_0026	BAB2_0278	BAB2_0281	BAB2_0588	BAB2_0589
0.000187568	12	19	4.20222	Branched-chain amino acid transport	http://amigo.geneontology.org/amigo/term/GO:0015803	BAB1_1796	BAB1_1798	BAB1_1799	BAB2_0025	BAB2_0026	BAB2_0027	BAB2_0278	BAB2_0280	BAB2_0281	BAB2_0588	BAB2_0589	BAB2_0827
0.000159552	13	21	4.11884	L-amino acid transport	http://amigo.geneontology.org/amigo/term/GO:0015807	BAB1_1796	BAB1_1798	BAB1_1799	BAB2_0025	BAB2_0026	BAB2_0027	BAB2_0278	BAB2_0280	BAB2_0281	BAB2_0557	BAB2_0588	BAB2_0589	BAB2_0827
0.00106617	14	29	3.21204	Amino acid transmembrane transport	http://amigo.geneontology.org/amigo/term/GO:0003333	BAB1_1796	BAB1_1798	BAB1_1799	BAB2_0025	BAB2_0026	BAB2_0027	BAB2_0278	BAB2_0280	BAB2_0281	BAB2_0556	BAB2_0557	BAB2_0588	BAB2_0589	BAB2_0827
0.000954688	18	43	2.78519	Carbohydrate catabolic process	http://amigo.geneontology.org/amigo/term/GO:0016052	BAB1_0375	BAB1_0571	BAB1_0876	BAB1_1741	BAB1_1742	BAB1_1923	BAB2_0004	BAB2_0031	BAB2_0032	BAB2_0295	BAB2_0296	BAB2_0431	BAB2_0524	BAB2_0525	BAB2_0713	BAB2_0714	BAB2_0715	BAB2_1010
0.000588318	23	61	2.5087	Organic acid catabolic process	http://amigo.geneontology.org/amigo/term/GO:0016054	BAB1_0236	BAB1_0439	BAB1_1109	BAB1_1334	BAB1_1801	BAB1_1827	BAB1_1840	BAB1_1922	BAB1_1971	BAB2_0175	BAB2_0219	BAB2_0295	BAB2_0296	BAB2_0311	BAB2_0431	BAB2_0443	BAB2_0444	BAB2_0514	BAB2_0515	BAB2_0518	BAB2_0572	BAB2_0594	BAB2_0613
0.000334283	27	75	2.39526	Amino acid transport	http://amigo.geneontology.org/amigo/term/GO:0006865	BAB1_1792	BAB1_1794	BAB1_1796	BAB1_1798	BAB1_1799	BAB1_1954	BAB2_0023	BAB2_0025	BAB2_0026	BAB2_0027	BAB2_0180	BAB2_0278	BAB2_0279	BAB2_0280	BAB2_0281	BAB2_0282	BAB2_0286	BAB2_0502	BAB2_0556	BAB2_0557	BAB2_0588	BAB2_0589	BAB2_0593	BAB2_0611	BAB2_0822	BAB2_0827	BAB2_0828
0.000187568	34	102	2.21784	Small molecule catabolic process	http://amigo.geneontology.org/amigo/term/GO:0044282	BAB1_0236	BAB1_0439	BAB1_0571	BAB1_0773	BAB1_0876	BAB1_1109	BAB1_1334	BAB1_1377	BAB1_1534	BAB1_1801	BAB1_1827	BAB1_1840	BAB1_1922	BAB1_1971	BAB2_0004	BAB2_0044	BAB2_0175	BAB2_0219	BAB2_0295	BAB2_0296	BAB2_0311	BAB2_0431	BAB2_0443	BAB2_0444	BAB2_0514	BAB2_0515	BAB2_0518	BAB2_0522	BAB2_0524	BAB2_0525	BAB2_0572	BAB2_0594	BAB2_0613	BAB2_1117
0.000420767	41	139	1.96255	Cellular catabolic process	http://amigo.geneontology.org/amigo/term/GO:0044248	BAB1_0033	BAB1_0236	BAB1_0375	BAB1_0383	BAB1_0439	BAB1_0503	BAB1_0531	BAB1_0773	BAB1_0895	BAB1_1109	BAB1_1334	BAB1_1377	BAB1_1534	BAB1_1774	BAB1_1781	BAB1_1800	BAB1_1801	BAB1_1827	BAB1_1840	BAB1_1922	BAB1_1971	BAB2_0175	BAB2_0219	BAB2_0295	BAB2_0296	BAB2_0311	BAB2_0431	BAB2_0443	BAB2_0444	BAB2_0514	BAB2_0515	BAB2_0518	BAB2_0524	BAB2_0525	BAB2_0572	BAB2_0587	BAB2_0594	BAB2_0603	BAB2_0613	BAB2_0848	BAB2_1117
0.000129343	56	200	1.86298	Catabolic process	http://amigo.geneontology.org/amigo/term/GO:0009056	BAB1_0033	BAB1_0236	BAB1_0375	BAB1_0383	BAB1_0439	BAB1_0503	BAB1_0531	BAB1_0571	BAB1_0773	BAB1_0876	BAB1_0895	BAB1_1109	BAB1_1334	BAB1_1377	BAB1_1534	BAB1_1741	BAB1_1742	BAB1_1774	BAB1_1781	BAB1_1800	BAB1_1801	BAB1_1827	BAB1_1840	BAB1_1922	BAB1_1923	BAB1_1971	BAB2_0004	BAB2_0031	BAB2_0032	BAB2_0044	BAB2_0175	BAB2_0219	BAB2_0295	BAB2_0296	BAB2_0311	BAB2_0431	BAB2_0443	BAB2_0444	BAB2_0471	BAB2_0514	BAB2_0515	BAB2_0518	BAB2_0522	BAB2_0524
0.000187568	53	191	1.84626	Organic substance catabolic process	http://amigo.geneontology.org/amigo/term/GO:1901575	BAB1_0033	BAB1_0236	BAB1_0375	BAB1_0383	BAB1_0439	BAB1_0503	BAB1_0531	BAB1_0571	BAB1_0773	BAB1_0876	BAB1_0895	BAB1_1109	BAB1_1334	BAB1_1377	BAB1_1534	BAB1_1741	BAB1_1742	BAB1_1781	BAB1_1800	BAB1_1801	BAB1_1827	BAB1_1840	BAB1_1922	BAB1_1923	BAB1_1971	BAB2_0004	BAB2_0031	BAB2_0032	BAB2_0044	BAB2_0175	BAB2_0219	BAB2_0295	BAB2_0296	BAB2_0311	BAB2_0431	BAB2_0443	BAB2_0444	BAB2_0471	BAB2_0514	BAB2_0515	BAB2_0518	BAB2_0522	BAB2_0524	BAB2_0525
2.4786e-05	87	339	1.70754	Organic acid metabolic process	http://amigo.geneontology.org/amigo/term/GO:0006082	BAB1_0090	BAB1_0096	BAB1_0118	BAB1_0191	BAB1_0236	BAB1_0318	BAB1_0331	BAB1_0345	BAB1_0439	BAB1_0657	BAB1_0697	BAB1_0701	BAB1_0760	BAB1_0787	BAB1_0813	BAB1_1109	BAB1_1316	BAB1_1334	BAB1_1408	BAB1_1417	BAB1_1488	BAB1_1534	BAB1_1631	BAB1_1663	BAB1_1741	BAB1_1742	BAB1_1801	BAB1_1827	BAB1_1840	BAB1_1922	BAB1_1923	BAB1_1927	BAB1_1958	BAB1_1959	BAB1_1961	BAB1_1971	BAB1_1988	BAB1_2070	BAB1_2134	BAB1_2173	BAB1_2185	BAB2_0029	BAB2_0031	BAB2_0032
2.4786e-05	85	334	1.69326	Oxoacid metabolic process	http://amigo.geneontology.org/amigo/term/GO:0043436	BAB1_0090	BAB1_0096	BAB1_0118	BAB1_0191	BAB1_0236	BAB1_0318	BAB1_0331	BAB1_0345	BAB1_0439	BAB1_0657	BAB1_0697	BAB1_0701	BAB1_0760	BAB1_0787	BAB1_0813	BAB1_1109	BAB1_1316	BAB1_1408	BAB1_1417	BAB1_1488	BAB1_1534	BAB1_1631	BAB1_1663	BAB1_1741	BAB1_1742	BAB1_1801	BAB1_1827	BAB1_1840	BAB1_1922	BAB1_1923	BAB1_1927	BAB1_1958	BAB1_1959	BAB1_1961	BAB1_1971	BAB1_1988	BAB1_2070	BAB1_2134	BAB1_2173	BAB1_2185	BAB2_0029	BAB2_0031	BAB2_0032	BAB2_0079
9.39794e-05	84	340	1.64381	Oxidation-reduction process	http://amigo.geneontology.org/amigo/term/GO:0055114	BAB1_0036	BAB1_0090	BAB1_0128	BAB1_0384	BAB1_0439	BAB1_0440	BAB1_0444	BAB1_0493	BAB1_0576	BAB1_0789	BAB1_1109	BAB1_1334	BAB1_1417	BAB1_1631	BAB1_1647	BAB1_1655	BAB1_1663	BAB1_1741	BAB1_1745	BAB1_1750	BAB1_1801	BAB1_1827	BAB1_1840	BAB1_1901	BAB1_1922	BAB1_1923	BAB1_1925	BAB1_1926	BAB1_1927	BAB1_1959	BAB1_1971	BAB1_1972	BAB1_2039	BAB1_2070	BAB1_2178	BAB2_0029	BAB2_0031	BAB2_0175	BAB2_0214	BAB2_0219	BAB2_0261	BAB2_0277	BAB2_0311	BAB2_0316
0.000166642	80	327	1.62777	Carboxylic acid metabolic process	http://amigo.geneontology.org/amigo/term/GO:0019752	BAB1_0090	BAB1_0096	BAB1_0118	BAB1_0191	BAB1_0236	BAB1_0318	BAB1_0331	BAB1_0439	BAB1_0657	BAB1_0697	BAB1_0701	BAB1_0760	BAB1_0787	BAB1_0813	BAB1_1109	BAB1_1316	BAB1_1408	BAB1_1417	BAB1_1488	BAB1_1534	BAB1_1631	BAB1_1663	BAB1_1741	BAB1_1742	BAB1_1801	BAB1_1827	BAB1_1840	BAB1_1922	BAB1_1923	BAB1_1927	BAB1_1958	BAB1_1959	BAB1_1961	BAB1_1971	BAB1_1988	BAB1_2070	BAB1_2134	BAB1_2173	BAB1_2185	BAB2_0029	BAB2_0031	BAB2_0032	BAB2_0079	BAB2_0098
2.4786e-05	125	552	1.50668	Small molecule metabolic process	http://amigo.geneontology.org/amigo/term/GO:0044281	BAB1_0033	BAB1_0035	BAB1_0055	BAB1_0090	BAB1_0096	BAB1_0109	BAB1_0118	BAB1_0128	BAB1_0168	BAB1_0191	BAB1_0236	BAB1_0318	BAB1_0331	BAB1_0345	BAB1_0374	BAB1_0383	BAB1_0414	BAB1_0429	BAB1_0439	BAB1_0444	BAB1_0531	BAB1_0570	BAB1_0571	BAB1_0657	BAB1_0697	BAB1_0701	BAB1_0760	BAB1_0773	BAB1_0787	BAB1_0789	BAB1_0813	BAB1_0868	BAB1_0876	BAB1_0895	BAB1_1109	BAB1_1119	BAB1_1234	BAB1_1316	BAB1_1318	BAB1_1321	BAB1_1334	BAB1_1377	BAB1_1408	BAB1_1417
0.000588318	225	1218	1.2291	Cellular metabolic process	http://amigo.geneontology.org/amigo/term/GO:0044237	BAB1_0001	BAB1_0004	BAB1_0033	BAB1_0035	BAB1_0036	BAB1_0037	BAB1_0047	BAB1_0054	BAB1_0090	BAB1_0096	BAB1_0109	BAB1_0117	BAB1_0118	BAB1_0128	BAB1_0132	BAB1_0157	BAB1_0160	BAB1_0168	BAB1_0177	BAB1_0191	BAB1_0236	BAB1_0292	BAB1_0315	BAB1_0318	BAB1_0328	BAB1_0331	BAB1_0345	BAB1_0363	BAB1_0366	BAB1_0374	BAB1_0375	BAB1_0383	BAB1_0384	BAB1_0414	BAB1_0429	BAB1_0434	BAB1_0439	BAB1_0444	BAB1_0480	BAB1_0493	BAB1_0503	BAB1_0508	BAB1_0517	BAB1_0531
0.00029889	268	1487	1.19915	Metabolic process	http://amigo.geneontology.org/amigo/term/GO:0008152	BAB1_0001	BAB1_0004	BAB1_0033	BAB1_0035	BAB1_0036	BAB1_0037	BAB1_0047	BAB1_0054	BAB1_0055	BAB1_0090	BAB1_0096	BAB1_0109	BAB1_0110	BAB1_0117	BAB1_0118	BAB1_0128	BAB1_0132	BAB1_0157	BAB1_0160	BAB1_0168	BAB1_0177	BAB1_0191	BAB1_0236	BAB1_0260	BAB1_0292	BAB1_0315	BAB1_0318	BAB1_0328	BAB1_0331	BAB1_0345	BAB1_0363	BAB1_0366	BAB1_0374	BAB1_0375	BAB1_0383	BAB1_0384	BAB1_0414	BAB1_0429	BAB1_0434	BAB1_0439	BAB1_0440	BAB1_0444	BAB1_0480	BAB1_0493
[truncated: 81 more columns]

## Sheet: Cluster 2
Position	Gene	WTC12	WT3OXO	BD	BC12	B3OXO	VD	VC12	V3OXO	VBD	VBC12	VB3OXO
457	BAB1_0578	0.934	0.761202	0.572868	0.229445	0.441692	-0.583501	-0.433416	0.0474786	-0.591781	-0.592406	-0.330143
2219	BAB2_0554	0.0405958	0.0415719	0.0807084	0.0151344	-0.0238255	0.0424536	-0.10615	-0.0771365	-0.113578	-0.0379222	0.0276966
1003	BAB1_1279	-0.0399977	-0.177285	-0.463484	-0.284302	-0.331314	-0.511403	-0.542501	-0.606572	-0.794933	-0.382662	-0.485635
797	BAB1_1029	0.133257	0.182492	0.297243	0.0591484	0.0344665	0.309518	0.263627	0.336008	0.195282	0.264552	0.273753
317	BAB1_0405	0.0902923	0.128999	0.245938	0.153114	0.0215875	0.164392	0.145586	0.160341	0.20611	0.113131	0.0996032
2344	BAB2_0709	0.125039	0.305318	0.11472	0.0437871	0.0438622	0.258415	0.18955	0.210855	-0.0251813	0.100597	0.223538
1426	BAB1_1823	0.344067	0.418921	0.393277	0.118095	0.181708	0.516997	0.296537	0.334212	0.323044	0.242255	0.426082
24	BAB1_0029	0.132112	-0.140819	0.187656	-0.037988	-0.294958	0.168819	-0.250409	-0.314961	-0.142133	-0.039674	0.0161008
236	BAB1_0306	-0.241564	-0.279801	-0.0908463	-0.0846553	-0.2757	-0.00614175	-0.354066	-0.20926	-0.26801	-0.175594	-0.339327
1260	BAB1_1617	0.114315	0.0778893	0.0871152	-0.16737	-0.167689	0.1789	-0.00188891	0.015509	-0.0171084	0.121077	0.024192
1265	BAB1_1626	0.233998	0.368281	0.282842	0.152636	0.0888623	0.37448	0.153574	0.224021	0.213529	0.146553	0.21033
1169	BAB1_1501	-0.143376	-0.226909	-0.353615	-0.360273	-0.309359	-0.32132	-0.330334	-0.352532	-0.331462	-0.257569	-0.341622
1388	BAB1_1780	0.291812	0.317759	0.178735	0.018878	-0.0407908	0.104858	-0.0706958	-0.120357	-0.0493895	0.0912257	0.140563
1291	BAB1_1662	0.147179	0.00648419	-0.203964	-0.114689	-0.0248955	0.0467454	0.0117391	-0.100657	-0.0662537	-0.0872717	-0.0286636
222	BAB1_0286	0.0259965	-0.0328155	-0.311971	-0.0883678	-0.167279	-0.389631	-0.445528	-0.473102	-0.395453	-0.377976	-0.42305
2035	BAB2_0315	0.251482	0.360515	0.209581	0.195471	0.1044	-0.117363	-0.000121424	0.0464746	0.0528201	-0.0146356	-0.0381576
2005	BAB2_0284	0.25424	0.27996	-0.22888	-0.100906	0.0151822	-0.0607914	-0.231991	-0.235367	-0.191976	-0.0238171	-0.157317
2451	BAB2_0852	0.224659	0.319093	0.149672	-0.0733449	-0.11765	0.0762912	-0.155161	-0.224813	-0.129746	0.0169641	-0.028739
116	BAB1_0148	-0.0466346	-0.0550354	-0.335954	-0.146633	-0.150286	-0.0943192	-0.150402	-0.26811	-0.228217	-0.126583	-0.229294
569	BAB1_0735	0.312428	0.625405	0.191421	0.00617001	0.116261	0.461768	0.306496	0.12657	0.275177	0.346487	0.365517
1409	BAB1_1803	0.18989	0.221809	0.104351	0.141243	0.0813438	-0.0203528	0.0347613	0.0319692	-0.00951198	0.035763	-0.00123034
1087	BAB1_1394	0.128144	-0.00737192	0.156578	-0.0598648	-0.150057	-0.0445821	-0.33769	-0.243148	-0.234817	-0.123513	0.0209254
2201	BAB2_0531	-0.34579	-0.297859	-0.336089	-0.196195	-0.295298	-0.258111	-0.468973	-0.354305	-0.466343	-0.312106	-0.51043
768	BAB1_0977	0.136531	0.273339	0.294306	0.14099	0.0723161	0.358656	0.26698	0.307543	0.182295	0.261151	0.178902
2023	BAB2_0303	0.42119	0.545903	0.864987	0.691257	0.421387	0.41352	0.547234	0.642329	0.674396	0.514658	0.676829
497	BAB1_0645	0.103049	0.239478	0.177135	0.0361488	0.112593	0.206348	0.115362	0.168468	0.027843	0.121529	0.168719
2300	BAB2_0658	0.213079	0.271268	0.251788	0.0330222	0.0276456	0.382485	0.139452	0.215321	0.124623	0.149311	0.210081
365	BAB1_0464	0.168217	0.132721	0.257167	0.0808569	0.00829602	0.144498	0.156809	0.0207807	0.151083	0.161692	0.261802
1549	BAB1_1974	0.131545	0.34755	0.395699	0.150694	0.0648895	0.480792	0.127422	0.0688183	0.111043	0.154276	0.0889929
1860	BAB2_0111	0.292223	0.333246	0.258363	0.15414	0.198901	0.45732	0.0833143	0.0911502	0.2022	0.12781	0.15001
2569	BAB2_1003	0.183307	0.163888	0.0729636	-0.0692076	-0.120904	0.235993	-0.0589381	0.0833368	0.0212385	0.0636037	0.0315276
454	BAB1_0574	0.360047	0.250612	-0.187656	-0.288372	0.0298513	-0.0868539	-0.266611	-0.33192	-0.362743	-0.150662	-0.151255
2285	BAB2_0641	0.183708	0.220423	0.0295901	0.0417827	-0.0375787	0.0795556	-0.00072526	-0.0528584	-0.0101052	0.067188	0.031724
1135	BAB1_1458	0.167321	0.177947	0.0448152	-0.00116228	-0.00567287	0.131941	-0.0291333	-0.0107501	-0.0865704	0.10371	0.248802
1261	BAB1_1620	0.137528	0.136053	0.0359044	-0.0820571	-0.0250535	0.126306	0.0464716	0.0118691	0.0797178	0.108415	0.0941202
45	BAB1_0058	-0.00223881	-0.0142412	-0.167112	-0.0763653	-0.225734	-0.379273	-0.359628	-0.272245	-0.342698	-0.31635	-0.386524
446	BAB1_0566	0.0972461	0.049612	0.108303	-0.061441	-0.0699667	-0.172179	-0.222083	-0.168265	-0.0958959	-0.0939378	-0.0122654
997	BAB1_1268	-0.113681	-0.118767	-0.23269	-0.105594	-0.0958238	-0.259056	-0.284686	-0.330333	-0.323193	-0.190973	-0.424481
2072	BAB2_0361	0.188214	0.285043	0.301193	0.0830389	-0.00957975	0.308138	0.214647	0.324193	0.207114	0.198745	0.140048
2418	BAB2_0817	-0.0447663	0.149549	0.285903	0.107069	-0.0736579	-0.0185526	0.130394	0.0253405	0.203656	0.124436	0.103655
1780	BAB2_0007	0.314992	0.320842	0.373594	0.197009	-0.00175722	0.284291	0.120562	0.229869	0.401575	0.173176	0.255388
1613	BAB1_2057	0.471232	0.544478	0.477283	0.238144	0.271828	0.524198	0.427315	0.358548	0.39099	0.331045	0.407802
220	BAB1_0284	0.112254	0.123024	0.226011	0.0268563	0.0186689	0.156524	0.06368	-0.0687171	0.139473	0.129676	0.153726
2316	BAB2_0674	0.141666	0.29867	0.441535	0.0805137	0.0985682	0.480702	0.0804641	0.0077594	0.0251681	0.205409	0.122708
1582	BAB1_2015	0.367959	0.428379	0.270046	0.0677728	0.0605409	0.398432	-0.136993	-0.0243161	0.0300046	0.02374	-0.134096
1162	BAB1_1494	-0.0614727	-0.0220202	-0.065723	-0.174169	-0.260368	0.0292255	-0.13625	-0.0160453	-0.192571	-0.0994114	-0.119059
70	BAB1_0088	0.0904068	0.211989	-0.376593	-0.188147	-0.144056	-0.262274	-0.521789	-0.384088	-0.449405	-0.371544	-0.482244
1043	BAB1_1331	0.252825	0.167573	0.0545706	-0.016991	-0.117164	-0.0532337	-0.246627	-0.27521	-0.195242	-0.0592571	-0.0115232
2176	BAB2_0500	0.170381	0.146398	0.0300088	-0.105318	-0.00501565	0.115749	-0.07224	-0.197007	-0.21515	0.0879992	0.20474
1981	BAB2_0255	0.261574	0.27518	-0.15979	-0.220287	-0.158396	0.142063	-0.0121105	-0.116445	0.071883	0.151553	0.123294
2217	BAB2_0551	0.191374	0.321576	0.202427	0.0389403	0.0416739	-0.00809815	-0.269302	-0.16848	-0.0487851	-0.138614	-0.236375
1298	BAB1_1669	-0.0353591	-0.152288	-0.0790187	-0.0243611	-0.0607179	-0.185347	-0.229372	-0.21387	-0.297499	-0.264696	-0.207818
2640	BAB2_1095	-0.250421	-0.495733	-0.751142	-0.429253	-0.511064	-0.729961	-0.803444	-0.736058	-0.809452	-0.659933	-1.01093
1550	BAB1_1975	0.231394	0.338619	0.249992	0.120171	0.0597518	0.372889	0.261883	0.378157	0.175075	0.202432	0.280949
2332	BAB2_0691	0.60193	0.71983	0.809614	0.586161	0.323617	0.379888	0.488833	0.651876	0.585306	0.493995	0.676811
1646	BAB1_2092	0.220877	0.149438	0.135704	0.00280526	-0.230948	-0.0141132	0.0102253	0.197921	0.145747	-0.0103444	0.059201
476	BAB1_0604	0.232852	0.313918	0.0541655	-0.226309	-0.0652489	0.293013	0.0613495	-0.0275992	-0.028368	0.136845	0.228698
124	BAB1_0156	0.0378658	-0.00126194	0.0617165	-0.0601489	-0.0159772	0.125555	-0.00724756	-0.185793	-0.0113082	0.126144	0.0459906
379	BAB1_0479	0.167781	0.317995	0.469487	0.251303	0.271127	0.504675	0.203034	0.0844151	0.200171	0.231984	0.111927
97	BAB1_0121	0.233202	0.170756	0.201592	0.040093	-0.0278584	0.26348	-0.0161792	0.0561439	-0.0779389	0.00311512	0.00511056
909	BAB1_1169	0.161842	0.29649	0.308586	0.0686618	0.0699672	0.284194	0.0936273	0.151835	-0.0203174	0.135602	0.0801148
2581	BAB2_1016	0.208045	0.433818	-0.470745	-0.296782	-0.0857384	-0.592574	-0.736	-0.41436	-0.825846	-0.645852	-0.467075
533	BAB1_0691	0.160295	0.054712	0.0360734	-0.0493946	-0.0823562	-0.112017	-0.11475	-0.26162	-0.174139	-0.0156541	-0.0343869
2323	BAB2_0681	0.304106	-0.0396324	-0.151566	-0.224553	-0.0516434	-0.071592	-0.213677	-0.194144	-0.226268	-0.048834	-0.0546188
1854	BAB2_0102	0.408309	0.412029	0.0700976	-0.0806117	-0.0706653	0.144455	0.151275	-0.112835	0.0100228	0.218323	0.271894
2248	BAB2_0592	0.168508	0.200487	0.156936	0.0544797	0.010273	-0.0905899	-0.309489	-0.0634437	-0.098253	-0.242478	-0.210501
1063	BAB1_1358	0.143616	-0.1262	0.0045928	0.0522725	-0.135449	-0.240399	-0.420464	-0.360631	-0.513003	-0.500608	-0.247405
998	BAB1_1269	0.0271493	-0.0862601	-0.103993	-0.0943854	-0.0846963	-0.160008	-0.281149	-0.160089	-0.271527	-0.0921442	-0.229526
383	BAB1_0483	0.0880743	0.202116	0.219112	0.0525649	0.0211705	0.226565	0.151528	0.249371	0.0876714	0.109259	0.160879
1537	BAB1_1960	0.255723	0.238619	0.532624	0.226975	0.0390456	0.0998792	0.11885	0.195355	0.15517	0.13041	0.118775
2039	BAB2_0320	0.171446	0.217119	0.151668	0.0546254	-0.125932	0.117931	0.0919456	0.168947	0.167318	0.161341	0.186748
568	BAB1_0731	0.163844	0.318411	0.115191	-0.18011	-0.109902	0.316319	0.0275091	0.053344	-0.0485067	0.147293	0.101339
1855	BAB2_0104	0.0599582	0.0244581	0.129081	-0.176875	-0.0748367	0.245086	-0.0871953	-0.240031	-0.0741906	0.225123	0.0568281
413	BAB1_0516	0.0963034	0.255915	0.521138	0.124013	0.159748	0.466291	0.124145	0.0989251	0.105886	0.22857	0.234684
318	BAB1_0406	0.202018	0.262633	0.110612	-0.0486463	-0.183175	0.286005	-0.146754	-0.0152874	-0.13815	0.0112998	-0.0159255
2567	BAB2_1001	0.118016	0.245383	0.220267	-0.00867485	-0.0317197	0.269037	-0.00646835	0.00652433	-0.0272012	0.0779742	0.0245145
248	BAB1_0321	0.706763	0.663701	0.0248628	-0.0574697	-0.0308901	-0.0700448	-0.161983	-0.0378617	-0.17023	-0.040192	-0.0787679
2603	BAB2_1044	0.10527	0.0389736	-0.122189	-0.126624	-0.188029	-0.217965	-0.337796	-0.394796	-0.161448	-0.0150597	-0.0680024
438	BAB1_0552	0.14582	0.0604739	-0.28535	-0.248299	0.0065066	-0.190732	-0.147776	-0.290914	-0.398214	0.0181699	-0.0557626
345	BAB1_0441	0.0619656	0.132298	-0.0582397	-0.166907	-0.123742	-0.0635475	-0.132118	-0.222533	-0.0883391	0.0128223	-0.00555935
1188	BAB1_1524	0.00759718	0.0245628	0.0209107	-0.0187072	-0.0698778	-0.143527	-0.230584	-0.151254	-0.223106	-0.13953	-0.231743
161	BAB1_0200	0.140026	-0.0167176	0.0636737	-0.00556159	0.0366974	-0.0479445	-0.16848	-0.133359	-0.206103	-0.106646	-0.077726
367	BAB1_0466	-0.168797	-0.349225	-0.300881	-0.215879	-0.376322	-0.359561	-0.496137	-0.371443	-0.512797	-0.37261	-0.516573
267	BAB1_0341	0.217116	0.342184	0.217532	0.125647	0.0340326	0.203031	0.309848	0.272942	0.233813	0.175388	0.184369
286	BAB1_0364	0.146288	0.15907	0.368161	0.247124	0.00273653	0.0634081	0.0965782	0.185526	0.0812149	0.0439755	0.0346162
2144	BAB2_0459	-0.0508962	-0.121291	-0.13856	-0.233326	-0.466143	-0.174288	-0.185177	-0.152671	-0.0804321	-0.109481	-0.238419
1828	BAB2_0069	0.149803	0.271108	0.146522	0.00639126	0.0743071	0.242804	0.0931678	0.118093	0.0496394	0.129296	0.245431
2444	BAB2_0845	-0.0140631	0.0365911	0.173545	-0.160264	-0.0597715	0.133395	-0.0306932	-0.26387	-0.0693239	0.154277	0.125882
663	BAB1_0852	0.0133404	0.0659851	0.21159	-0.0416087	-0.0441631	0.198984	-0.0531549	-0.0450927	-0.0460355	0.0522599	0.00988522
249	BAB1_0322	0.375552	0.432775	0.50852	0.133064	0.148184	0.351898	0.0830839	0.26675	0.218454	0.171189	0.084483
597	BAB1_0775	0.144929	0.343746	0.355935	0.0968071	0.134493	0.41849	0.184658	0.237035	0.133864	0.235149	0.216077
427	BAB1_0532	0.371335	0.333902	-0.223277	-0.229232	-0.127512	-0.119145	-0.19875	-0.194336	-0.265278	-0.12239	-0.189449
364	BAB1_0463	0.284504	0.298667	0.126723	-0.0798034	-0.0187646	0.140858	-0.152798	-0.254101	-0.0414443	0.0225817	0.0998844
508	BAB1_0658	0.114458	0.0107736	-0.315096	-0.15865	-0.111229	-0.171185	-0.254045	-0.236974	-0.207966	-0.0345198	-0.0850579
1093	BAB1_1400	-0.0398261	0.0169361	-0.310621	-0.507774	-0.642995	-0.128138	-0.440195	-0.551026	-0.449715	-0.0808923	-0.269537
1209	BAB1_1551	0.0336496	0.0395898	-0.0448963	-0.0513404	-0.18828	-0.22442	-0.378625	-0.32055	-0.296502	-0.203634	-0.405833
1073	BAB1_1376	-0.341805	-0.495499	-0.368461	-0.362462	-0.371079	-0.486379	-0.571237	-0.490669	-0.689737	-0.50616	-0.506304
2337	BAB2_0697	-0.183721	-0.339475	-0.238689	-0.202751	-0.333954	-0.378877	-0.576672	-0.428285	-0.564016	-0.407798	-0.579894
2417	BAB2_0816	-0.035958	0.117799	0.0998999	0.0527923	-0.196221	0.00649643	0.224508	0.135554	0.158636	0.0740517	-0.0161569
2163	BAB2_0484	0.378102	0.301153	0.459309	0.217821	-0.0972953	0.214554	0.0642961	0.0734259	0.254108	0.123274	0.174072
117	BAB1_0149	0.221076	0.0921587	0.212919	0.00561864	-0.0938233	0.0637942	-0.0721586	0.0670918	-0.0169525	-0.0604728	0.0529545
2555	BAB2_0989	0.198399	0.310888	0.223591	0.0758163	0.163878	0.334493	0.343367	0.213916	0.233363	0.201883	0.288022
202	BAB1_0261	0.0167952	0.0118157	0.177571	0.0456753	0.00562525	0.0865921	-0.0735148	-0.124444	-0.0984143	0.232287	0.175924
1340	BAB1_1722	-0.0224486	0.0296222	0.285947	-0.0294012	-0.0765826	0.243088	-0.0531575	-0.0605646	-0.0598286	0.0627293	0.00235762
2660	BAB2_1119	0.110387	0.384542	0.401732	0.134745	0.0672368	0.389133	-0.0271419	0.262091	0.190341	0.105294	-0.0388941
827	BAB1_1066	0.192897	0.213896	0.360675	-0.0294508	0.00527775	0.403876	0.0623864	0.112818	0.0936758	0.209374	0.167105
260	BAB1_0334	0.474677	0.586273	0.0239811	0.106584	0.057511	-0.00161696	-0.0321478	0.031932	0.0220094	0.058314	-0.00723712
35	BAB1_0045	0.110125	0.117397	0.0210972	-0.0117793	-8.38459e-05	0.0206932	-0.0983475	-0.158486	-0.0564023	-0.05864	0.0194412
2065	BAB2_0352	0.0125659	-0.0485288	-0.2827	-0.38531	-0.140175	-0.119611	-0.196798	-0.297688	-0.385864	-0.0230857	-0.102807
319	BAB1_0408	0.424861	0.526753	0.187606	-0.0106509	0.0872842	0.415807	0.106041	0.179133	0.050822	0.112654	0.25288
1335	BAB1_1716	0.0203896	0.0669575	-0.0411241	-0.0472531	-0.126138	-0.147721	-0.137585	-0.235614	-0.195064	-0.126611	-0.0800821
2286	BAB2_0642	0.015683	0.0333756	0.0134749	0.0657994	-0.0699775	-0.0689808	-0.126254	-0.0807622	-0.160075	-0.0639704	-0.000236935
2111	BAB2_0413	0.106046	0.130645	0.169198	0.0644872	0.00673289	0.13732	0.00109185	-0.061478	-0.100694	-0.0356365	0.0784552
1641	BAB1_2086	-0.0116904	0.196656	0.182783	0.0156974	-0.0283636	0.122656	0.221345	0.0516234	0.141037	0.193135	0.0936569
1285	BAB1_1654	0.0338833	-0.0630376	0.127869	-0.0488891	-0.239819	-0.188161	-0.169237	-0.228322	-0.0504588	-0.110842	-0.184417
1040	BAB1_1327	0.239767	0.100653	0.220067	0.118422	-0.248304	0.0386133	-0.147975	0.00598395	-0.0764464	-0.0292908	0.0225653
1130	BAB1_1449	0.126879	0.284218	0.14513	0.0479447	-0.0237487	0.299083	0.250218	0.223655	0.170363	0.176113	0.213424
911	BAB1_1172	0.0398502	0.0104106	0.316862	-0.014676	-0.0493279	0.18101	-0.0229182	-0.244591	-0.163478	0.203037	0.117209
1148	BAB1_1474	0.0855415	0.174286	0.368514	0.00255975	-0.0262621	0.228721	-0.0344647	-0.0789616	-0.0757302	0.0810907	0.0472009
2488	BAB2_0910	0.405419	0.356283	0.784821	0.239593	0.218692	0.657275	0.4206	0.305964	0.51148	0.59333	0.464097
1322	BAB1_1702	0.156086	0.214663	0.240782	-0.00604242	0.0218157	0.286182	0.074952	0.112972	0.0647808	0.138866	0.133628
263	BAB1_0337	0.237376	0.326457	-0.107378	-0.0215657	-0.0876311	-0.191654	-0.165017	-0.171441	-0.20795	-0.103281	-0.102276
2541	BAB2_0970	0.0354463	-0.0295776	-0.140912	-0.233909	-0.110902	-0.161608	-0.309313	-0.394514	-0.285352	-0.240648	-0.280208
17	BAB1_0021	-0.00932295	-0.000618351	-0.271656	-0.414433	-0.199211	-0.171532	-0.307406	-0.29918	-0.351837	-0.085401	-0.195615
2684	BAB2_1157	0.323677	0.274412	-0.133967	-0.0907742	-0.200842	0.111715	-0.188032	-0.216787	-0.351647	-0.142003	0.0550514
1297	BAB1_1668	0.0605805	0.0146942	-0.0338247	0.0384688	-0.152248	-0.206124	-0.250126	-0.293604	-0.278923	-0.194184	-0.0802541
415	BAB1_0518	0.154435	-0.0251847	0.00203412	-0.0207396	-0.165642	-0.207959	-0.24624	-0.217075	-0.27922	-0.173773	-0.120882
2289	BAB2_0646	0.0606671	0.143116	0.156504	0.00214366	-0.0567861	0.113413	-0.0308156	0.0229368	-0.177348	-0.0814718	-0.0112706
1965	BAB2_0234	0.268266	0.141309	0.210372	0.196836	0.134174	-0.0324975	0.0452086	0.125721	0.2942	0.209917	0.0813191
1137	BAB1_1461	0.372746	0.70411	0.814079	0.272917	0.251476	0.405354	0.256648	0.247783	0.254399	0.298031	0.38759
575	BAB1_0742	0.340626	0.0940044	0.0551947	0.0156657	-0.165461	0.0343657	-0.103389	-0.0199743	-0.109238	-0.0353271	0.0950698
252	BAB1_0325	0.250442	0.282921	0.233806	0.0768665	0.0938855	0.428127	0.293119	0.22355	0.167812	0.223309	0.401615
483	BAB1_0628	-0.00888534	-0.138401	0.0323652	-0.158849	-0.123626	0.0176369	-0.0854532	-0.167366	-0.138637	0.0813522	0.0566747
2044	BAB2_0325	0.309393	0.207771	0.488183	0.215455	0.129534	0.535423	0.0186983	-0.168008	0.0680018	0.249322	0.23752
1505	BAB1_1914	0.0824811	0.177565	0.38746	-0.00698244	-0.0520508	0.288117	0.0897806	0.0666101	0.167188	0.250761	0.135758
346	BAB1_0442	0.0726697	0.14677	0.20859	-0.0209505	-0.0284673	0.222221	0.0813256	0.0207834	-0.0166961	0.124833	0.11318
1571	BAB1_1999	0.522651	0.560637	-0.516057	-0.14157	-0.267263	-0.729782	-0.636803	-0.508883	-0.678848	-0.494026	-0.461491
2033	BAB2_0313	0.0282462	0.0757229	-0.0849329	-0.0865814	-0.193998	-0.0939715	-0.371117	-0.423368	-0.308225	-0.188719	-0.253972
776	BAB1_0994	-0.448268	-0.128098	-0.751962	-0.446038	-0.291801	-0.324154	-0.477586	-0.565911	-0.782395	-0.340314	-0.440449
1928	BAB2_0193	0.334386	0.333425	0.0700909	-0.108927	-0.128705	0.0973862	0.0905652	0.0266255	-0.0128071	0.0811852	0.183724
2122	BAB2_0432	0.0406939	0.0366117	0.0076698	-0.0268979	-0.0743723	-0.132771	-0.159169	-0.199313	-0.195102	-0.10237	-0.107652
359	BAB1_0456	0.0532639	-0.183023	-0.152128	-0.12011	-0.233326	-0.313806	-0.325387	-0.306919	-0.391432	-0.249863	-0.192388
2505	BAB2_0932	0.29768	0.507122	0.169486	0.0866908	0.0470617	0.0847907	0.0309687	-0.0549737	-0.173845	0.00233487	0.158131
2495	BAB2_0922	0.284295	0.0461813	0.125473	-0.0785384	-0.298909	-0.234989	-0.185078	-0.160474	0.0942431	0.113956	-0.0320832
19	BAB1_0023	0.173185	0.228486	0.302197	0.079658	-0.069535	0.0976796	0.0425774	0.00971584	0.0227644	0.0603223	0.0980583
1325	BAB1_1705	0.196175	0.11999	0.150315	-0.0563751	-0.120461	0.0558345	-0.0744713	-0.00164931	0.00776839	0.0965024	0.0367113
421	BAB1_0526	0.588724	0.598661	0.0973554	0.00817636	0.173676	0.469198	0.454995	0.509183	0.257827	0.477178	0.649107
940	BAB1_1206	0.135126	0.161623	0.406169	0.183718	0.153144	0.458407	0.252346	0.319729	0.113661	0.181326	0.253651
2369	BAB2_0747	0.119503	0.266569	0.537214	0.0475997	-0.06571	0.974807	-0.160596	-0.414177	0.0163806	0.290213	0.38076
1374	BAB1_1761	0.115304	0.180725	0.482223	0.124956	0.0100495	0.343386	0.255916	0.195272	0.262333	0.245396	0.228351
691	BAB1_0882	0.0675224	0.139706	0.203218	-0.0351549	0.0382709	0.219829	0.0153293	-0.0184673	-0.0201127	0.131622	0.103177
2643	BAB2_1098	-0.363309	-0.181582	-0.746593	-0.752018	-0.703046	-0.827403	-0.802765	-0.782701	-0.939995	-0.819378	-0.769723
1526	BAB1_1941	-0.0445019	-0.0529219	-0.0522605	-0.158631	-0.201623	-0.188331	-0.304407	-0.431676	-0.301315	-0.187219	-0.247255
826	BAB1_1065	0.0240479	0.201403	-0.108477	-0.142326	0.019494	-0.119201	0.00125166	-0.225257	-0.133415	0.0625603	0.13569
115	BAB1_0147	0.265466	0.27308	0.0223927	-0.0946187	-0.0988261	0.0922939	0.0485601	0.0420026	0.00447216	0.0868923	0.121992
2073	BAB2_0362	-0.0572129	-0.187861	-0.235357	-0.165387	-0.388286	-0.472309	-0.494045	-0.592196	-0.599754	-0.345616	-0.503956
2204	BAB2_0535	-0.0756863	-0.151873	-0.0610411	-0.148912	-0.249156	-0.199519	-0.347377	-0.307295	-0.43186	-0.203547	-0.253492
704	BAB1_0896	-0.0212403	0.118636	-0.0238505	-0.0602767	-0.0279681	0.0177549	-0.0662036	-0.0699129	-0.175954	-0.0378485	-0.0414888
574	BAB1_0740	0.0140474	-0.0831555	-0.133837	-0.132725	-0.232652	-0.246185	-0.2173	-0.140789	-0.119759	-0.104166	-0.19549
2117	BAB2_0422	0.194683	0.379031	0.313379	0.17821	0.0715496	0.162143	0.0846841	0.115647	0.184165	0.119403	0.0762058
1202	BAB1_1542	0.297317	0.0614589	0.225774	-0.0274343	-0.128679	0.0417	-0.222246	-0.10645	0.0147224	0.0276698	0.121029
2175	BAB2_0498	0.155443	0.0249451	-0.163043	-0.287342	-0.196776	0.0620461	-0.0372733	-0.0120526	-0.155205	0.0580469	0.0368817
1075	BAB1_1378	-0.0361747	0.0430091	0.361363	0.0871124	-0.0235897	0.344366	0.0394114	0.15815	-0.0211872	0.0314679	0.0361274
1164	BAB1_1496	0.00376144	0.031009	0.131565	-0.0907649	0.0156549	0.233892	-0.108556	-0.215996	-0.201274	-0.0317791	0.0182279
1719	BAB1_2171	0.0369938	0.00902708	0.497029	0.0451478	-0.129551	0.338617	0.133601	0.000817301	0.214264	0.310531	0.285526
2416	BAB2_0815	0.301094	0.535007	0.565306	0.310508	0.0643027	0.499557	0.308367	0.0950736	0.282538	0.427423	0.316601
1487	BAB1_1889	0.244591	0.328087	0.10514	0.022945	0.0589137	0.179926	0.0724894	-0.0374826	0.0603095	-0.00477638	0.0674172
2407	BAB2_0805	0.0754839	0.196422	-0.234503	0.0989569	0.0306515	-0.209131	-0.225319	-0.18152	0.0557636	-0.193771	-0.0906108
1267	BAB1_1629	0.0137401	0.101631	-0.31335	-0.243533	-0.055338	-0.296557	-0.219763	-0.367086	-0.184585	-0.0334759	-0.0382268
1619	BAB1_2063	0.13769	0.160055	-0.102434	-0.275941	-0.212062	-0.00825908	-0.147212	-0.127632	-0.0897194	-0.0319967	-0.070503
1048	BAB1_1340	-0.0356694	0.0316073	-0.148722	-0.116683	-0.132653	-0.213317	-0.215918	-0.170013	-0.240556	-0.133699	-0.18957
1127	BAB1_1443	-0.0672132	-0.143303	-0.180014	-0.124022	-0.221511	-0.214861	-0.271456	-0.242202	-0.382799	-0.191466	-0.226128
336	BAB1_0431	0.117626	0.124385	0.0392684	-0.122344	-0.0745279	0.0949272	-0.106801	-0.107194	-0.221317	-0.0486249	-0.0568984
2099	BAB2_0397	-0.106678	0.0755874	-0.111349	-0.162148	-0.285002	-0.281493	-0.161437	-0.352791	-0.0409952	-0.0193036	-0.283496
1664	BAB1_2112	0.132069	0.154601	0.166796	0.139038	-0.00119282	0.13825	0.105936	0.183724	0.0932884	0.0313734	0.113546
355	BAB1_0452	0.187309	-0.0844482	0.187379	-0.12944	-0.316887	0.040794	-0.171924	-0.159147	-0.044468	0.0752629	0.0608884
1834	BAB2_0078	0.43055	0.386848	0.136309	0.0316208	0.0312714	0.331907	0.331803	0.280799	0.239438	0.254843	0.349377
601	BAB1_0780	0.110848	0.108231	0.248819	0.0580417	0.100702	0.272238	0.103643	0.0932083	0.0184258	0.0882623	0.141621
274	BAB1_0351	0.205017	0.0436801	0.312794	0.175892	0.0880422	0.333278	0.100051	0.0270432	0.144048	0.137635	0.071157
246	BAB1_0319	0.114318	0.121163	0.512045	0.170896	-0.0554654	0.302801	-0.0282159	0.00770038	0.191395	0.112991	0.113211
2562	BAB2_0996	0.142674	0.227294	0.34336	0.00540675	-0.047235	0.170517	0.0602731	-0.00749971	0.0602691	0.174072	0.135629
1838	BAB2_0082	0.352552	0.507178	0.384204	0.217414	0.0903582	0.414832	0.226314	0.325562	0.238343	0.24311	0.351412
1484	BAB1_1886	0.163878	0.263046	0.0913645	0.0159237	0.0534174	0.102516	0.0897875	-0.0420685	0.015593	0.00399619	-0.00289389
256	BAB1_0329	0.190033	0.266084	-0.0164731	0.0680644	0.0727264	-0.020204	-0.0302927	-0.0216135	0.0471932	-0.019803	0.0165312
2139	BAB2_0454	0.0104445	0.135606	-0.183526	-0.110398	-0.134846	-0.203087	-0.154374	-0.339534	-0.348509	0.0350303	-0.106985
2571	BAB2_1005	0.310134	0.378929	-0.168108	-0.203806	-0.040664	0.066729	-0.0221518	-0.0548111	-0.0814364	-0.00900148	0.0327945
1642	BAB1_2087	0.0349109	0.0757314	-0.0676893	-0.134898	-0.193769	-0.22276	-0.251669	-0.249542	-0.307236	-0.129774	-0.265481
360	BAB1_0457	-0.0378213	-0.21336	-0.218561	-0.128261	-0.354808	-0.244847	-0.454809	-0.395969	-0.514202	-0.199563	-0.327698
1501	BAB1_1906	0.0394232	0.0792618	-0.000767165	-0.11891	-0.0499109	0.0208679	-0.145925	-0.142072	-0.328199	-0.0960796	-0.105541
1245	BAB1_1596	-0.0197009	-0.0911975	-0.120166	-0.151826	-0.146064	-0.253672	0.0238377	-0.1057	-0.121885	0.0362327	-0.0942092
1219	BAB1_1563	0.155631	0.185957	0.180533	0.192284	-0.0703152	0.0957279	0.0985483	0.273848	0.0200977	-0.0607598	0.00638986
578	BAB1_0746	0.396817	0.344907	0.276657	0.177049	0.14127	0.319728	0.360474	0.309415	0.400462	0.288254	0.237924
224	BAB1_0288	0.312959	0.262511	-0.157547	-0.171216	-0.145736	0.116995	0.137471	0.0468604	-0.0714307	0.0480218	0.102323
683	BAB1_0873	0.131989	0.188572	0.394714	0.0832954	0.0356721	0.280202	0.121863	0.180418	0.0679506	0.145408	0.163501
624	BAB1_0807	-0.0105401	0.0581189	0.252084	0.00526811	0.0499381	0.225106	-0.00784303	-0.000342547	0.0891344	0.119651	0.0219244
1370	BAB1_1757	0.153502	0.0907583	0.455665	0.0851284	-0.128483	0.251523	-0.103224	-0.0230855	0.0693304	0.134906	0.0882043
2142	BAB2_0457	0.134659	0.174531	0.22051	-0.020884	-0.0415698	0.185086	0.0246164	0.0193661	-0.127572	0.08407	0.0763329
110	BAB1_0141	0.134843	0.208837	0.209013	0.0274747	-0.100373	0.228472	0.0736295	0.103571	-0.00757576	0.0604488	0.0972826
2257	BAB2_0602	0.221445	0.441379	-0.0885132	-0.0823448	0.136495	0.131773	0.134347	-0.0969012	0.0896798	0.0428909	-0.0369331
532	BAB1_0690	0.215237	0.270547	-0.240991	-0.011824	-0.0235674	-0.163276	-0.166638	-0.177119	-0.091535	-0.204733	-0.113374
227	BAB1_0295	-0.0455997	0.0547533	-0.240694	-0.244627	-0.109336	-0.211529	-0.303027	-0.336952	-0.377705	-0.0654423	-0.0929293
408	BAB1_0511	0.286154	0.238315	-0.110605	-0.194123	-0.0930839	0.00913642	-0.06389	0.000639537	-0.149048	0.0272207	0.0200246
2517	BAB2_0945	0.4062	0.476141	0.255931	0.247356	0.202227	0.142084	-0.0202782	-0.0403748	0.0744849	-0.00643715	0.0152768
705	BAB1_0897	0.293358	0.297472	0.151078	0.160502	0.124643	0.149901	0.0931761	0.235772	-0.0729239	-0.029379	0.134961
2008	BAB2_0287	0.169023	0.171317	0.14774	0.100463	0.0907967	0.110103	-0.080558	-0.0808057	-0.115963	-0.00614258	-0.0349188
2666	BAB2_1134	-0.421981	-0.376526	-0.49476	-0.473417	-0.529224	-0.906004	-0.50653	-0.534503	-0.507987	-0.416557	-0.257026
1468	BAB1_1869	0.188862	0.00960118	0.240973	0.0840997	-0.267833	0.00158625	-0.0346005	0.183455	0.0242763	-0.0359846	-0.0790678
59	BAB1_0073	0.110436	0.0664218	-0.0134551	-0.088791	-0.12848	0.0674783	-0.0323241	-0.105966	0.141487	0.0226042	-0.0958837
1880	BAB2_0134	0.385055	0.380621	0.186359	-0.0232408	-0.131761	0.181809	0.30648	0.356288	0.225655	0.353845	0.424513
2556	BAB2_0990	0.0548176	0.0966866	0.323853	0.0919584	-0.0406235	0.16395	0.0603897	0.0911341	0.0473375	0.122341	0.0446654
2551	BAB2_0985	-0.0777191	-0.100918	0.196592	-0.0756088	-0.0853733	0.171816	-0.10886	-0.251638	-0.00914375	0.0743717	-0.15089
2596	BAB2_1037	0.131274	0.111119	0.397204	0.180213	0.0490212	0.322006	0.0802617	0.0687702	0.272995	0.147397	0.272458
2561	BAB2_0995	-0.00258495	-0.0415874	0.0472293	-0.147043	-0.218639	-0.0253984	-0.117079	-0.18737	-0.204011	-0.036611	-0.0464995
2450	BAB2_0851	0.280289	0.317916	0.292483	0.0207652	-0.29951	0.130801	-0.0791101	0.0635969	-0.171834	-0.0166126	0.055732
1960	BAB2_0229	0.184986	0.589893	0.045683	-0.125062	0.217328	-0.0209283	0.116136	-0.434401	-0.283191	-0.054156	0.00397015
2602	BAB2_1043	0.0202398	0.087803	-0.213586	-0.0890238	-0.0816066	-0.206778	-0.122462	-0.124977	-0.0532895	-0.196809	-0.0679207
767	BAB1_0975	-0.186093	-0.173852	-0.318259	-0.330305	-0.195127	-0.186722	-0.43067	-0.55015	-0.50163	-0.0110117	-0.113707
2586	BAB2_1024	0.213205	0.210445	-0.210871	-0.290105	-0.209726	-0.00894203	-0.159379	-0.0500714	-0.267305	-0.0816925	0.0634878
1207	BAB1_1548	0.244982	0.337817	0.134908	0.100808	0.0833131	-0.00882796	-0.0950963	-0.164668	-0.0899122	-0.0662041	-0.0749176
108	BAB1_0138	0.0126297	0.00900063	-0.187094	-0.178037	-0.132417	-0.216838	-0.193667	-0.107944	-0.305528	-0.304284	-0.210081
2461	BAB2_0865	0.128567	0.0396248	0.16706	-0.0266077	0.0255301	-0.0476521	-0.246576	-0.24884	-0.326476	-0.148408	-0.226542
2200	BAB2_0530	0.0577834	-0.0898862	-0.0338498	0.00456078	-0.0675058	0.00519108	-0.0392866	-0.144496	-0.142349	-0.167409	-0.0787342
550	BAB1_0710	0.208265	0.306651	0.49916	0.261028	0.0127586	0.335339	0.290044	0.44767	0.293728	0.340743	0.322545
1520	BAB1_1932	0.186017	0.0885951	-0.0105987	0.00123683	-0.0341796	0.125105	0.08278	0.111222	0.131666	0.0520915	0.0371769
616	BAB1_0798	0.100103	0.106756	0.0045737	-0.0751007	-0.144582	0.064941	0.0653614	0.169398	-0.0044215	0.0452297	0.090709
761	BAB1_0969	-0.0645016	0.0548382	0.326693	0.0421923	-0.0297361	0.188207	0.0662247	0.0525793	0.0261224	0.142492	0.150523
1165	BAB1_1497	-0.161009	-0.180613	0.156938	-0.19136	-0.0636871	0.123707	-0.233046	-0.277392	-0.159124	0.0220447	-0.199696
522	BAB1_0678	0.195018	0.035771	0.262164	0.0469364	0.0291791	0.202198	0.0419757	0.13457	0.194122	0.198267	0.0622467
2373	BAB2_0754	0.312729	0.450107	0.463722	0.014917	0.0968949	0.540309	0.242399	0.349872	0.322985	0.337766	0.318353
1371	BAB1_1758	0.361699	0.374724	0.364721	0.100963	-0.0386413	0.330927	0.160994	0.263283	0.182577	0.152941	0.225626
1891	BAB2_0148	-1.15975	-0.461194	-1.28494	-1.63261	-1.32158	-1.62857	-1.44003	-1.80844	-1.48791	-1.53189	-1.48287
1161	BAB1_1493	0.216638	0.396995	-0.230243	-0.0708091	0.0082539	-0.304105	-0.181428	-0.453883	0.0405285	-0.126662	-0.0799789
1805	BAB2_0034	-0.0799426	-0.0373048	-0.645703	-0.433135	0.00100855	-0.253587	-0.436221	-0.601908	-0.438218	0.0783715	-0.0748166
664	BAB1_0853	0.214235	0.291331	0.00745373	-0.00279227	0.0343787	0.100583	0.0565359	0.185691	-0.056454	0.108937	0.134316
1686	BAB1_2136	0.120652	0.156553	-0.185042	0.0574767	-0.218999	-0.382644	-0.720483	-0.779568	-0.681102	-0.479957	-0.499607
278	BAB1_0355	0.552679	0.540147	0.642214	0.467169	0.280459	0.24601	-0.216184	0.165401	-0.540992	-0.206948	0.0157019
1157	BAB1_1487	0.222509	0.0252457	0.0844578	-0.0196144	-0.0251801	-0.00298759	-0.108181	-0.364218	-0.370988	-0.0906682	-0.0895371
1932	BAB2_0197	0.0812915	-0.106405	0.0657075	-0.00489497	0.0581374	0.0739268	-0.0941316	-0.196531	-0.213614	-0.0424109	-0.0737014
1427	BAB1_1824	0.124762	0.237129	0.360945	0.108343	-0.0861731	0.343098	0.209974	0.328467	0.154003	0.218631	0.20957
2235	BAB2_0573	0.24889	0.165586	-0.158581	-0.0907147	-0.144825	0.0751247	-0.0379192	0.0499303	0.064046	-0.0233601	-0.099172
1725	BAB1_2177	0.104676	0.112931	0.0385508	-0.0129936	-0.0753987	0.0523207	0.0240279	0.0734051	-0.0317592	0.0646769	0.138975
2034	BAB2_0314	0.0462446	0.0815321	0.458324	0.0369816	0.0646282	0.243894	-0.00625114	-0.0485667	-0.0464776	0.0810345	0.0666037
99	BAB1_0123	0.280659	0.510723	0.41033	0.0603484	0.0478848	0.429336	0.19799	-0.0916056	0.198845	0.215339	0.26821
399	BAB1_0502	0.15263	0.00903366	0.186385	0.0168709	0.0164417	0.13463	0.0695694	0.0630447	0.212862	0.0947304	-0.00547885
436	BAB1_0545	-0.0334279	0.021539	0.133872	-0.130061	-0.129671	0.136506	-0.023258	0.0673571	-0.00270575	0.0228038	-0.0279455
1331	BAB1_1712	0.237848	0.232182	0.264447	0.0171602	-0.0691507	0.207843	0.0144558	0.1824	0.0840222	0.142859	0.191122
1025	BAB1_1307	0.0584033	0.232452	-0.0491779	0.00703652	-0.062116	0.0659937	0.00940768	-0.0542938	0.0230914	0.01842	0.000256212
1872	BAB2_0125	-1.06015	-0.968679	-1.35643	-1.29521	-1.16957	-1.50939	-1.28642	-1.52944	-1.06325	-1.28879	-1.14554
2464	BAB2_0874	-0.551725	-0.349735	-0.843455	-0.593119	-0.321607	-0.63264	-0.736409	-0.905151	-0.967008	-0.334643	-0.551691
461	BAB1_0582	0.152917	0.172602	-0.432532	-0.402033	-0.181985	-0.135375	-0.221973	-0.150061	-0.601844	-0.0300996	-0.0788159
2110	BAB2_0412	0.239948	0.109678	-0.122191	-0.0130321	-0.132097	-0.383407	-0.554646	-0.484996	-0.520618	-0.367847	-0.334258
941	BAB1_1208	0.0649094	0.0808625	0.00446363	-0.0450422	-0.0545288	-0.130048	-0.148031	-0.083551	-0.333417	-0.184292	-0.12409
1498	BAB1_1903	0.105929	0.0545095	0.168897	0.0828517	0.0361809	0.126244	-0.203652	-0.24509	-0.1585	-0.103466	-0.148077
482	BAB1_0627	-0.00696528	-0.283191	-0.0521041	-0.0363469	-0.139752	-0.11225	-0.163772	-0.295606	-0.264154	-0.0993966	-0.110919
1621	BAB1_2065	0.149144	0.164482	0.338852	0.0661464	-0.036602	0.250534	0.19391	0.32339	0.232025	0.144467	0.191612
2395	BAB2_0781	0.0842755	-0.0107845	-0.136	-0.112596	-0.195629	-0.0796225	-0.176984	0.00114404	0.080041	-0.0753189	-0.12026
2074	BAB2_0364	-0.015019	0.0773876	-0.157858	-0.178083	-0.324204	0.0565971	-0.0171791	-0.0344802	-0.0713753	0.113759	0.0456132
20	BAB1_0024	-0.0262726	-0.0547729	0.255963	0.0249002	0.00217542	0.171939	-0.0189056	-0.134488	-0.126381	0.0286863	0.000220257
1321	BAB1_1701	0.0621701	0.0892757	0.0983106	-0.121827	-0.0679639	0.0997946	-0.134019	-0.365049	-0.00520293	-0.0676565	-0.0785253
1890	BAB2_0146	0.0534293	-0.106123	0.075317	-0.0114073	-0.176986	-0.0280496	-0.057217	-0.0974718	0.042199	0.0619541	-0.0541503
2585	BAB2_1023	0.223581	0.371688	0.495197	0.0683577	-0.0531674	0.479958	0.148522	0.154548	0.223242	0.258246	0.179914
2628	BAB2_1079	0.285924	0.40701	0.480046	-0.0403542	-0.00211645	0.323373	0.0146847	0.145914	0.104991	0.19856	0.194054
1871	BAB2_0123	-0.485019	-0.0416858	-1.11821	-0.921189	-0.717697	-0.797486	-0.801693	-0.659231	-0.705853	-0.785095	-0.881055
1581	BAB1_2014	0.441125	0.360488	-0.293945	-0.0529774	-0.0946341	-0.0561646	-0.145272	-0.0786428	-0.143194	-0.118801	-0.204055
1150	BAB1_1478	0.22733	0.0499729	-0.0237347	0.0646211	0.0664463	0.0655037	-0.139782	-0.212388	-0.0212202	-0.0283146	-0.0926612
216	BAB1_0280	0.427483	0.559285	-0.15917	-0.110539	-0.0537201	0.145661	-0.016824	0.0174296	-0.275471	-0.0333104	0.103342
1110	BAB1_1422	0.166983	0.140972	-0.0242647	0.000118411	-0.014752	-0.189219	-0.244761	-0.182159	-0.256928	-0.185825	-0.217803
1251	BAB1_1607	-0.131781	-0.17002	-0.207184	-0.204242	-0.166647	-0.189638	-0.28823	-0.228227	-0.360715	-0.255831	-0.244592
639	BAB1_0823	0.09439	0.052153	0.027136	0.023192	-0.0425245	0.0997546	-0.167921	-0.140305	-0.177504	-0.0998493	-0.162679
513	BAB1_0667	0.0387765	-0.0459704	-0.17848	-0.113813	-0.0396132	-0.0012411	-0.178328	-0.0994159	-0.256035	-0.0270859	-0.155554
598	BAB1_0776	0.305847	0.349394	0.449199	0.166799	0.0532148	0.411623	0.309436	0.439022	0.314055	0.338225	0.391331
2473	BAB2_0889	0.618734	0.690812	1.00999	0.797726	0.351173	0.584406	0.472967	0.804396	0.813771	0.315259	0.47978
1020	BAB1_1302	-0.0999752	0.0250621	-0.210541	-0.322889	-0.351709	0.132989	-0.0103771	-0.123165	-0.274566	0.0847542	0.00021383
919	BAB1_1182	-0.0182512	-0.109886	0.272829	0.0485522	-0.0431182	0.130377	-0.0983957	-0.100921	-0.202053	0.058544	0.0451112
1024	BAB1_1306	0.184591	0.220795	0.169914	0.0603593	0.0592714	0.254052	0.123365	-0.0744486	0.0339931	0.1759	0.111214
370	BAB1_0470	0.141086	0.0657761	0.23459	0.108771	0.064738	0.175496	-0.0177653	0.139126	0.0651589	0.0642457	0.0784255
801	BAB1_1033	0.0884569	0.0862982	0.160579	-0.000150872	-0.00494263	0.144095	0.0627868	0.0612105	0.0985879	0.0842049	0.0867679
2441	BAB2_0842	0.181491	0.197344	0.192564	-0.137411	-0.17716	0.165238	-0.111323	-0.0813971	-0.0860824	0.0452948	0.0190566
2635	BAB2_1087	-0.0218273	0.221441	-0.501205	-0.210538	-0.115791	-0.251044	-0.256517	-0.395923	-0.177581	-0.134837	-0.224593
1592	BAB1_2026	0.124354	0.0312712	-0.462363	-0.351008	-0.242566	-0.309497	-0.360615	-0.352704	-0.299953	-0.370465	-0.5649
272	BAB1_0346	0.127428	0.163096	0.060053	0.0996082	0.10394	0.0318736	-0.00389945	-0.0863228	0.0587639	0.0139784	-0.0177788
485	BAB1_0630	0.126931	0.18421	-0.156824	-0.150245	-0.153247	-0.109351	-0.112312	-0.0814063	-0.261975	-0.0838678	-0.0259339
2396	BAB2_0782	0.0725515	-0.0017426	-0.174467	-0.117003	-0.201646	-0.377977	-0.532649	-0.396843	-0.516334	-0.42788	-0.490236
1497	BAB1_1902	0.145673	0.124467	0.0351148	-0.03124	-0.0811403	0.0353899	-0.199611	0.0111708	-0.231256	-0.178764	-0.102967
1101	BAB1_1410	0.0816536	0.125296	0.139033	0.0729516	0.0768156	0.228353	-0.0786624	-0.184077	-0.125393	0.113787	0.00711178
958	BAB1_1227	0.0820242	0.186246	-0.117362	-0.140632	0.0229559	-0.0165977	-0.264886	-0.375516	-0.43968	-0.107596	-0.123544
1661	BAB1_2109	0.0916932	0.120358	0.113589	0.00222988	-0.113733	0.109164	0.0638702	0.160037	0.0911604	0.0682465	0.0987164
2475	BAB2_0891	0.629099	0.621438	0.754386	0.61331	0.323086	0.566964	0.449306	0.657348	0.731094	0.34408	0.555377
2062	BAB2_0349	0.194206	0.31065	0.171689	0.0606817	0.0719307	0.232288	0.154432	0.239966	0.0494842	0.132617	0.114326
2400	BAB2_0789	0.243637	0.272821	0.479722	-0.0262239	0.123919	0.243973	0.0835343	0.0073167	-0.0994076	0.154613	0.364799
1979	BAB2_0252	0.116711	0.112442	0.0898409	-0.0543682	-0.115237	0.210855	-0.0741833	-0.209317	-0.12758	0.0428267	0.0336384
1005	BAB1_1281	0.124228	0.0582742	0.176516	0.039679	-0.0217698	0.132495	-0.0370693	0.13027	-0.0185528	0.055846	0.0449518
1378	BAB1_1766	0.311542	0.324898	0.348473	0.0735192	0.0823295	0.414978	0.296063	0.217023	0.280698	0.293031	0.333902
22	BAB1_0026	0.297668	0.386822	0.380456	0.0632096	-0.075586	0.370605	-0.00329203	0.144173	0.252222	0.215629	0.20812
2650	BAB2_1105	-0.914848	-0.631143	-1.30977	-1.2664	-1.0596	-1.22123	-1.17801	-1.23819	-1.10621	-1.03379	-1.05638
229	BAB1_0297	0.45373	0.177767	-0.455971	-0.356032	-0.295915	-0.213153	-0.368117	-0.0973335	-0.206004	-0.101089	-0.266285
1237	BAB1_1587	0.314524	0.320925	0.0105186	0.112924	0.144444	-0.173418	-0.234027	-0.297297	-0.0678477	-0.12441	-0.0319285
149	BAB1_0185	0.289352	0.386933	-0.35441	-0.293764	-0.126304	-0.183063	-0.0980868	-0.0730843	-0.423302	-0.117178	0.054349
1354	BAB1_1738	0.148741	0.119169	-0.458905	-0.15987	-0.349202	-0.747804	-0.671814	-0.674339	-0.676176	-0.555209	-0.636585
258	BAB1_0332	0.294396	0.31218	0.153159	0.0752688	-0.0622926	0.00213802	-0.17767	-0.0145429	-0.196403	-0.149398	-0.131211
1187	BAB1_1523	-0.0836827	-0.0210086	0.0635501	-0.0861394	-0.0524955	-0.0432592	-0.295653	-0.294762	-0.338489	-0.0677186	-0.223365
999	BAB1_1270	0.0854468	0.0702834	-0.186875	-0.0911823	0.0675534	-0.103878	-0.22663	-0.335098	-0.281238	-0.0948162	-0.206872
386	BAB1_0486	0.186559	0.297582	0.418957	0.113863	0.0203203	0.405521	0.381534	0.32052	0.336607	0.340989	0.354165
2474	BAB2_0890	0.603917	0.681756	0.937742	0.635897	0.377844	0.768327	0.573757	0.85039	0.966485	0.524239	0.650917
668	BAB1_0857	0.19584	0.306878	0.0875937	0.0301121	-0.0165642	0.123376	0.100654	0.246893	-0.0607892	0.0357659	0.105723
281	BAB1_0359	0.171926	0.211808	0.307395	0.0187487	0.103163	0.223127	0.127132	0.116355	0.0417229	0.13044	0.305636
1766	BAB1_2226	0.328539	0.251343	0.310824	0.157584	-0.120833	0.37322	-0.0754277	-0.237014	0.259211	0.146596	0.0921099
1190	BAB1_1528	-0.0128539	-0.189702	-0.0336586	-0.169615	-0.194556	-0.0197502	-0.164239	-0.0239003	-0.13723	-0.0796911	-0.13797
1857	BAB2_0107	0.093189	0.0577176	0.174478	-0.136868	-0.113423	0.124829	0.0720403	0.0177251	0.0170033	0.0355259	0.0581177
902	BAB1_1161	0.241549	0.378063	0.255482	0.0356658	0.0167182	0.254313	0.0978897	0.22996	0.0996675	0.169227	0.172672
1873	BAB2_0126	-0.801422	-0.566127	-1.3799	-1.23106	-1.15755	-1.36858	-1.11705	-1.22969	-1.10476	-1.05658	-1.16
792	BAB1_1021	0.195223	0.16494	-0.0278974	-0.0223209	-0.0299753	-0.00159304	-0.0600044	-0.0396396	-0.000199836	0.0886209	-0.0077238
1751	BAB1_2207	0.230957	0.0427772	-0.401139	-0.164059	-0.121206	-0.541963	-0.69042	-0.837514	-0.540483	-0.400961	-0.599346
523	BAB1_0679	0.138363	0.0143153	-0.170022	-0.161057	-0.12181	0.0412255	0.000382365	-0.17046	-0.00697029	0.0664953	-0.122671
1492	BAB1_1894	0.083292	0.0618099	-0.212913	-0.0470758	-0.136614	-0.319641	-0.400274	-0.418423	-0.297633	-0.329728	-0.302678
1470	BAB1_1871	0.11932	0.038685	-0.104245	-0.204956	-0.25952	-0.228275	-0.481039	-0.365358	-0.524781	-0.337761	-0.289993
2465	BAB2_0876	0.251738	0.340414	0.307533	0.16077	0.140614	0.107848	-0.279868	-0.105967	-0.0978999	-0.0732499	0.118894
2056	BAB2_0342	0.052608	0.0226975	-0.240477	-0.211615	-0.266502	-0.231401	-0.416597	-0.426364	-0.501475	-0.193451	-0.329396
21	BAB1_0025	0.159717	0.264089	0.451297	0.1564	0.0107626	0.403372	0.367799	0.400112	0.348036	0.281543	0.293778
1776	BAB2_0001	0.0616498	0.105081	0.349275	0.0492382	-0.058813	0.109905	0.050341	0.161933	0.231251	0.0980491	0.0971812
321	BAB1_0411	0.200977	0.244352	0.0609572	0.00695417	0.0416407	0.214403	-0.00991877	0.278396	-0.0669556	0.0210766	0.0940628
1829	BAB2_0070	0.0831461	0.0934196	0.187246	-0.00549742	0.0663344	0.156956	0.148038	0.0996393	-0.0766522	0.122852	0.204772
1143	BAB1_1467	0.218065	0.0957287	0.392348	0.0246104	-0.0132064	0.232522	-0.052604	-0.0368867	0.0893284	0.110544	0.14729
315	BAB1_0402	-0.024462	-0.0533337	0.00778324	-0.0352387	-0.189114	0.134662	-0.197645	0.0259057	-0.0635149	-0.0325744	-0.223005
1633	BAB1_2077	0.228006	0.0181813	0.242174	-0.26544	-0.2248	0.193879	0.0371591	-0.0888067	0.0788006	0.164585	-0.0185648
955	BAB1_1223	0.173642	0.276038	0.223687	0.0225628	0.0422779	0.226183	0.122384	0.151404	0.0592519	0.126821	0.158394

## Sheet: Cluster 2 Enrichment
Enrichment FDR	nGenes	Pathway Genes	Fold Enrichment	Pathway	URL	Genes
0.000345718	15	41	3.66337	Nucleoside monophosphate metabolic process	http://amigo.geneontology.org/amigo/term/GO:0009123	BAB1_0024	BAB1_0341	BAB1_0442	BAB1_0731	BAB1_0742	BAB1_0857	BAB1_1066	BAB1_1182	BAB1_1757	BAB1_1758	BAB1_1824	BAB2_0193	BAB2_0641	BAB2_0842	BAB2_0851
0.00152922	12	33	3.64116	Ribonucleoside monophosphate biosynthetic process	http://amigo.geneontology.org/amigo/term/GO:0009156	BAB1_0341	BAB1_0442	BAB1_0731	BAB1_0857	BAB1_1066	BAB1_1757	BAB1_1758	BAB1_1824	BAB2_0193	BAB2_0641	BAB2_0842	BAB2_0851
0.000578163	19	65	2.92694	tRNA metabolic process	http://amigo.geneontology.org/amigo/term/GO:0006399	BAB1_0141	BAB1_0149	BAB1_0431	BAB1_0775	BAB1_0852	BAB1_0882	BAB1_0896	BAB1_1169	BAB1_1223	BAB1_1607	BAB1_1662	BAB1_1914	BAB1_2063	BAB2_0197	BAB2_0342	BAB2_0674	BAB2_0985	BAB2_0995	BAB2_0996
0.000345718	24	91	2.64084	ncRNA metabolic process	http://amigo.geneontology.org/amigo/term/GO:0034660	BAB1_0141	BAB1_0149	BAB1_0431	BAB1_0463	BAB1_0775	BAB1_0852	BAB1_0882	BAB1_0896	BAB1_1169	BAB1_1223	BAB1_1458	BAB1_1607	BAB1_1662	BAB1_1914	BAB1_2063	BAB1_2171	BAB2_0197	BAB2_0342	BAB2_0554	BAB2_0674	BAB2_0845	BAB2_0985	BAB2_0995	BAB2_0996
0.00099005	30	138	2.17678	RNA metabolic process	http://amigo.geneontology.org/amigo/term/GO:0016070	BAB1_0121	BAB1_0141	BAB1_0149	BAB1_0321	BAB1_0431	BAB1_0463	BAB1_0464	BAB1_0775	BAB1_0852	BAB1_0882	BAB1_0896	BAB1_1169	BAB1_1223	BAB1_1269	BAB1_1458	BAB1_1607	BAB1_1662	BAB1_1894	BAB1_1914	BAB1_2063	BAB1_2065	BAB1_2171	BAB2_0197	BAB2_0342	BAB2_0554	BAB2_0674	BAB2_0845	BAB2_0985	BAB2_0995	BAB2_0996
0.0013369	40	212	1.88928	Gene expression	http://amigo.geneontology.org/amigo/term/GO:0010467	BAB1_0025	BAB1_0141	BAB1_0149	BAB1_0321	BAB1_0431	BAB1_0463	BAB1_0464	BAB1_0479	BAB1_0667	BAB1_0775	BAB1_0852	BAB1_0882	BAB1_0896	BAB1_1169	BAB1_1223	BAB1_1268	BAB1_1269	BAB1_1458	BAB1_1551	BAB1_1607	BAB1_1662	BAB1_1722	BAB1_1869	BAB1_1894	BAB1_1906	BAB1_1914	BAB1_2063	BAB1_2065	BAB1_2171	BAB2_0197	BAB2_0554	BAB2_0646	BAB2_0674	BAB2_0782	BAB2_0845	BAB2_0985	BAB2_0995	BAB2_0996	BAB2_1001	BAB2_1023
3.17193e-06	75	403	1.8635	Nucleobase-containing compound metabolic process	http://amigo.geneontology.org/amigo/term/GO:0006139	BAB1_0024	BAB1_0029	BAB1_0121	BAB1_0141	BAB1_0149	BAB1_0185	BAB1_0288	BAB1_0321	BAB1_0341	BAB1_0411	BAB1_0431	BAB1_0442	BAB1_0457	BAB1_0463	BAB1_0464	BAB1_0516	BAB1_0518	BAB1_0532	BAB1_0545	BAB1_0658	BAB1_0731	BAB1_0742	BAB1_0775	BAB1_0852	BAB1_0857	BAB1_0882	BAB1_0896	BAB1_1033	BAB1_1065	BAB1_1066	BAB1_1161	BAB1_1169	BAB1_1182	BAB1_1206	BAB1_1223	BAB1_1269	BAB1_1394	BAB1_1458	BAB1_1493	BAB1_1528	BAB1_1563	BAB1_1607	BAB1_1662	BAB1_1716
0.000345718	62	362	1.71497	Cellular nitrogen compound biosynthetic process	http://amigo.geneontology.org/amigo/term/GO:0044271	BAB1_0024	BAB1_0025	BAB1_0141	BAB1_0321	BAB1_0341	BAB1_0359	BAB1_0364	BAB1_0411	BAB1_0431	BAB1_0442	BAB1_0479	BAB1_0545	BAB1_0578	BAB1_0667	BAB1_0731	BAB1_0742	BAB1_0775	BAB1_0780	BAB1_0807	BAB1_0857	BAB1_0896	BAB1_1033	BAB1_1066	BAB1_1169	BAB1_1182	BAB1_1206	BAB1_1223	BAB1_1268	BAB1_1269	BAB1_1306	BAB1_1307	BAB1_1327	BAB1_1331	BAB1_1551	BAB1_1662	BAB1_1722	BAB1_1757	BAB1_1758	BAB1_1824	BAB1_1869	BAB1_1886	BAB1_1894	BAB1_1906	BAB1_1974
3.83006e-05	87	526	1.65618	Cellular aromatic compound metabolic process	http://amigo.geneontology.org/amigo/term/GO:0006725	BAB1_0023	BAB1_0024	BAB1_0029	BAB1_0121	BAB1_0141	BAB1_0149	BAB1_0185	BAB1_0288	BAB1_0321	BAB1_0341	BAB1_0411	BAB1_0431	BAB1_0442	BAB1_0457	BAB1_0463	BAB1_0464	BAB1_0516	BAB1_0518	BAB1_0532	BAB1_0545	BAB1_0658	BAB1_0731	BAB1_0742	BAB1_0775	BAB1_0780	BAB1_0807	BAB1_0852	BAB1_0857	BAB1_0882	BAB1_0896	BAB1_1033	BAB1_1065	BAB1_1066	BAB1_1161	BAB1_1169	BAB1_1182	BAB1_1206	BAB1_1223	BAB1_1269	BAB1_1306	BAB1_1307	BAB1_1327	BAB1_1331	BAB1_1394
3.17193e-06	105	637	1.65053	Cellular nitrogen compound metabolic process	http://amigo.geneontology.org/amigo/term/GO:0034641	BAB1_0024	BAB1_0025	BAB1_0029	BAB1_0121	BAB1_0141	BAB1_0149	BAB1_0185	BAB1_0288	BAB1_0321	BAB1_0341	BAB1_0359	BAB1_0364	BAB1_0411	BAB1_0431	BAB1_0442	BAB1_0457	BAB1_0463	BAB1_0464	BAB1_0479	BAB1_0516	BAB1_0518	BAB1_0532	BAB1_0545	BAB1_0578	BAB1_0658	BAB1_0667	BAB1_0731	BAB1_0742	BAB1_0775	BAB1_0780	BAB1_0807	BAB1_0852	BAB1_0857	BAB1_0882	BAB1_0896	BAB1_1033	BAB1_1065	BAB1_1066	BAB1_1161	BAB1_1169	BAB1_1182	BAB1_1206	BAB1_1223	BAB1_1268
5.96028e-05	87	534	1.63136	Heterocycle metabolic process	http://amigo.geneontology.org/amigo/term/GO:0046483	BAB1_0024	BAB1_0029	BAB1_0121	BAB1_0141	BAB1_0149	BAB1_0185	BAB1_0288	BAB1_0321	BAB1_0341	BAB1_0411	BAB1_0431	BAB1_0442	BAB1_0457	BAB1_0463	BAB1_0464	BAB1_0516	BAB1_0518	BAB1_0532	BAB1_0545	BAB1_0658	BAB1_0731	BAB1_0742	BAB1_0775	BAB1_0780	BAB1_0807	BAB1_0852	BAB1_0857	BAB1_0882	BAB1_0896	BAB1_1033	BAB1_1065	BAB1_1066	BAB1_1161	BAB1_1169	BAB1_1182	BAB1_1206	BAB1_1223	BAB1_1269	BAB1_1306	BAB1_1307	BAB1_1327	BAB1_1331	BAB1_1394	BAB1_1458
0.000141413	88	557	1.58198	Organic cyclic compound metabolic process	http://amigo.geneontology.org/amigo/term/GO:1901360	BAB1_0023	BAB1_0024	BAB1_0029	BAB1_0121	BAB1_0141	BAB1_0149	BAB1_0185	BAB1_0288	BAB1_0321	BAB1_0341	BAB1_0411	BAB1_0431	BAB1_0442	BAB1_0457	BAB1_0463	BAB1_0464	BAB1_0516	BAB1_0518	BAB1_0532	BAB1_0545	BAB1_0658	BAB1_0731	BAB1_0742	BAB1_0775	BAB1_0780	BAB1_0807	BAB1_0852	BAB1_0857	BAB1_0882	BAB1_0896	BAB1_1033	BAB1_1065	BAB1_1066	BAB1_1161	BAB1_1169	BAB1_1182	BAB1_1206	BAB1_1223	BAB1_1269	BAB1_1306	BAB1_1307	BAB1_1327	BAB1_1331	BAB1_1394
0.000368535	98	664	1.47785	Organic substance biosynthetic process	http://amigo.geneontology.org/amigo/term/GO:1901576	BAB1_0023	BAB1_0024	BAB1_0025	BAB1_0138	BAB1_0141	BAB1_0321	BAB1_0332	BAB1_0341	BAB1_0359	BAB1_0364	BAB1_0411	BAB1_0431	BAB1_0442	BAB1_0470	BAB1_0479	BAB1_0483	BAB1_0486	BAB1_0502	BAB1_0516	BAB1_0545	BAB1_0578	BAB1_0667	BAB1_0679	BAB1_0731	BAB1_0742	BAB1_0775	BAB1_0780	BAB1_0798	BAB1_0807	BAB1_0857	BAB1_0873	BAB1_0896	BAB1_1021	BAB1_1033	BAB1_1066	BAB1_1161	BAB1_1169	BAB1_1172	BAB1_1182	BAB1_1206	BAB1_1223	BAB1_1268	BAB1_1269	BAB1_1281
0.00078035	98	678	1.44734	Biosynthetic process	http://amigo.geneontology.org/amigo/term/GO:0009058	BAB1_0023	BAB1_0024	BAB1_0025	BAB1_0138	BAB1_0141	BAB1_0321	BAB1_0332	BAB1_0341	BAB1_0359	BAB1_0364	BAB1_0411	BAB1_0431	BAB1_0442	BAB1_0470	BAB1_0479	BAB1_0483	BAB1_0486	BAB1_0502	BAB1_0516	BAB1_0545	BAB1_0578	BAB1_0667	BAB1_0679	BAB1_0731	BAB1_0742	BAB1_0775	BAB1_0780	BAB1_0798	BAB1_0807	BAB1_0857	BAB1_0873	BAB1_0896	BAB1_1021	BAB1_1033	BAB1_1066	BAB1_1161	BAB1_1169	BAB1_1172	BAB1_1182	BAB1_1206	BAB1_1223	BAB1_1268	BAB1_1269	BAB1_1281
0.00126602	93	644	1.44601	Cellular biosynthetic process	http://amigo.geneontology.org/amigo/term/GO:0044249	BAB1_0023	BAB1_0024	BAB1_0025	BAB1_0138	BAB1_0141	BAB1_0321	BAB1_0332	BAB1_0341	BAB1_0359	BAB1_0364	BAB1_0411	BAB1_0431	BAB1_0442	BAB1_0470	BAB1_0479	BAB1_0483	BAB1_0486	BAB1_0502	BAB1_0516	BAB1_0545	BAB1_0578	BAB1_0667	BAB1_0679	BAB1_0731	BAB1_0742	BAB1_0775	BAB1_0780	BAB1_0798	BAB1_0807	BAB1_0857	BAB1_0873	BAB1_0896	BAB1_1021	BAB1_1033	BAB1_1066	BAB1_1169	BAB1_1172	BAB1_1182	BAB1_1206	BAB1_1223	BAB1_1268	BAB1_1269	BAB1_1281	BAB1_1306
9.56572e-05	138	992	1.39297	Primary metabolic process	http://amigo.geneontology.org/amigo/term/GO:0044238	BAB1_0023	BAB1_0024	BAB1_0025	BAB1_0029	BAB1_0121	BAB1_0138	BAB1_0141	BAB1_0148	BAB1_0149	BAB1_0185	BAB1_0200	BAB1_0288	BAB1_0321	BAB1_0332	BAB1_0334	BAB1_0341	BAB1_0346	BAB1_0411	BAB1_0431	BAB1_0442	BAB1_0456	BAB1_0457	BAB1_0463	BAB1_0464	BAB1_0470	BAB1_0479	BAB1_0483	BAB1_0486	BAB1_0502	BAB1_0516	BAB1_0518	BAB1_0526	BAB1_0532	BAB1_0545	BAB1_0658	BAB1_0667	BAB1_0679	BAB1_0710	BAB1_0731	BAB1_0742	BAB1_0775	BAB1_0798	BAB1_0852	BAB1_0853
0.00024524	133	965	1.38006	Nitrogen compound metabolic process	http://amigo.geneontology.org/amigo/term/GO:0006807	BAB1_0023	BAB1_0024	BAB1_0025	BAB1_0029	BAB1_0121	BAB1_0138	BAB1_0141	BAB1_0148	BAB1_0149	BAB1_0185	BAB1_0288	BAB1_0297	BAB1_0321	BAB1_0332	BAB1_0334	BAB1_0341	BAB1_0346	BAB1_0359	BAB1_0364	BAB1_0411	BAB1_0431	BAB1_0442	BAB1_0456	BAB1_0457	BAB1_0463	BAB1_0464	BAB1_0479	BAB1_0502	BAB1_0516	BAB1_0518	BAB1_0532	BAB1_0545	BAB1_0578	BAB1_0658	BAB1_0667	BAB1_0710	BAB1_0731	BAB1_0742	BAB1_0775	BAB1_0780	BAB1_0807	BAB1_0852	BAB1_0857	BAB1_0882
0.000678591	159	1241	1.28292	Organic substance metabolic process	http://amigo.geneontology.org/amigo/term/GO:0071704	BAB1_0023	BAB1_0024	BAB1_0025	BAB1_0029	BAB1_0121	BAB1_0138	BAB1_0141	BAB1_0148	BAB1_0149	BAB1_0185	BAB1_0200	BAB1_0288	BAB1_0321	BAB1_0332	BAB1_0334	BAB1_0341	BAB1_0346	BAB1_0359	BAB1_0364	BAB1_0411	BAB1_0431	BAB1_0442	BAB1_0456	BAB1_0457	BAB1_0463	BAB1_0464	BAB1_0470	BAB1_0479	BAB1_0483	BAB1_0486	BAB1_0502	BAB1_0516	BAB1_0518	BAB1_0526	BAB1_0532	BAB1_0545	BAB1_0578	BAB1_0658	BAB1_0667	BAB1_0679	BAB1_0710	BAB1_0731	BAB1_0742	BAB1_0775
0.000834108	156	1218	1.28248	Cellular metabolic process	http://amigo.geneontology.org/amigo/term/GO:0044237	BAB1_0023	BAB1_0024	BAB1_0025	BAB1_0029	BAB1_0121	BAB1_0138	BAB1_0141	BAB1_0149	BAB1_0185	BAB1_0200	BAB1_0288	BAB1_0321	BAB1_0332	BAB1_0334	BAB1_0341	BAB1_0346	BAB1_0359	BAB1_0364	BAB1_0411	BAB1_0431	BAB1_0442	BAB1_0456	BAB1_0457	BAB1_0463	BAB1_0464	BAB1_0470	BAB1_0479	BAB1_0483	BAB1_0486	BAB1_0502	BAB1_0516	BAB1_0518	BAB1_0532	BAB1_0545	BAB1_0578	BAB1_0645	BAB1_0658	BAB1_0667	BAB1_0679	BAB1_0731	BAB1_0742	BAB1_0775	BAB1_0780	BAB1_0798
0.000345718	213	1773	1.20294	Cellular process	http://amigo.geneontology.org/amigo/term/GO:0009987	BAB1_0023	BAB1_0024	BAB1_0025	BAB1_0029	BAB1_0045	BAB1_0058	BAB1_0121	BAB1_0138	BAB1_0141	BAB1_0149	BAB1_0156	BAB1_0185	BAB1_0200	BAB1_0288	BAB1_0306	BAB1_0321	BAB1_0322	BAB1_0332	BAB1_0334	BAB1_0341	BAB1_0346	BAB1_0355	BAB1_0359	BAB1_0364	BAB1_0402	BAB1_0405	BAB1_0406	BAB1_0408	BAB1_0411	BAB1_0431	BAB1_0441	BAB1_0442	BAB1_0456	BAB1_0457	BAB1_0463	BAB1_0464	BAB1_0470	BAB1_0479	BAB1_0483	BAB1_0486	BAB1_0502	BAB1_0516	BAB1_0518	BAB1_0532
[truncated: 112 more columns]

## Sheet: Cluster 3
Position	Gene	WTC12	WT3OXO	BD	BC12	B3OXO	VD	VC12	V3OXO	VBD	VBC12	VB3OXO
499	BAB1_0647	-0.0388388	0.0464307	0.18524	0.195038	0.102134	0.12336	0.110683	0.109589	0.05188	-0.0216787	0.152247
2532	BAB2_0960	0.0978161	0.287566	0.483796	0.33108	0.271832	0.333332	0.36597	0.366261	0.326076	0.199045	0.327068
798	BAB1_1030	-0.228366	-0.209425	-0.0222046	-0.0828604	-0.104989	-0.108787	-0.0339311	-0.0631075	-0.108684	-0.120584	-0.128529
2578	BAB2_1013	-0.0323288	0.0273641	0.266042	0.177797	0.0724359	0.138375	0.189204	0.133826	0.112423	0.102536	0.10106
627	BAB1_0810	0.00726937	0.0740896	0.192305	0.152832	0.0988424	0.142532	0.214484	0.241779	0.0695257	0.148127	0.126231
1509	BAB1_1918	-0.0927547	0.044672	0.223838	0.142955	0.0584129	0.191478	0.178917	0.271902	0.101898	0.144041	0.216764
728	BAB1_0920	-0.156964	-0.166226	-0.046215	-0.0265351	0.00575344	-0.0171036	-0.0108919	-0.0232541	-0.120209	-0.047881	-0.0575588
875	BAB1_1132	-0.253979	-0.229012	0.00606369	-0.0179113	0.041529	0.0981777	0.118169	0.0912146	0.0280978	0.0197637	0.0280071
741	BAB1_0940	-0.166534	-0.144732	0.133958	0.174218	0.176807	0.202866	0.188875	0.20002	0.163081	0.122097	0.142317
1303	BAB1_1674	-0.174875	-0.218349	0.216122	0.114421	0.205471	0.20605	0.242623	0.138061	0.155068	0.0935869	0.0593328
977	BAB1_1247	-0.150321	-0.0957157	0.301329	0.163871	0.23939	0.357533	0.231489	0.183504	0.15425	0.175114	0.16008
1076	BAB1_1379	-0.15857	-0.0617532	0.203449	0.145475	0.0164121	0.167114	0.159211	0.248905	-0.0053426	-0.0153484	0.0634046
921	BAB1_1184	0.0616888	0.200021	0.410225	0.364941	0.331953	0.4246	0.388869	0.44674	0.285381	0.265218	0.216913
509	BAB1_0659	0.0851714	0.119426	0.654598	0.530415	0.571951	0.657199	0.704385	0.754666	0.671053	0.216939	0.381421
1741	BAB1_2196	-0.0612019	-0.111606	0.230845	0.096879	0.219983	0.462141	0.239722	0.0602818	0.248626	0.266917	0.183514
506	BAB1_0656	-0.123458	0.108234	0.298545	0.276472	0.271256	0.28686	0.401114	0.235213	0.251557	0.143944	0.256491
2542	BAB2_0971	-0.081314	0.087793	0.205687	0.0664072	0.129848	0.190514	0.183711	0.138021	0.2236	0.130764	0.152275
1214	BAB1_1558	-0.0688895	0.0784496	0.310089	0.200475	0.342157	0.326976	0.303233	0.274445	0.404816	0.229863	0.207678
1318	BAB1_1697	-0.42018	-0.386562	0.304265	0.126658	0.0704824	0.171373	0.131719	0.157818	0.298099	0.0943119	-0.00525344
1142	BAB1_1466	-0.0553806	-0.0881599	0.301326	0.151338	0.148914	0.261319	0.246989	0.162169	0.318415	0.235025	0.123157
1120	BAB1_1436	-0.313878	-0.292839	0.229915	0.048378	0.129247	0.228448	0.274941	0.149	0.278434	0.189807	0.0712065
711	BAB1_0903	-0.197227	-0.205914	0.187842	0.130438	0.146785	0.199343	0.230041	0.164745	0.341549	0.18996	0.0955911
986	BAB1_1256	-0.295324	-0.0903773	0.493851	0.35164	0.442205	0.305787	0.384215	0.491623	0.367216	0.257078	0.266452
1950	BAB2_0218	-0.0756587	0.133085	0.514786	0.499576	0.389322	0.452745	0.433497	0.516919	0.505796	0.579297	0.498356
307	BAB1_0389	0.16968	0.179901	0.382796	0.377252	0.279597	0.378142	0.349776	0.457278	0.455584	0.345669	0.421311
489	BAB1_0636	-0.159102	-0.268532	0.1978	0.0645936	-0.0512182	0.284452	0.170113	0.316351	0.161156	0.140021	0.0413217
2147	BAB2_0463	0.522188	0.19677	1.02292	0.792388	0.66215	0.869272	0.88229	1.06496	0.998621	0.727359	0.839442
677	BAB1_0867	-0.483404	-0.465353	-0.545241	-0.1455	-0.107997	-0.305129	0.0310446	-0.0436085	-0.315814	-0.260799	-0.302369
849	BAB1_1097	-0.412301	-0.487618	-0.368821	-0.062625	-0.0491265	-0.233779	0.0056825	0.0461638	-0.195159	-0.292162	-0.211636
945	BAB1_1212	0.0617376	0.148093	0.106565	0.184232	0.233021	0.137901	0.22022	0.231183	0.166544	0.106088	0.106893
63	BAB1_0077	-0.223051	-0.293308	-0.238374	-0.148638	0.0227645	-0.205109	-0.0684146	-0.0580504	-0.25182	-0.249281	-0.204821
1474	BAB1_1875	-0.17696	-0.162687	-0.117411	0.0965429	0.0996917	-0.176277	-0.00243051	0.0242183	-0.110828	-0.187576	-0.048781
1272	BAB1_1635	-0.107682	-0.0483337	-0.115528	0.132051	0.13335	-0.117863	0.124843	0.159617	-0.0590218	-0.0702453	0.0235707
961	BAB1_1231	-0.136041	0.0811324	0.0580565	0.137002	0.169639	0.0762287	0.175479	0.161514	-0.0314012	0.0651101	-0.00775855
920	BAB1_1183	-0.00153653	0.158657	0.27837	0.334098	0.245234	0.200859	0.313551	0.400117	0.180837	0.165396	0.0901656
253	BAB1_0326	-0.23184	-0.238519	0.183274	0.0338037	-0.0477636	0.0558596	0.0234094	-0.0831587	0.0439579	0.0178353	-0.0292825
2601	BAB2_1042	-0.246706	-0.309377	0.42739	0.162898	0.110278	0.166542	0.155046	-0.102903	0.282734	0.178871	-0.0984623
1818	BAB2_0054	-0.273616	-0.238586	0.00408875	-0.0815825	-0.0664951	-0.0458409	-0.0643972	-0.115622	-0.0121709	-0.0483985	-0.149595
2233	BAB2_0570	-0.135063	-0.158728	0.408548	0.303555	0.30332	0.372714	0.263114	0.16919	0.422486	0.250814	0.183061
465	BAB1_0589	-0.0714981	-0.0960764	0.587708	0.299052	0.354792	0.499254	0.367286	0.223277	0.482904	0.297266	0.193522
2587	BAB2_1025	-0.477985	-0.488238	-0.180955	-0.228022	-0.193772	-0.182554	-0.113089	-0.417036	-0.0424435	-0.0422933	-0.335617
1430	BAB1_1828	-0.135974	-0.240223	0.129686	-0.0789744	0.16581	0.218373	0.145034	-0.175688	0.236894	0.206898	-0.00650659
528	BAB1_0686	-0.0544507	-0.170927	0.450548	-0.0166737	0.221003	0.242542	0.34668	0.0259094	0.499934	0.31735	-0.000507835
118	BAB1_0150	-0.0506501	0.0276123	0.208463	0.0995559	0.135024	0.195658	0.202514	0.0113324	0.212301	0.166552	0.151009
1493	BAB1_1897	-0.129138	-0.0291761	0.190425	0.056161	0.0907183	0.18123	0.199366	0.103096	0.28077	0.210611	0.117922
1019	BAB1_1301	-0.0198789	0.0750714	0.282602	0.160558	0.13327	0.258322	0.234256	0.122099	0.398887	0.230641	0.21278
1229	BAB1_1574	-0.0536041	0.00940928	0.346664	0.129843	0.162199	0.387539	0.316669	0.122388	0.444689	0.313791	0.320694
884	BAB1_1141	-0.636041	-0.630869	-0.515592	-0.230747	-0.0376751	-0.0919216	0.262088	-0.147028	0.340599	0.116441	0.0273463
1704	BAB1_2156	-0.390088	-0.540556	-0.18706	-0.169713	0.00526237	-0.0954489	0.218843	-0.00862638	0.276236	0.064682	-0.0161857
2146	BAB2_0462	-0.274123	-0.368433	-0.147156	0.0108119	0.0914541	-0.0836677	0.186883	-0.0280493	0.196475	0.0795934	0.055847
1088	BAB1_1395	-0.25655	-0.291922	0.0200565	0.0363629	0.116327	0.136409	0.187056	0.0468074	0.20955	0.120617	0.146819
1651	BAB1_2097	-0.0383062	-0.103107	0.167069	0.0477962	0.271078	0.308807	0.378569	0.162415	0.38098	0.255762	0.338223
1969	BAB2_0242	-0.0542752	-0.197443	-0.041957	0.112176	0.128272	0.139255	0.108698	0.0473467	0.211818	0.0703082	0.0599241
563	BAB1_0724	-0.149769	-0.200716	-0.0618534	-0.0330844	0.0751592	0.109403	0.0195398	-0.0898408	0.00932341	0.00146107	0.106827
1199	BAB1_1538	-0.0586087	-0.149191	0.0123492	0.00359707	0.0823209	0.0876638	0.0995229	-0.00769514	0.0247099	0.0470023	0.107324
812	BAB1_1046	-0.0543519	-0.194203	0.211418	0.134965	0.201909	0.355515	0.305372	-0.0281276	0.273647	0.295797	0.19627
254	BAB1_0327	-0.400303	-0.319639	-0.273844	-0.173346	-0.11749	-0.175804	-0.0576288	-0.0785062	-0.178937	-0.113658	-0.21383
643	BAB1_0827	-0.254091	-0.206988	-0.0958503	0.00501777	0.0680862	-0.109626	0.0251948	-0.0607373	-0.0949639	-0.017457	-0.0810705
905	BAB1_1164	-0.2845	-0.129049	-0.0880375	0.00416284	0.013301	-0.0946539	0.0217361	-0.033438	-0.0448268	-0.0408685	-0.075289
835	BAB1_1076	-0.339479	-0.377627	-0.199318	-0.0372481	-0.0120751	-0.11401	-0.0663125	-0.0592937	-0.166621	-0.156886	-0.142423
1973	BAB2_0246	-0.316237	-0.421518	-0.183622	0.0348184	-0.0317241	-0.172548	-0.00229626	-0.035775	-0.118854	-0.172913	-0.200382
1026	BAB1_1308	-0.246873	-0.39215	-0.101519	0.00214907	0.0543047	-0.0680438	0.103651	0.0452102	-0.0126066	0.0401413	-0.128465
2367	BAB2_0745	-1.57139	-1.40559	0.170541	0.0997701	0.125698	-0.0618156	-0.0759935	-0.873614	0.138222	0.0983758	-0.459318
2420	BAB2_0819	-0.416388	-0.341431	0.0786095	-0.0147182	0.0478266	0.0321474	-0.122032	-0.178584	0.0483671	0.0496161	-0.153998
1849	BAB2_0096	-0.569453	-0.555601	-0.0259435	0.00430031	-0.0495863	-0.186556	-0.17422	-0.415121	-0.0506423	-0.172091	-0.325394
1226	BAB1_1571	-0.531341	-0.523129	0.0779993	0.0450824	-0.0299469	-0.154519	-0.130265	-0.439843	0.0146226	-0.0705483	-0.346462
2454	BAB2_0856	-0.356051	-0.243791	-0.112327	-0.0831084	-0.145329	-0.127636	-0.175799	-0.340404	-0.0898994	-0.118617	-0.243974
1551	BAB1_1976	-0.126301	-0.114969	0.0427698	0.0553554	0.111582	0.0790977	0.0366971	-0.0869986	0.12339	0.122854	0.0918509
2232	BAB2_0569	-0.215432	-0.0780736	0.128352	0.109566	0.122569	0.0927624	0.188497	-0.0242663	0.285482	0.211179	0.245789
764	BAB1_0972	-0.688961	-0.802567	-0.238355	-0.366105	-0.17435	-0.198804	-0.203524	-0.488345	-0.202963	-0.146654	-0.393167
850	BAB1_1098	-0.637556	-0.779166	0.0186346	-0.143526	-0.102124	-0.0938772	-0.0362644	-0.286338	0.00538935	-0.0574016	-0.329398
908	BAB1_1168	-0.335842	-0.314359	-0.0162066	-0.0454152	-0.112436	-0.0850255	-0.104498	-0.244647	0.0301166	-0.016847	-0.0578486
1482	BAB1_1884	-0.348285	-0.399303	0.105499	0.0124386	-0.00787649	-0.0671471	-0.000901749	-0.140727	0.150133	-0.0103849	-0.0811542
2355	BAB2_0730	-0.729006	-0.804499	0.15647	-0.145557	0.0138385	0.121061	0.0354991	-0.318061	0.144372	0.212087	0.0702939
1183	BAB1_1517	-0.400119	-0.330676	0.0876398	-0.0022119	0.141312	0.0525564	0.153625	-0.0727731	0.183708	0.131645	0.0686528
1173	BAB1_1507	-0.213458	-0.165537	0.221642	0.115461	0.223262	0.29888	0.16608	0.0867841	0.371136	0.217837	0.23515
2058	BAB2_0344	-0.653372	-0.652801	0.635754	-0.0348985	0.008847	0.170241	0.0483404	-0.325997	0.207355	0.327396	-0.116529
1333	BAB1_1714	-0.276944	-0.195813	-0.22018	-0.0442274	0.0353538	-0.0861761	-0.00554688	-0.14054	-0.0500248	-0.0486942	-0.103118
629	BAB1_0812	-0.119945	-0.0544932	-0.115959	0.0801469	0.240673	0.10556	0.251562	0.0972527	0.148682	0.138373	0.171344
2404	BAB2_0797	-0.0611058	-0.0683893	-0.101498	0.0747394	0.114233	-0.0935126	0.141733	0.0170312	0.110276	0.0857402	0.231382
2439	BAB2_0839	-0.583544	-0.733257	-0.27228	-0.139963	-0.0824608	-0.505192	-0.200528	-0.300948	-0.241714	-0.129727	-0.371345
1727	BAB1_2179	-0.34703	-0.318899	-0.17748	0.100325	0.0492498	-0.271303	-0.0768428	-0.124725	-0.0306487	-0.176795	-0.244782
1233	BAB1_1580	-0.286098	-0.411109	-0.0878125	0.527651	0.270044	-0.194	0.136498	-0.0648491	0.186904	-0.0761181	-0.121956
1678	BAB1_2128	-0.22801	-0.175302	-0.114237	0.0351966	0.00117389	-0.182376	-0.0169056	-0.06767	0.0194719	-0.0816127	-0.0825878
2681	BAB2_1154	-0.68778	-0.738129	-0.322197	-0.0226021	0.190213	-0.305253	-0.14031	-0.53341	0.0359099	-0.220737	-0.394482
280	BAB1_0358	-0.221906	-0.4191	-0.266601	-0.0709898	0.0736779	-0.279123	-0.0989346	-0.249941	-0.0108681	-0.153923	-0.296887
1144	BAB1_1468	-1.45812	-1.5675	-0.597761	-0.120644	-0.115591	-0.57222	-0.00256093	-0.464378	0.131057	-0.259842	-0.43033
1115	BAB1_1429	-0.272036	-0.213984	0.0976616	0.184927	0.137219	0.0517565	0.145675	0.0416135	0.217866	0.108662	0.0418997
2438	BAB2_0838	-1.00121	-1.10912	-0.247162	-0.100429	-0.0260417	-0.376242	-0.107767	-0.391172	0.0506838	-0.00301666	-0.419674
1343	BAB1_1726	-0.29835	-0.305425	-0.0833028	0.0911739	0.105901	-0.0288324	0.187108	-0.0836413	0.364428	0.070958	-0.0769067
164	BAB1_0205	-0.0829091	-0.129599	0.281074	0.310853	0.14449	-0.0813192	0.27783	0.111092	0.451107	0.18308	0.119914
1350	BAB1_1733	-0.336932	-0.510031	-0.138951	-0.0322383	0.00937542	-0.202526	0.011322	0.0650923	0.222469	-0.0489242	-0.347656
1635	BAB1_2079	-0.122939	-0.310987	-0.0976811	0.144528	0.223314	-0.0382773	0.201747	0.081933	0.278493	9.28847373496131e-05	-0.178727
2168	BAB2_0490	-0.248968	-0.158438	0.15925	0.0408089	0.378447	0.211883	0.156808	-0.0188801	0.402276	0.0658166	-0.0654762
2630	BAB2_1081	-0.130712	-0.177294	0.0435435	0.0729186	0.0696976	0.191225	0.095461	0.0353744	0.265547	0.0944403	-0.0405126
1669	BAB1_2119	-0.0209645	0.0563231	0.32551	0.293577	0.319619	0.322087	0.355908	0.322571	0.627933	0.210619	0.145979
625	BAB1_0808	-0.494972	-0.468748	-0.264346	-0.0235544	0.0462908	-0.141102	0.0887963	-0.101399	-0.0282158	-0.118579	-0.0924007
351	BAB1_0447	-0.299484	-0.34319	-0.109214	-0.0266897	0.059168	0.0160192	0.0734312	-0.0617292	-0.020609	0.0730121	-0.0388674
2538	BAB2_0967	-0.523725	-0.596603	-0.523216	-0.0934783	-0.205182	-0.44726	-0.12344	-0.282955	-0.228676	-0.349847	-0.354924
98	BAB1_0122	-0.482079	-0.448623	-0.424986	-0.0996203	-0.206882	-0.398103	-0.193691	-0.161033	-0.225401	-0.337264	-0.352287
1431	BAB1_1829	-0.310233	-0.494764	-0.273036	0.0368434	0.00446448	-0.339962	-0.123304	-0.0154578	-0.0465187	-0.276513	-0.166651
67	BAB1_0084	-0.530401	-0.544189	-0.279283	0.0116448	0.0100946	-0.327975	-0.0209717	0.0795839	0.0506815	-0.198564	-0.246653
928	BAB1_1191	-0.614711	-0.695054	-0.361403	-0.0718316	-0.153948	-0.434791	-0.329627	-0.338584	-0.432575	-0.45081	-0.541622
2230	BAB2_0566	-0.326746	-0.333395	-0.197579	-0.0121354	-0.0214619	-0.252306	-0.107349	-0.117884	-0.256371	-0.223805	-0.197172
2277	BAB2_0633	-0.512678	-0.682935	-0.407335	0.065192	0.0971951	-0.384495	-0.102853	-0.291652	-0.27652	-0.337281	-0.365591
1467	BAB1_1868	-0.707301	-0.615696	-0.526188	-0.301511	-0.292816	-0.564674	-0.392558	-0.427976	-0.434883	-0.526617	-0.735663
1679	BAB1_2129	-0.541227	-0.512559	-0.458214	-0.243335	-0.250576	-0.470943	-0.196924	-0.227076	-0.254491	-0.399292	-0.607977
641	BAB1_0825	-0.102141	-0.0232359	-0.0703158	0.0997723	0.0974432	-0.0766617	0.109638	0.141847	0.0543475	-0.0478227	-0.110317
169	BAB1_0211	-0.0971521	-0.0541755	-0.0180552	0.225496	0.075941	-0.160168	0.0150267	0.154839	0.0523076	-0.0693645	-0.0673493
1170	BAB1_1502	-0.083173	-0.0834708	0.00212642	0.210091	0.0874996	-0.0339244	0.135465	0.269296	0.0940218	-0.086664	-0.0183434
86	BAB1_0107	-0.0891678	-0.169343	0.00310794	0.115849	-0.0331567	-0.00693195	-0.00142326	0.0334823	0.0570968	-0.047133	0.0100821
2351	BAB2_0720	0.0292094	-0.0321838	0.0777237	0.227388	0.199985	0.10093	0.112673	0.210734	0.207808	-0.0456105	0.0736278
1667	BAB1_2115	-0.107399	-0.192868	-0.0924947	0.0280578	0.0148508	-0.120422	0.0204618	-0.0869879	0.0443335	-0.121277	-0.0104666
2504	BAB2_0931	0.179472	0.00433411	0.196845	0.254892	0.241751	0.187092	0.281236	0.22916	0.330715	0.16125	0.238876
76	BAB1_0095	-0.44556	-0.662215	-0.678886	-0.2127	-0.254914	-0.613539	-0.448297	-0.643653	-0.509967	-0.391284	-0.403774
708	BAB1_0900	-0.46105	-0.60265	-0.489816	-0.226552	-0.144307	-0.493521	-0.312407	-0.558215	-0.371496	-0.374203	-0.408075
2136	BAB2_0451	-0.205405	-0.245405	-0.245861	-0.0453738	-0.00445885	-0.190327	-0.0512937	-0.199392	-0.234484	-0.137196	-0.104427
570	BAB1_0736	-0.168857	-0.197986	-0.203428	-0.00328101	0.069735	-0.164407	-0.0181145	-0.100636	-0.120794	-0.130291	-0.0861114
50	BAB1_0063	-0.217477	-0.119207	-0.123153	0.00836588	0.200299	-0.027146	0.0630559	-0.145782	0.0521022	-0.0480615	0.0810065

## Sheet: Cluster 3 Enrichment
Enrichment FDR	nGenes	Pathway Genes	Fold Enrichment	Pathway	URL	Genes
0.0155447	74	1487	1.3726	Metabolic process	http://amigo.geneontology.org/amigo/term/GO:0008152	BAB1_0077	BAB1_0095	BAB1_0122	BAB1_0150	BAB1_0211	BAB1_0327	BAB1_0358	BAB1_0389	BAB1_0447	BAB1_0589	BAB1_0647	BAB1_0686	BAB1_0724	BAB1_0736	BAB1_0808	BAB1_0810	BAB1_0812	BAB1_0825	BAB1_0827	BAB1_0867	BAB1_0920	BAB1_0972	BAB1_1030	BAB1_1076	BAB1_1097	BAB1_1098	BAB1_1132	BAB1_1141	BAB1_1164	BAB1_1183	BAB1_1184	BAB1_1191	BAB1_1212	BAB1_1231	BAB1_1247	BAB1_1256	BAB1_1301	BAB1_1429	BAB1_1436	BAB1_1466	BAB1_1468	BAB1_1502	BAB1_1558	BAB1_1571
0.0155447	84	1773	1.30675	Cellular process	http://amigo.geneontology.org/amigo/term/GO:0009987	BAB1_0077	BAB1_0095	BAB1_0107	BAB1_0122	BAB1_0150	BAB1_0211	BAB1_0326	BAB1_0327	BAB1_0389	BAB1_0447	BAB1_0589	BAB1_0636	BAB1_0647	BAB1_0659	BAB1_0686	BAB1_0724	BAB1_0736	BAB1_0808	BAB1_0810	BAB1_0812	BAB1_0867	BAB1_0900	BAB1_0903	BAB1_0920	BAB1_0972	BAB1_1030	BAB1_1076	BAB1_1097	BAB1_1098	BAB1_1141	BAB1_1164	BAB1_1168	BAB1_1183	BAB1_1184	BAB1_1191	BAB1_1212	BAB1_1231	BAB1_1247	BAB1_1256	BAB1_1429	BAB1_1436	BAB1_1466	BAB1_1468	BAB1_1502
[truncated: 40 more columns]

## Sheet: Cluster 4
Position	Gene	WTC12	WT3OXO	BD	BC12	B3OXO	VD	VC12	V3OXO	VBD	VBC12	VB3OXO
1451	BAB1_1850	-0.268296	-0.343692	-0.0481741	-0.120622	-0.178446	-0.0209371	-0.120957	-0.381135	-0.0566749	0.0416991	0.0642545
2563	BAB2_0997	-0.163963	-0.274282	0.202052	-0.0145363	-0.00717285	0.252174	-0.0935725	-0.204957	0.0131385	0.0375739	-0.101438
855	BAB1_1104	0.0803899	0.231494	-0.00254388	0.0223018	-0.00187414	-0.0975576	-0.104475	-0.434352	-0.091116	0.167866	-0.0436694
354	BAB1_0451	-0.381899	-0.800837	-0.0285892	-0.202457	-0.455039	-0.378195	-0.402278	-0.450444	-0.27225	-0.280423	-0.404262
1722	BAB1_2174	-0.0334166	-0.036247	0.37024	0.188985	0.0489772	0.142745	0.0362135	0.00751311	0.117127	0.0782648	0.0721726
1737	BAB1_2192	-0.0805257	-0.162624	0.228791	0.0716831	0.479822	0.322096	0.0686226	-0.288744	0.035028	0.38419	0.271395
478	BAB1_0606	-0.243857	-0.319958	0.204513	0.0393847	0.14009	0.246625	-0.0578872	-0.170172	0.138867	0.030306	0.0105228
2476	BAB2_0894	0.0389215	0.00582244	-0.0552483	-0.027517	-0.0716962	-0.0238464	-0.157265	-0.297559	-0.00943924	0.0300509	0.00781679
1695	BAB1_2146	-0.00395271	-0.0740674	0.136972	-0.00187093	-0.112184	-0.0290513	-0.0299798	-0.0929119	-0.126231	-0.00411648	0.054667
1778	BAB2_0005	-0.259398	-0.251403	0.139788	0.007423	-0.162072	-0.0653279	-0.161556	-0.185905	-0.0995603	-0.0992849	-0.177219
2368	BAB2_0746	-0.648661	-0.468504	1.36994	-0.0617135	-0.00653662	1.28248	0.0400151	-0.520853	0.449693	0.745456	0.643934
725	BAB1_0917	-0.0751733	0.00550153	0.229352	-0.0153997	0.0613294	0.237253	0.162559	0.134472	0.033075	0.119032	0.13154
1083	BAB1_1386	-0.0390984	0.00880651	0.362817	0.0760752	0.135441	0.379454	0.239179	0.260629	0.362566	0.253852	0.236903
2288	BAB2_0645	-0.0154895	0.100358	0.376404	-0.0515703	0.012572	0.323348	0.0945922	0.0133671	0.0939809	0.155183	0.0749978
100	BAB1_0124	0.124409	0.0273288	0.352113	0.099249	0.115432	0.325482	0.174272	0.0915312	0.193684	0.207992	0.27572
1104	BAB1_1415	0.138299	0.294604	0.321363	0.00805173	-0.0123549	0.534482	0.386435	0.594189	0.453379	0.376641	0.554396
561	BAB1_0722	-0.0434765	-0.00330969	0.075711	0.0361493	0.12884	0.207942	0.272677	0.25343	0.0467956	0.191792	0.249173
1153	BAB1_1483	0.00115733	-0.00439256	0.0942965	-0.298688	-0.040818	0.227641	0.273718	0.253813	0.0829233	0.33978	0.350792
652	BAB1_0836	-0.233623	-0.214494	-0.171502	-0.211361	0.0500389	0.0673329	0.0923404	-0.0548152	0.0994742	0.0996595	0.0301716
390	BAB1_0491	0.080335	0.106253	0.265637	0.0951932	0.157157	0.488296	0.494729	0.316837	0.419977	0.415856	0.488436
2698	BAB2_1175	-0.384834	-0.332728	0.259161	0.0686223	0.0924974	0.293191	-0.129252	-0.368929	-0.294956	0.391112	0.174422
1013	BAB1_1292	-0.0345514	0.117745	0.329124	0.0539632	0.104406	0.414848	0.280141	0.250977	0.224015	0.260694	0.307527
2066	BAB2_0353	-0.261411	-0.187356	0.188049	-0.0866682	0.1655	0.436107	0.306443	0.148489	0.129313	0.259128	0.298657
1956	BAB2_0224	0.157916	-0.0153077	0.98337	0.306488	0.446298	1.03571	0.762995	0.669396	1.15624	1.00476	0.85314
2238	BAB2_0576	0.220663	-0.194781	0.0244936	-0.302718	-0.353676	0.148627	0.0868954	0.297795	0.189641	0.209287	0.325794
1706	BAB1_2158	0.2608	0.193192	0.380384	0.000687006	-0.00542899	0.48723	0.277937	0.255216	0.304747	0.346724	0.433854
769	BAB1_0978	0.154259	0.309099	0.236597	0.0114698	0.183871	0.487971	0.283176	0.270387	0.142454	0.259554	0.381823
1507	BAB1_1916	0.278204	0.303738	0.310128	0.0577231	0.118341	0.403967	0.228503	0.237413	0.27467	0.338926	0.379995
1757	BAB1_2213	-0.175638	-0.386335	0.202668	-0.0497112	0.330115	0.111391	-0.0889382	-0.418427	-0.128114	0.204391	0.0801
511	BAB1_0661	-0.280501	-0.470104	0.165951	-0.0906049	0.0149532	-0.00493416	-0.216216	-0.36401	-0.100273	-0.0463092	-0.0901795
2331	BAB2_0690	0.0818316	0.0617979	0.0322256	0.057758	0.00273141	0.0911666	0.0649252	-0.068691	-0.032607	0.264286	0.195205
2349	BAB2_0717	-0.119933	-0.204853	0.0946564	0.00851032	-0.0608039	-0.0435945	0.0392495	-0.145359	-0.0888145	-0.0264693	0.0939562
1833	BAB2_0077	-0.0419876	-0.0294581	0.375123	0.105119	0.0128264	0.135542	-0.0252197	-0.0958086	0.0647535	0.0524683	0.00625387
2415	BAB2_0814	-0.0696338	-0.00367971	0.693604	0.253106	0.22979	0.568152	0.12725	-0.0194475	0.333226	0.356405	0.275343
1699	BAB1_2150	-0.177453	-0.105624	0.0780145	-0.174362	-0.0993803	0.171587	0.00489422	-0.072641	-0.117381	-0.0440111	0.0246004
1720	BAB1_2172	-0.133096	-0.0164257	0.433944	0.123529	0.113973	0.354351	0.23735	0.281193	0.351547	0.271614	0.16985
2683	BAB2_1156	0.154396	0.183636	0.836004	0.0144692	0.120755	0.734899	0.0402886	-0.0724231	0.317157	0.361411	0.395076
1205	BAB1_1545	0.169909	0.0768743	0.508147	0.297025	0.238854	0.538718	0.244822	0.276002	0.342236	0.335295	0.340615
648	BAB1_0832	-0.051556	0.0440072	0.103421	-0.113403	0.103272	0.424531	0.286932	0.379371	0.207704	0.267954	0.174787
1138	BAB1_1462	-0.215534	-0.327454	-0.186169	-0.147456	-0.112463	-0.103453	-0.051295	0.0617785	-0.143544	-0.00397973	0.0379565
1252	BAB1_1609	-0.0159992	0.0859397	-0.0193713	-0.278688	0.134854	0.380555	0.375153	0.224168	0.093985	0.425833	0.527044
559	BAB1_0720	-0.380989	-0.30511	-0.189493	-0.296056	-0.0829251	0.0970886	0.0237997	-0.139925	-0.00825033	0.0416759	-0.127573
517	BAB1_0673	-0.0401276	0.0821942	0.199988	-0.0327244	0.211937	0.504509	0.480265	0.305947	0.328703	0.444671	0.515399
1061	BAB1_1356	-0.437222	-0.469439	-0.195329	-0.350807	-0.294054	-0.107679	-0.423434	-0.440693	-0.408178	-0.0653807	-0.268507
1545	BAB1_1970	-0.168642	-0.0190429	0.239246	-0.0374508	0.0841465	0.362125	0.204473	0.148132	0.169373	0.211248	0.286501
473	BAB1_0600	-0.289978	-0.261286	0.168592	-0.0479716	0.180349	0.412278	0.298961	-0.0101497	0.245303	0.344523	0.36977
1843	BAB2_0089	-0.385754	-0.335135	0.464456	-0.0357109	0.0254293	0.500992	0.467379	0.160455	0.676519	0.590211	0.418727
1103	BAB1_1413	0.041027	-0.0588335	0.0560482	-0.0702888	-0.24858	-0.0186168	-0.0793729	0.0180545	-0.011659	0.0493213	0.0639207
1339	BAB1_1720	0.231179	0.246003	0.353748	-0.0326716	0.0471859	0.434996	0.359826	0.308326	0.329862	0.396743	0.508011
744	BAB1_0943	0.0840082	0.216911	0.227851	0.0192522	0.159355	0.378537	0.235414	0.275653	0.153584	0.192068	0.264972
1971	BAB2_0244	0.266633	0.27845	0.241192	-0.125763	0.0666432	0.48417	0.255925	0.246951	0.173455	0.391201	0.427497
724	BAB1_0916	-0.171785	-0.30447	-0.0733348	-0.200195	-0.0420783	-0.0503465	-0.0944249	-0.309701	-0.136016	0.0150676	-0.0881887
592	BAB1_0770	-0.183941	-0.291947	0.025419	0.0120746	-0.0163764	0.0426745	-0.0951385	-0.192299	-0.109969	-0.0857176	-0.176081
2632	BAB2_1083	-0.232075	-0.289523	-0.299583	-0.352753	-0.159623	-0.191779	-0.129756	-0.572124	-0.314297	-0.0517215	-0.0932133
469	BAB1_0594	-0.247061	-0.148842	0.0734632	-0.0445301	-0.0701974	-0.0914292	-0.148801	-0.184984	-0.24352	-0.0222858	-0.0777225
1471	BAB1_1872	-0.317132	-0.329903	0.490668	-0.00571793	-0.175349	0.142421	-0.242162	-0.307722	-0.0115428	0.0167897	-0.140738
2172	BAB2_0494	0.0851172	0.139966	0.55952	0.128789	0.176463	0.426121	0.162464	0.00968796	0.279103	0.334326	0.309376
735	BAB1_0929	-0.0218669	0.110497	0.41202	0.170562	0.184129	0.41408	0.198825	0.133785	0.0897628	0.201558	0.202121
1573	BAB1_2004	-0.0353502	-0.0390949	0.423806	0.144943	0.183819	0.399029	0.316963	0.244195	0.415279	0.31517	0.278331
2059	BAB2_0345	-0.0530739	-0.0564557	0.591912	-0.091101	-0.0350096	0.285511	-0.133155	-0.207997	-0.0192968	0.154244	0.177186
385	BAB1_0485	0.0294945	-0.0293928	0.43211	0.162367	0.0508443	0.376147	0.162665	0.171026	0.335791	0.225941	0.215713
593	BAB1_0771	-0.0251561	0.0582237	0.0147261	-0.0911001	0.0509775	0.318534	0.201419	0.257427	0.0627932	0.0817626	0.0530536
573	BAB1_0739	-0.0591963	-0.0217138	0.13703	-0.0320629	0.23989	0.451058	0.435977	0.516877	0.234323	0.473941	0.307657
10	BAB1_0012	-0.0859942	0.0286603	-0.0705543	-0.25118	0.0262643	0.247489	0.178135	0.106402	0.0269029	0.15864	0.280525
1693	BAB1_2143	-0.330936	-0.211873	-0.135009	-0.18379	-0.104639	0.117061	0.150904	-0.0224744	0.293008	0.148015	0.0122024
46	BAB1_0059	-0.121917	-0.0455707	0.0495078	0.0290256	-0.0151204	0.220649	0.226628	0.106732	0.0893971	0.119087	0.23907
2697	BAB2_1174	0.760867	0.736381	1.32129	0.859441	0.868481	2.57138	1.98672	2.14331	1.67617	1.42972	2.02327
2302	BAB2_0660	-0.0661235	0.0476058	0.403821	0.0226293	0.173012	0.503593	0.257335	0.23868	0.164932	0.337408	0.324009
1930	BAB2_0195	-0.0649822	0.0194571	0.115483	0.0348778	0.126208	0.230374	0.195754	0.0305159	0.0807953	0.182248	0.150956
1095	BAB1_1404	-0.0213136	-0.0100681	0.141559	0.0292599	0.0487098	0.142293	0.129019	0.078487	0.167767	0.171749	0.136502
41	BAB1_0053	0.0457753	-0.145036	0.271252	0.00743429	-0.0528247	0.376815	0.133503	0.129966	0.312976	0.293398	0.0821926
270	BAB1_0344	0.185918	0.231548	0.548455	0.0937737	-0.0118198	0.586415	0.464074	0.413181	0.520261	0.580312	0.522225
424	BAB1_0529	0.107978	0.199871	0.125497	-0.0415625	0.106655	0.345644	0.252051	0.227905	0.141253	0.219817	0.251483
1848	BAB2_0095	0.313411	0.275814	0.296264	-0.122945	0.0307619	0.519195	0.349589	0.147435	0.394703	0.42849	0.482016
1250	BAB1_1606	-0.0626141	-0.236523	-0.00730323	-0.14255	0.0137118	0.0367101	-0.178105	-0.376539	-0.209205	0.00394975	-0.0296076
1107	BAB1_1418	-0.293427	-0.360152	0.0624272	0.0406335	0.0032259	-0.0509687	-0.148579	-0.261827	-0.129176	-0.0494196	-0.141343
771	BAB1_0981	-0.0195806	0.0296863	-0.0907586	-0.230644	-0.0416936	0.188418	0.0744417	-0.445329	-0.390707	0.205589	0.352675
976	BAB1_1246	-0.229949	-0.224364	0.283955	0.160345	0.126644	0.0621816	-0.118284	-0.152063	-0.262008	-0.0147879	-0.130384
1816	BAB2_0051	-0.0106098	0.145829	0.687911	0.331968	0.264229	0.527906	0.23675	0.196421	0.384887	0.270768	0.225386
382	BAB1_0482	-0.182323	-0.105678	0.285785	-0.0574318	-0.121412	0.186588	-0.0623901	-0.19437	-0.0310049	0.132123	0.00422962
953	BAB1_1221	-0.172963	0.0416043	0.206732	0.0949685	0.110572	0.205332	0.122641	0.115359	0.00249738	0.0939067	0.104527
1105	BAB1_1416	-0.261477	-0.23611	0.276879	-0.0718126	-0.0915799	0.238991	0.180965	0.0675998	0.216448	0.178487	0.11901
1781	BAB2_0008	0.165514	0.174678	0.647282	0.194377	0.115932	0.437036	0.163816	0.0462055	0.28625	0.235062	0.294786
1987	BAB2_0264	0.163273	0.223702	0.514548	0.183774	0.149998	0.472538	0.241608	0.18655	0.328577	0.362509	0.21724
779	BAB1_0999	0.0657449	0.133032	0.143598	0.00487029	0.0520604	0.243589	0.159374	0.285605	0.132283	0.117068	0.0957059
647	BAB1_0831	-0.0911099	-0.115017	-0.000401515	-0.10289	0.022748	0.0784175	0.0391393	0.0955391	0.0165841	0.078888	0.0263513
1810	BAB2_0042	-0.130595	-0.0113027	-0.0670014	-0.263773	0.108172	0.348753	0.32265	0.123816	0.0765138	0.270111	0.370271
2604	BAB2_1045	-0.148306	-0.137167	0.0233032	-0.138317	-0.0266686	0.133269	0.159969	-0.0116331	0.266384	0.185522	0.0842415
1760	BAB1_2219	0.097311	0.472884	0.515975	0.256134	0.56504	1.34469	0.968361	0.811565	0.568605	0.989377	1.12391
2691	BAB2_1167	0.57699	0.635594	1.18666	0.647235	0.681878	2.19905	1.74779	1.84918	1.45274	1.29234	1.92079
1764	BAB1_2224	0.00337864	-0.14015	0.474258	0.0584076	0.19179	0.754442	0.457129	0.278238	0.301024	0.597235	0.577309
1182	BAB1_1516	-0.00488203	0.0389615	0.368087	0.00689971	0.176971	0.346142	0.190066	-0.170216	0.317621	0.46082	0.22761
1425	BAB1_1822	-0.160102	-0.211818	0.429851	0.0600827	0.148429	0.417418	0.363925	0.0657101	0.455996	0.384577	0.267699
230	BAB1_0298	0.0080085	-0.300054	0.212548	0.0120064	-0.0863569	0.353675	0.21943	-0.0178559	0.279692	0.371133	0.177632
1315	BAB1_1691	0.197121	0.168786	0.449223	0.119563	0.0259996	0.462814	0.300894	0.302965	0.418822	0.440482	0.510711
726	BAB1_0918	0.0246415	0.19807	0.142398	-0.164646	0.00868269	0.36219	0.210372	0.190606	0.104864	0.234664	0.242325
1942	BAB2_0210	0.0825639	0.108426	0.133314	-0.0998384	-0.0520707	0.209579	0.0834683	-0.0156332	0.124239	0.2101	0.269617
1023	BAB1_1305	-0.199019	-0.255013	-0.0132114	-0.200871	-0.116462	0.0243316	-0.159452	-0.367623	-0.276772	-0.0993789	-0.124306
381	BAB1_0481	-0.00729867	0.0518552	0.379049	0.150559	0.21328	0.316192	0.131228	-0.0632439	0.156754	0.167395	0.117455
2255	BAB2_0599	-0.13843	-0.124177	-0.261027	-0.251647	-0.106123	-0.0868595	-0.173666	-0.352068	-0.377117	-0.0304758	-0.0245102
289	BAB1_0368	-0.169341	-0.173256	0.133726	0.0089457	0.00561905	0.0409815	-0.0900771	-0.1272	-0.19159	-0.0750533	-0.105255
2543	BAB2_0974	0.023013	0.190759	0.499502	0.240468	0.280674	0.395567	0.168315	0.206815	0.328246	0.176859	0.207696
2251	BAB2_0595	0.048134	0.119782	0.820762	0.229069	0.289153	0.543368	0.216536	0.103604	0.275156	0.315594	0.372562
962	BAB1_1232	0.0751349	0.278806	0.336076	0.262679	0.309819	0.452141	0.423761	0.425004	0.34	0.336997	0.310622
58	BAB1_0072	-0.177779	-0.223932	0.221238	-0.00488097	0.0216373	0.269088	0.149642	0.177849	0.378253	0.224542	0.104228
721	BAB1_0913	0.162851	0.248889	0.459309	0.127088	0.131081	0.420872	0.172312	0.0760846	0.205965	0.277303	0.192581
1672	BAB1_2122	0.0609197	0.110923	0.488564	0.0802024	0.0686354	0.436038	0.148736	0.164114	0.278818	0.266117	0.198197
435	BAB1_0544	-0.0076624	-0.0024415	0.0389107	-0.0672714	-0.0608928	0.158203	0.155508	0.235552	0.137375	0.0630833	0.0219873
742	BAB1_0941	-0.066692	0.0423381	0.0470964	0.0147326	0.14174	0.134945	0.177564	0.168328	0.0519656	0.078279	0.201084
1178	BAB1_1512	-0.413477	-0.373631	-0.339567	-0.565806	-0.260473	0.105459	-0.0735246	-0.161318	-0.358926	-0.0359045	0.0868658
2584	BAB2_1021	-0.221231	-0.231781	-0.172412	-0.220893	-0.117342	-0.0673577	-0.0513212	-0.113168	0.0301938	-0.0260273	-0.0884817
1736	BAB1_2191	-0.230505	-0.04221	0.17217	-0.137836	0.0383696	1.09526	0.622599	0.464098	0.179113	0.711496	0.639046
832	BAB1_1073	0.0335266	0.085057	0.378297	0.0596106	0.0988199	0.558818	0.448896	0.50352	0.428215	0.319655	0.447006
1326	BAB1_1707	-0.126964	-0.0667728	0.186022	-0.0511956	0.0430348	0.31543	0.181525	0.014869	0.0300599	0.260601	0.191551
458	BAB1_0579	-0.0906649	0.0509198	0.195033	-0.0655607	-0.00422412	0.266004	0.149887	-0.209799	0.19827	0.310227	0.112504
1240	BAB1_1590	-0.62769	-0.611103	0.102765	-0.327971	-0.177932	0.0165773	-0.00851918	-0.313906	0.10314	0.145481	-0.0913082
2038	BAB2_0319	-0.119334	-0.222921	0.0283865	-0.135943	-0.154268	0.10848	-0.0134381	-0.0377381	0.198315	0.111308	0.116464
1058	BAB1_1353	0.243071	0.234063	0.556248	0.0609432	0.01952	0.637726	0.27701	0.409581	0.485947	0.460057	0.49785
37	BAB1_0048	0.135068	0.224615	0.288721	-0.00148586	0.199141	0.469119	0.376413	0.158237	0.165423	0.351567	0.449594
268	BAB1_0342	0.142951	0.129239	0.192141	-0.0294717	0.0657631	0.257746	0.197869	0.0638289	0.123248	0.200413	0.189829
906	BAB1_1165	-0.23874	-0.194194	0.0142879	-0.145641	-0.130383	-0.117728	-0.14005	-0.266388	-0.165023	0.0516209	-0.115845
1373	BAB1_1760	-0.0213857	0.0254709	0.355696	0.145505	0.168153	0.271796	0.0627598	-0.164279	0.0180104	0.103601	0.12795
2140	BAB2_0455	-0.178522	-0.165311	-0.215228	-0.233316	-0.114238	-0.124141	-0.16463	-0.383173	-0.383997	-0.0607752	-0.0280711
897	BAB1_1155	-0.222559	-0.16839	0.175003	0.101893	-0.0285985	0.002173	-0.0788573	-0.0481929	-0.138387	-0.0482208	-0.0850489
1825	BAB2_0066	-0.19778	0.187742	0.546392	0.0789703	0.202811	0.283974	0.233605	0.0386076	0.215137	0.0615865	0.191899
1506	BAB1_1915	-0.291557	-0.252219	0.0757943	-0.126894	-0.0809316	-0.0392477	-0.184845	-0.247739	-0.141422	-0.0108568	-0.0548659
1180	BAB1_1514	-0.0244203	0.190631	0.23772	0.122672	0.185586	0.31883	0.332119	0.300291	0.111448	0.189113	0.16959
1623	BAB1_2067	-0.190471	-0.222782	0.213675	0.0107007	0.0161544	0.165538	0.0544182	0.0624397	0.19468	0.0950748	0.0864712
1702	BAB1_2154	0.0774383	0.0866719	0.377697	-0.02647	0.022584	0.303091	0.0351291	-0.0673344	0.0222682	0.188947	0.0976212
1831	BAB2_0072	0.0374151	0.0484682	0.293383	0.0403623	0.0375421	0.298641	0.106629	0.00189446	0.160422	0.128183	0.110196
327	BAB1_0418	0.0489752	0.127076	0.1035	0.00363457	0.229956	0.353341	0.40565	0.602582	0.298376	0.163888	0.150522
2179	BAB2_0505	-0.327998	-0.174201	-0.0789929	-0.140874	0.124348	0.085436	0.0849108	0.0629968	-0.224806	-0.0361134	0.0654784
503	BAB1_0652	-0.0914033	0.150972	0.0535907	-0.0722078	0.348379	0.488992	0.536604	0.39881	0.253848	0.552625	0.564591
602	BAB1_0781	-0.0667947	0.0884956	0.106015	0.0568675	0.153256	0.17561	0.261923	0.283432	0.323875	0.20387	0.197775
2693	BAB2_1169	0.160699	0.313765	0.454681	0.289497	0.65292	1.38448	1.03827	0.671513	0.709495	0.79056	1.00113
923	BAB1_1186	0.116247	0.26349	0.279821	-0.0348691	0.193267	0.696801	0.721252	0.643115	0.704526	0.622467	0.713459
1671	BAB1_2121	-0.227775	-0.182811	0.20298	-0.19094	-0.0450717	0.354518	0.280295	-0.02863	0.0581769	0.297359	0.264161
1634	BAB1_2078	0.0481409	-0.0759041	0.205323	-0.113375	-0.00534698	0.246138	-0.0092173	-0.258428	0.268951	0.191698	0.10272
13	BAB1_0016	-0.498456	-0.547301	-0.0436636	-0.378385	-0.157607	-0.0926331	-0.0291194	-0.316113	-0.000317631	-0.00241797	-0.0990396
694	BAB1_0885	-0.034029	-0.189586	0.277358	0.0212464	-0.0677891	0.267845	-0.00242176	-0.0832612	0.164403	0.189107	0.0825371
1528	BAB1_1944	0.117621	0.140046	0.277381	-0.053945	-0.137373	0.295227	0.138405	0.20995	0.244457	0.313758	0.242375
140	BAB1_0172	-0.0757248	0.0786987	0.198248	-0.153305	-0.00667781	0.374407	0.261348	0.00911042	0.0204661	0.326513	0.32113
430	BAB1_0535	0.158978	0.118832	0.181007	-0.025924	0.0496859	0.268382	0.128366	0.088795	0.193941	0.15177	0.170694
2173	BAB2_0496	-0.133678	-0.321471	0.111329	-0.10891	-0.147688	-0.0118029	-0.152049	-0.296489	-0.122709	0.0415865	-0.0812376
2013	BAB2_0293	-0.138989	-0.136493	0.692245	0.282848	0.333068	0.271986	-0.123142	-0.431943	-0.0499955	0.158279	0.029292
617	BAB1_0799	-0.261743	-0.121141	-0.204157	-0.198756	-0.0688279	-0.289178	-0.245873	-0.431737	-0.460798	-0.0996347	-0.0873652
1078	BAB1_1381	-0.290452	-0.245989	0.163855	0.0627119	-0.0927088	-0.105844	-0.174326	-0.145918	-0.355268	-0.20385	-0.240918
2181	BAB2_0507	0.373838	0.30857	0.614443	0.36879	0.518001	0.424416	0.568299	0.314032	0.410344	0.34563	0.331004
2224	BAB2_0559	0.107313	0.121907	0.446715	0.177109	0.169516	0.250861	0.193056	0.0856749	0.282233	0.210108	0.287553
679	BAB1_0869	0.055535	0.235784	0.42373	0.202573	0.234215	0.36622	0.3662	0.362001	0.262539	0.224338	0.260321
1612	BAB1_2056	0.0587976	0.0259127	0.500091	0.177443	0.314535	0.513692	0.236403	0.228796	0.465708	0.351668	0.247596
1225	BAB1_1570	-0.0490333	-0.093136	0.194499	-0.154788	-0.234694	0.129108	-0.151768	-0.348215	-0.0801417	0.0294363	-0.0828659
2616	BAB2_1060	0.0687339	0.159925	0.573616	0.153722	0.133277	0.357476	0.163606	0.134034	0.34882	0.196601	0.231208
328	BAB1_0420	-0.0336308	0.0552329	0.015582	-0.00959563	0.144126	0.261283	0.233168	0.347672	0.0178588	-0.00189779	0.0671287
2068	BAB2_0356	-0.36291	-0.364494	-0.329715	-0.320641	-0.120506	-0.18185	-0.150926	-0.167075	-0.329598	-0.168664	-0.0833227
1750	BAB1_2206	-0.0921243	-0.096255	0.0759939	-0.28843	0.389609	0.493978	0.351594	0.380082	0.141071	0.582287	0.41158
651	BAB1_0835	-0.0787732	0.0264969	0.0823868	0.0356472	0.149319	0.204212	0.198974	0.277852	0.265363	0.181067	0.128335
1730	BAB1_2183	-0.567558	-0.382554	-0.290828	-0.399174	0.115302	0.524915	0.286034	-0.0317762	-0.0299711	0.358061	0.198462
1575	BAB1_2006	-0.0151767	0.0236406	0.143952	-0.101491	0.00394324	0.327016	0.277794	0.285391	0.27136	0.248761	0.272549
817	BAB1_1053	-0.0343672	0.0460217	0.620386	-0.019271	0.128405	0.837694	0.365995	0.35431	0.544301	0.531974	0.655797
374	BAB1_0474	-0.135438	-0.155572	0.111298	-0.0936842	-0.0619373	0.127567	0.0298564	-0.164536	0.190859	0.168937	0.140116
535	BAB1_0693	0.0693599	-0.141675	0.396441	0.0973922	0.189178	0.446912	0.338074	0.129598	0.402732	0.450613	0.50623
1991	BAB2_0268	-0.0191078	-0.275024	0.23471	-0.188952	-0.266001	0.362896	-0.068984	-0.292564	0.108346	0.255487	-0.00316736
2209	BAB2_0540	0.460172	0.402953	0.960526	0.1934	0.219113	0.716692	0.439255	0.445844	0.699885	0.742805	0.655452
745	BAB1_0944	0.0134212	0.153849	0.161127	-0.0712283	0.0862391	0.353299	0.200708	0.14399	0.160527	0.258107	0.342217
2687	BAB2_1162	0.467435	0.328225	0.195692	0.0398304	-0.0475938	0.498919	0.373656	0.178209	0.314075	0.512353	0.481422
910	BAB1_1171	-0.169137	-0.283469	-0.0377003	-0.122287	-0.110014	-0.146663	-0.131946	-0.373779	-0.199305	-0.0173197	-0.130055
1257	BAB1_1614	-0.0773843	-0.0931218	0.197797	0.0523587	0.0662318	0.0977658	-0.0720429	-0.112028	-0.0315621	0.0215064	-0.00888855
1436	BAB1_1835	-0.147471	-0.166171	-0.0270393	-0.00184224	0.331754	0.0365639	-0.136868	-0.605289	-0.198474	0.0465175	-0.103523
1300	BAB1_1671	-0.0528954	-0.173744	0.128446	0.00166039	0.0101376	0.00101155	-0.100853	-0.0663191	-0.191627	-0.168962	-0.0884272
51	BAB1_0064	-0.0525855	-0.067767	0.220316	0.204384	0.230836	0.0537643	0.0247537	-0.061904	0.133691	0.00677587	0.0695895
1627	BAB1_2071	-0.062688	-0.0666606	0.171105	0.0472567	-0.0165487	0.0582605	-0.0144498	-0.140061	0.0689524	0.0521665	-0.00125367
1500	BAB1_1905	-0.056756	0.151179	0.376898	0.156631	0.146652	0.378426	0.267723	0.278454	0.201553	0.269679	0.22643
1985	BAB2_0262	-0.0378327	0.0159947	0.480667	0.120397	0.272782	0.488753	0.249124	0.194325	0.41763	0.278836	0.188819
1022	BAB1_1304	0.0980169	0.0602684	0.240944	0.0243853	0.0391966	0.203852	0.116921	-0.0132485	0.0561297	0.111454	0.0678374
223	BAB1_0287	0.0404292	0.0379578	0.257018	0.0693877	0.00955428	0.221601	0.102528	0.0663502	0.168517	0.0718783	0.11348
1769	BAB1_2229	0.127097	0.157067	-0.415021	0.335135	0.600285	4.1613	0.683418	1.33377	0.411594	0.498743	0.878158
1739	BAB1_2194	-0.0856727	-0.171813	0.605325	0.259962	0.330517	0.514012	0.288024	0.54378	-0.0310667	0.726122	0.866895
842	BAB1_1088	0.00818968	0.0879515	0.0914188	-0.063674	0.13851	0.332525	0.256145	0.229967	0.266475	0.297499	0.271984
690	BAB1_0881	-0.130198	-0.0203026	0.0496397	-0.10721	0.0596696	0.0574518	0.0868046	0.143267	0.175749	0.159618	0.116779
628	BAB1_0811	0.0331254	0.233782	0.282071	0.108512	0.269204	0.506494	0.475708	0.463683	0.327242	0.393767	0.410196
733	BAB1_0927	0.0843255	0.122052	0.166165	0.0689167	0.0930595	0.302222	0.282942	0.306995	0.225346	0.271186	0.251852
883	BAB1_1140	-0.052855	0.00545365	0.462652	-0.0253154	0.00412636	0.510274	0.209024	0.157859	0.346564	0.396159	0.596658
1216	BAB1_1560	-0.132995	-0.152877	0.00104321	-0.117887	-0.0741904	-0.0129905	-0.105836	-0.183104	0.0553326	0.0483366	-0.0179943
838	BAB1_1081	-0.253509	-0.440664	0.278565	0.107182	0.0732493	0.368951	0.333702	0.0557776	0.493324	0.395923	0.428665
609	BAB1_0790	-0.233967	-0.381581	-0.0880796	-0.237076	-0.26793	-0.132386	-0.246436	-0.196949	-0.131273	-0.0781274	-0.248738
1463	BAB1_1864	0.0544755	0.0463356	0.189893	-0.00574769	-0.00443867	0.150095	0.087436	0.0933341	0.118311	0.153934	0.148114
814	BAB1_1048	-0.087108	-0.0138853	0.139932	-0.18374	0.0914449	0.452046	0.286747	0.151197	0.188071	0.341777	0.339412
440	BAB1_0556	0.11044	-0.0427944	-0.020812	-0.104575	-0.0760825	0.184487	0.0174473	-0.0596584	0.0861621	0.112009	0.165071
498	BAB1_0646	0.27883	0.497837	0.804074	0.154371	0.0542887	0.89982	0.541978	0.553631	0.725169	0.696815	0.654297
244	BAB1_0317	-0.231542	-0.155214	0.62252	0.250785	0.012245	0.226174	-0.0510647	-0.0608319	0.190288	0.13357	-0.000959589
1082	BAB1_1385	-0.0786357	-0.0612496	0.417166	0.0755111	0.0533549	0.244753	0.0593129	0.0578787	0.21912	0.0757187	-0.0023863
2549	BAB2_0983	0.0178227	0.130679	0.482347	0.143511	0.277466	0.45076	0.376218	0.240641	0.221697	0.280031	0.32316
2382	BAB2_0765	-0.322523	-0.271835	-0.200933	-0.310342	-0.210662	-0.0171689	-0.206566	-0.371393	-0.125244	-0.147149	-0.263781
1117	BAB1_1431	0.0232898	0.0922683	0.342564	-0.0557952	0.010181	0.397024	0.0988116	-0.0286478	0.105805	0.18931	0.189219
1718	BAB1_2170	-0.0735594	-0.071167	0.339943	0.0443434	0.00241327	0.228869	0.181808	0.0326141	0.164835	0.225416	0.207726
901	BAB1_1160	0.0396018	0.0355569	0.127667	-0.161307	-0.0563085	0.35124	0.201527	0.25276	0.217676	0.220846	0.264289
939	BAB1_1205	-0.217302	-0.174373	-0.0878757	-0.110272	-0.00169036	0.0893772	0.119172	0.215183	-0.0660097	0.0555803	0.208857
576	BAB1_0743	0.234533	0.228613	0.236512	0.0360931	0.178407	0.428034	0.45774	0.310731	0.336848	0.391417	0.444851
352	BAB1_0448	-0.0966894	-0.107423	0.176482	-0.031154	0.187076	0.297087	0.290816	0.100457	0.334549	0.421924	0.218365
867	BAB1_1121	-0.0331948	0.103795	0.217087	0.0279652	0.123785	0.387002	0.330702	0.314253	0.300286	0.258341	0.383047
604	BAB1_0783	-0.247649	-0.200064	0.284556	-0.0820579	0.153554	0.366701	-0.00368346	-0.341837	-0.116951	0.278546	0.0377702
1680	BAB1_2130	-0.254162	-0.215166	0.196989	-0.264388	-0.211634	0.358349	-0.00977961	-0.171842	-0.0333941	0.15834	0.0629286
218	BAB1_0282	-0.152732	-0.090874	0.260614	-0.0600466	0.217591	0.516282	0.395449	0.239493	0.277081	0.456014	0.471943
1372	BAB1_1759	-0.19345	-0.201338	0.392189	-0.134676	0.174821	0.506685	0.262832	-0.0251863	0.255622	0.371306	0.198947
1808	BAB2_0038	0.811992	0.677916	1.10107	0.468751	0.325703	0.943309	0.933149	1.21187	0.843352	1.29688	1.08985
1688	BAB1_2138	0.663003	0.77312	1.158	0.367459	0.344989	1.39936	1.06759	0.92116	1.03628	1.08766	1.26324
681	BAB1_0871	0.147042	0.282789	0.344423	0.108795	0.170864	0.364895	0.276724	0.247407	0.251321	0.280629	0.259328
277	BAB1_0354	0.208678	0.298785	0.411952	-0.000899315	0.0645848	0.347552	0.373338	0.27267	0.394441	0.283941	0.384878
12	BAB1_0014	-0.549749	-0.571124	-0.204971	-0.363354	-0.356132	-0.32959	-0.474982	-0.779283	-0.517631	-0.159645	-0.352212
1458	BAB1_1858	-0.149886	-0.0430964	0.381461	0.0846629	0.114659	0.148768	-0.0194053	-0.175434	-0.0423439	0.135852	0.000171108
1921	BAB2_0183	-0.168295	-0.179352	-0.135786	-0.160558	0.0310501	-0.221193	-0.137038	-0.475527	-0.244566	-0.0689705	-0.268782
2006	BAB2_0285	-0.182145	-0.403236	0.0389059	0.0963373	-0.131077	0.0381223	-0.287562	-0.258794	-0.423289	-0.291879	-0.069607
2252	BAB2_0596	-0.346041	-0.247058	0.538134	0.344017	0.292252	0.132087	-0.0191481	-0.157203	0.108917	-0.0324225	-0.00376604
2043	BAB2_0324	-0.312525	-0.293659	0.839294	0.220926	0.0827896	0.347126	0.0369944	-0.0987309	0.182033	0.302516	0.0915257
488	BAB1_0635	-0.212907	-0.149719	0.107566	-0.0157343	-0.204327	0.227015	0.0713421	0.158923	-0.0220513	0.134659	-0.0412903
53	BAB1_0067	-0.0278202	-0.09539	0.438436	0.0153637	0.25934	0.358249	0.203731	0.197028	0.367673	0.223298	0.260513
1889	BAB2_0145	0.0536241	0.166495	0.337881	0.0345991	0.0906776	0.28697	0.252517	0.00471738	0.242454	0.289952	0.1466
2557	BAB2_0991	-0.0688216	0.140464	0.505593	0.133389	0.0722238	0.444831	0.192076	0.119201	0.241652	0.33195	0.252052
1762	BAB1_2221	-0.492623	-0.179668	-0.935698	-0.470093	-0.261188	3.56351	-0.295573	0.731173	-0.573227	-0.0339106	0.0124269
667	BAB1_0856	-0.247407	-0.249809	0.0863809	0.0044257	-0.00280779	0.00849143	-0.0287454	-0.0536437	-0.120705	0.0747672	0.0831821
763	BAB1_0971	-0.216001	-0.192278	-0.102358	-0.437661	-0.0654375	0.520491	0.283164	0.202271	0.249881	0.319733	0.360576
796	BAB1_1027	-0.112516	-0.0535566	0.0898319	0.113062	0.209663	0.248768	0.328066	0.403702	0.267143	0.182661	0.317709
963	BAB1_1233	-0.00351093	0.123245	0.212271	0.00438151	0.156441	0.388594	0.272227	0.281162	0.13538	0.294049	0.273589
791	BAB1_1019	-0.0232426	0.0785482	0.175437	-0.104861	0.0653073	0.408268	0.315404	0.287456	0.213226	0.285384	0.338608
512	BAB1_0666	0.0473072	0.0861427	0.280945	0.0308883	0.0803816	0.267393	0.210718	0.201149	0.16238	0.22522	0.265821
1982	BAB2_0259	-0.197544	-0.222704	-0.228869	-0.270965	-0.106565	0.0576898	-0.0456612	-0.335401	0.113724	0.229649	0.115628
1772	BAB1_2232	-0.106132	-0.0878168	0.558238	0.0681552	0.166351	0.748342	0.440947	0.0198426	0.275252	0.563729	0.574847
1274	BAB1_1638	0.132019	-0.0800802	0.138166	-0.0400819	0.000498169	-0.00949603	0.015025	0.0291367	0.0249309	0.315942	0.100624
85	BAB1_0106	0.300677	0.204607	0.520772	0.0899552	0.228863	0.459927	0.23617	0.251696	0.426439	0.446543	0.415872
1346	BAB1_1729	-0.196931	-0.0461957	0.0940695	-0.311727	-0.0365133	0.346816	0.240656	0.0703223	0.0162565	0.321723	0.269676
1465	BAB1_1866	0.255661	0.224587	0.212595	0.0314445	0.094899	0.339509	0.227722	0.105833	0.257155	0.204923	0.338571
1557	BAB1_1982	0.0935061	0.226873	0.369592	0.0461511	0.0506367	0.422772	0.219731	0.204015	0.288915	0.291882	0.237166
2149	BAB2_0465	-0.148906	-0.211497	-0.022822	-0.182784	-0.16196	-0.106233	-0.375541	-0.414026	-0.270337	0.0569078	-0.260005
1394	BAB1_1787	-0.156076	-0.166823	0.48875	0.262422	0.180403	0.318983	0.135989	-0.106024	0.108776	0.220324	0.171833
785	BAB1_1011	-0.113474	-0.157268	-0.248325	-0.125454	-0.0350356	-0.176968	-0.179302	-0.368109	-0.310575	-0.10121	-0.151064
2180	BAB2_0506	0.30564	0.0601772	0.674604	0.485438	0.271604	0.210241	0.270583	0.146583	0.113513	0.151938	0.147279
670	BAB1_0859	-0.145377	-0.198887	0.17321	0.10546	0.0766712	0.0391832	-0.0732667	-0.110414	0.0090507	-0.0345097	0.017729
314	BAB1_0401	-0.0804288	-0.146718	0.276179	0.0907943	0.107923	0.0967454	-0.0101261	-0.0656201	0.0382628	0.0871491	-0.0177576
165	BAB1_0206	0.0175151	-0.0102874	0.522955	0.300082	0.215874	0.334349	0.295601	0.188367	0.523831	0.293203	0.389766
101	BAB1_0126	0.204973	0.285038	0.715281	0.322318	0.279535	0.613874	0.344283	0.427012	0.750679	0.383039	0.363036
137	BAB1_0169	0.0922382	0.111328	0.301689	-0.0158114	0.0982955	0.281444	0.172058	0.062663	0.23956	0.223198	0.116435
57	BAB1_0071	-0.0428827	0.132854	0.388134	0.118232	0.0421156	0.365042	0.21303	0.189665	0.287662	0.254414	0.199964
2700	BAB2_1178	0.056698	0.1567	-0.536402	-0.976599	0.236382	3.87931	0.351679	0.740511	-0.428828	-0.30664	0.706007
133	BAB1_0165	0.0379485	-0.07426	0.0341099	0.0860189	0.155402	0.113428	0.161835	0.0845739	0.0260995	0.156627	0.213676
1743	BAB1_2198	-0.221328	-0.0989944	-0.0606691	-0.389932	0.0135682	0.673422	0.218834	0.0204835	0.194426	0.431191	0.323001
1224	BAB1_1569	-0.0819192	-0.00109825	0.011776	0.0029361	0.0821555	0.0746421	0.163872	0.153294	0.107929	0.078964	0.149649
1774	BAB1_2234	0.00255818	0.0605433	0.391955	0.124353	0.534629	0.92839	0.636552	0.642098	0.464584	0.579932	0.709627
562	BAB1_0723	0.0175179	0.00171117	0.152087	-0.0530367	0.0599221	0.32661	0.23374	0.193326	0.185492	0.261638	0.275502
1978	BAB2_0251	0.00675911	-0.0149216	0.156837	-0.00568797	0.00801881	0.159151	0.0295437	0.0123148	0.0554262	0.156129	0.0677859
1097	BAB1_1406	-0.0191976	0.000375645	0.0892028	-0.0429029	-0.0028733	0.14504	0.0887328	-0.0844056	0.132147	0.129013	0.188842
2703	BAB2_1181	-0.142871	-0.120393	0.504035	-0.00105819	0.141749	0.705867	0.416206	-0.0116687	0.25446	0.54584	0.551489
1839	BAB2_0083	-0.126201	0.0178003	0.382849	-0.0300671	0.102989	0.516629	0.413208	0.237004	0.420284	0.444639	0.387213
809	BAB1_1041	0.220134	0.176047	0.530851	0.0487229	0.121439	0.483865	0.209126	0.341969	0.253645	0.33677	0.473871
1915	BAB2_0177	-0.233147	-0.193074	-0.130678	-0.274043	-0.147718	-0.0323777	-0.0399255	-0.131665	-0.164354	-0.0972243	-0.0799378
1655	BAB1_2102	0.0416336	0.0779694	0.00163615	-0.0749973	-0.0766087	0.0772941	0.0547344	-0.0706457	0.042248	0.0266419	0.0951769
1296	BAB1_1667	0.0434152	0.164172	0.49268	0.0384895	0.0295853	0.637625	0.275452	0.302739	0.41749	0.405686	0.366589
342	BAB1_0438	-0.187279	-0.0627706	0.223252	0.0331716	0.00137809	0.117035	-0.226958	-0.294995	-0.172496	0.00446496	-0.0996874
262	BAB1_0336	-0.082667	-0.0841981	0.313437	0.128414	0.108893	0.166271	0.0778704	-0.16938	0.0879465	0.11051	0.0505104
1745	BAB1_2200	-0.302889	-0.285374	-0.328686	-0.244862	-0.0793963	-0.295306	-0.379954	-0.561874	-0.493982	-0.229372	-0.36371
1644	BAB1_2090	-0.702114	-1.50279	0.0326992	-0.170358	-1.07676	-0.86775	-0.77884	-0.767206	-1.16684	-0.766797	-0.997499
2012	BAB2_0292	-0.318043	-0.314876	0.351633	0.175401	0.388854	-0.0448334	0.0648289	-0.226394	-0.0227325	0.124597	-0.0177379
1912	BAB2_0174	0.0360358	-0.00176469	0.305464	0.103373	0.134927	0.0889365	0.0718228	-0.00292909	0.0706353	0.147496	0.171169
1034	BAB1_1320	0.0696071	0.0350738	0.243829	0.146719	0.0942012	0.193707	0.124106	0.0915398	0.236361	0.161628	0.179804
2510	BAB2_0937	0.126091	0.258486	0.744278	0.235146	0.197731	0.699274	0.316856	0.329837	0.646362	0.433046	0.401622
240	BAB1_0313	0.105599	0.0901456	0.472344	0.0232675	0.155337	0.331645	0.228585	-0.0113805	0.345072	0.318716	0.330494
706	BAB1_0898	0.0327145	0.0843516	0.358095	0.0757246	0.119272	0.346413	0.177891	0.20788	0.223813	0.258429	0.242652
146	BAB1_0181	0.118561	-0.213162	-0.0549875	-0.0417245	-0.220234	0.390917	0.0449087	0.294399	0.0291958	0.0677188	0.330253
2320	BAB2_0678	-0.112536	-0.254422	-0.0141398	-0.0222975	0.0906579	-0.083165	0.025984	0.0127663	-0.0479829	0.0759159	0.134057
312	BAB1_0399	-0.0644416	-0.0258853	0.0445983	-0.184752	0.0136898	0.304775	0.241881	0.131967	0.239025	0.384561	0.337003
786	BAB1_1012	-0.174334	-0.125403	-0.0852085	-0.0350787	0.134448	0.0613677	0.243143	0.14888	0.128354	0.120831	0.169225
1763	BAB1_2223	-0.104226	-0.125436	0.337248	0.107719	0.310246	0.746964	0.46014	0.351424	0.187828	0.517376	0.429974
833	BAB1_1074	0.0509738	0.0357427	0.0709738	-0.0130632	0.052193	0.240646	0.151379	0.202654	0.130382	0.160861	0.240078
401	BAB1_0504	-0.0779994	-0.118758	0.0641946	-0.110005	-0.072399	0.0708898	-0.0873935	-0.0324245	-0.090813	0.0862331	0.00728567
2668	BAB2_1138	-0.220149	-0.235201	-0.19522	-0.342758	-0.212941	-0.0623954	-0.124774	-0.397271	-0.113701	-0.0739287	-0.0604913
1574	BAB1_2005	-0.026728	-0.0588917	0.215346	0.0502209	0.0318265	0.276547	0.164197	-0.0564938	0.0915884	0.180839	0.207257
2299	BAB2_0657	-0.155047	-0.0589552	0.255521	-0.089425	0.126208	0.477499	0.353472	0.193713	0.339818	0.388754	0.271483
1011	BAB1_1290	0.173878	0.148868	0.456188	0.284756	0.189672	0.438954	0.397271	0.412992	0.430264	0.422721	0.441859
1560	BAB1_1986	-0.0857428	-0.129206	0.122926	-0.258329	-0.0662701	0.309048	0.0495983	-0.0314734	0.0820362	0.245148	0.163686
56	BAB1_0070	0.143341	0.104918	0.1002	0.0263391	-0.0383105	0.236691	0.104416	-0.0252666	0.149992	0.214601	0.0786502
111	BAB1_0142	0.357261	0.376703	0.489188	0.286514	0.253745	0.594528	0.337607	0.380657	0.528643	0.353166	0.422169
1916	BAB2_0178	-0.0952455	-0.0335521	0.377351	0.0038956	0.0985611	0.234047	-0.167589	-0.487579	-0.177444	0.115651	-0.0255945
2487	BAB2_0909	-0.318457	-0.37367	0.514177	0.303816	0.26347	0.324233	0.0432495	-0.508196	-0.126601	0.168133	-0.105536
366	BAB1_0465	-0.139358	-0.260104	-0.208409	-0.139436	-0.139232	-0.103687	-0.203958	-0.25393	-0.160962	-0.139261	-0.195459
2330	BAB2_0689	-0.0519194	-0.0697296	0.00897824	-0.0325658	0.0227831	-0.0428549	-0.0446808	-0.132563	-0.18266	0.108581	-0.0532893
1793	BAB2_0022	-0.236391	-0.267347	0.0677823	-0.115072	-0.0654543	-0.203208	-0.215696	-0.214013	-0.198331	-0.186311	-0.075063
1903	BAB2_0164	-0.234832	-0.421595	0.855774	0.338463	0.165103	0.219842	-0.145341	-0.355207	-0.159258	0.0865193	0.166756
1338	BAB1_1719	-0.0458403	-0.112731	0.319869	0.114434	0.041509	0.20532	0.180296	0.0839811	0.267355	0.216053	0.126198
2341	BAB2_0702	0.14195	0.26073	0.47254	0.218534	0.207729	0.445845	0.350116	0.42118	0.465227	0.326319	0.314848
2594	BAB2_1033	-0.0741534	-0.0923481	0.100493	-0.0917828	-0.0731475	-0.00554586	-0.000380882	-0.0827762	-0.019246	0.028635	-0.0160591
925	BAB1_1188	-0.0323109	0.0827066	0.358689	0.0444056	0.0697464	0.383594	0.203121	0.162757	0.254485	0.265131	0.277396
145	BAB1_0180	0.171882	-0.227819	-0.386669	-0.503287	-0.228459	0.647812	0.138915	0.236597	0.0920732	0.156845	0.58433
1761	BAB1_2220	0.16725	0.372417	0.282084	0.484281	-0.0603413	1.57746	1.18942	1.39445	0.816591	1.01132	1.23726
632	BAB1_0816	-0.15668	-0.177412	-0.0971431	-0.273406	-0.076556	0.0436631	0.0157546	-0.0713446	-0.00290958	0.187333	0.103702
325	BAB1_0415	-0.0997146	-0.153954	-0.0930865	0.0131026	0.135011	0.161513	0.414258	0.391689	0.446294	0.181372	0.381722
2690	BAB2_1166	0.186171	0.148023	0.598892	0.413367	0.379812	1.58822	0.901287	0.871487	0.665008	0.732421	1.06657
144	BAB1_0179	-0.150316	-0.277929	0.560271	-0.203603	0.0937987	1.00147	0.773869	0.625814	0.900102	0.735617	0.716886
844	BAB1_1091	-0.185125	-0.216856	-0.0113755	-0.120471	-0.0698422	0.0641776	-0.069927	-0.0493735	-0.0606687	0.0692313	-0.0518521
1957	BAB2_0226	0.323783	0.246324	0.954541	0.401338	0.312368	0.972437	0.58765	0.489183	0.88658	0.885418	0.923991
1696	BAB1_2147	0.108092	0.25744	0.549915	0.248312	0.351959	0.57503	0.427841	0.225543	0.401988	0.475648	0.538641
1636	BAB1_2080	-0.295397	-0.148502	0.48754	-0.199656	0.032386	0.558094	0.44724	0.225681	0.555703	0.4028	0.238282
893	BAB1_1151	-0.0289692	-0.0218172	0.410031	0.0430892	-0.00416983	0.535587	0.256153	0.268371	0.367043	0.415085	0.345052
1705	BAB1_2157	0.00933916	-0.0511864	0.107287	-0.217565	0.00959508	0.293482	0.198771	0.0441707	0.145379	0.213898	0.197727
2203	BAB2_0533	-0.3051	-0.0673595	-0.231967	-0.430487	-0.460876	0.171977	-0.227607	-0.403361	-0.172951	0.0103241	-0.364379
2239	BAB2_0580	0.160596	0.214883	0.304962	0.1053	0.159577	0.293944	0.205674	0.18238	0.321034	0.227829	0.246574
1411	BAB1_1806	-0.128228	-0.0692676	0.169261	-0.0826437	-0.0593391	0.0444924	-0.213054	-0.330313	-0.146155	-0.0671484	-0.128981
990	BAB1_1260	-0.157576	-0.211812	0.199397	-0.024943	-0.017692	0.106531	-0.21323	-0.289626	-0.224737	-0.0309567	-0.203071
729	BAB1_0922	-0.191175	-0.299433	-0.238455	-0.131017	-0.128181	-0.181536	-0.290175	-0.35592	-0.178376	-0.0593628	-0.187586
936	BAB1_1201	-0.29152	-0.375511	-0.326928	-0.322866	-0.302365	-0.320812	-0.397471	-0.334774	-0.464111	-0.192825	-0.320914
308	BAB1_0391	-0.0100325	-0.0310351	0.304412	0.28665	0.112682	0.0283995	0.10642	0.141475	0.197755	0.115074	0.208855
1364	BAB1_1749	-0.178212	-0.244466	0.23236	0.00376501	-0.120763	-0.0329821	-0.1151	-0.180293	-0.108808	-0.00934192	-0.0201899
2682	BAB2_1155	-0.333002	-0.420105	0.720501	0.142072	0.30829	0.439521	-0.0309641	-0.328926	0.521612	0.289795	0.0651583
1611	BAB1_2054	0.0817937	0.245399	0.423442	0.0944874	0.164614	0.43035	0.34586	0.364954	0.513555	0.362867	0.264692
102	BAB1_0127	0.122224	0.0963648	0.613429	0.318946	0.342511	0.385428	0.200115	0.100942	0.503616	0.2492	0.0913318
924	BAB1_1187	-0.281902	-0.197748	0.171105	-0.120563	-0.0913327	0.140317	-0.00689273	-0.0796075	0.0467052	0.0661909	-0.0381033
1840	BAB2_0085	-0.0101386	-0.111108	-0.145181	-0.146291	-0.158871	0.00865522	-0.0916022	-0.00985209	-0.078105	-0.0268337	-0.022252
1768	BAB1_2228	0.0558243	0.297165	0.204891	0.410166	-0.169714	1.47299	1.10202	1.36612	0.725142	0.888791	1.13303
1734	BAB1_2187	0.110564	0.163535	0.480634	0.127856	0.602517	0.670937	0.678655	0.50451	0.474432	0.80422	0.920487
645	BAB1_0829	-0.137085	-0.0748678	-0.120574	-0.00125069	0.108878	0.107984	0.137321	0.173515	0.141486	0.0417278	0.0642824
1213	BAB1_1557	0.0123376	0.157922	0.223147	0.06946	0.206925	0.235299	0.204007	0.241765	0.203854	0.186594	0.346917
1997	BAB2_0275	-0.144137	-0.126694	0.15078	-0.104759	0.0134916	0.346208	0.311593	0.180638	0.291708	0.162256	0.281477
234	BAB1_0303	0.0353237	0.040445	0.197647	-0.0376726	-0.0611753	0.192099	0.250474	0.0743234	-0.00778394	0.320934	0.330806
1351	BAB1_1734	-0.0631874	-0.147318	0.281013	-0.0419907	-0.0818173	0.313846	0.10951	-0.0135678	0.140239	0.200278	0.265515
565	BAB1_0726	-0.312934	-0.192105	0.134148	-0.0876333	-0.056537	0.156403	0.109222	-0.133516	0.00128588	0.0643073	0.0586091
66	BAB1_0083	-0.323308	-0.395692	0.292542	-0.241638	-0.0403593	0.538273	0.370348	0.00921385	0.587058	0.406329	0.228658
25	BAB1_0030	-0.124043	-0.10602	0.224983	-0.0523018	-0.0999612	0.226931	0.0620025	0.124219	0.161287	0.20812	0.208035
1393	BAB1_1785	-0.222356	-0.283187	0.0146013	-0.48999	-0.0813431	0.254585	0.0756907	-0.0980265	-0.0670106	0.179332	0.0646209
407	BAB1_0510	0.103261	0.219146	0.347113	0.0543625	0.168386	0.467404	0.286061	0.233213	0.289503	0.249602	0.294036
7	BAB1_0008	0.0922597	0.202631	0.34533	0.0171785	0.0575608	0.543957	0.43805	0.434887	0.763791	0.422275	0.414304
411	BAB1_0514	-0.0244253	-0.185355	0.160021	-0.0254329	-0.122618	0.120922	-0.242297	-0.371847	-0.167295	0.00131647	-0.166183
1511	BAB1_1920	-0.309294	-0.346242	-0.0112175	-0.141294	-0.0810347	-0.11811	-0.330111	-0.352596	-0.270252	-0.170022	-0.329136
1700	BAB1_2151	-0.0664652	-0.232765	-0.077305	-0.0195654	0.00568628	-0.0465675	-0.21532	-0.234735	-0.156948	-0.0777129	-0.0719873
585	BAB1_0758	-0.358258	-0.399523	-0.407732	-0.372455	-0.294605	-0.382113	-0.51397	-0.476012	-0.606987	-0.227583	-0.411325
1232	BAB1_1579	-0.146798	-0.15848	0.416785	0.411254	0.260916	0.0325887	0.104088	0.105053	0.0616156	0.0279321	0.136659
1128	BAB1_1444	0.0767539	0.26032	0.67652	0.437901	0.268403	0.498036	0.329356	0.357423	0.396967	0.2794	0.315081
2553	BAB2_0987	-0.217571	-0.211292	0.309388	0.0820471	0.0467894	0.188588	0.00436657	-0.174853	0.151119	0.0870416	-0.0247815
1819	BAB2_0055	0.0813836	0.177172	0.526917	0.332522	0.265743	0.41018	0.256648	0.494122	0.440629	0.201139	0.244464
396	BAB1_0498	-0.0980357	-0.0631313	0.269253	0.0783093	0.113565	0.112839	0.0308885	-0.121036	0.265293	0.0356572	0.0450739
1986	BAB2_0263	-0.0336632	0.102791	0.363364	0.136929	0.190824	0.46865	0.146768	0.143601	0.274815	0.184815	0.255728
1181	BAB1_1515	-0.142997	-0.416855	0.505386	-0.0319483	0.180457	0.416787	-0.0852472	0.260142	-0.111515	0.275342	-0.206819
2699	BAB2_1177	0.177651	0.314172	0.0202876	0.273066	0.086899	1.01133	0.725964	0.908188	0.33598	0.521357	0.728648
2319	BAB2_0677	0.0958431	0.0373241	0.201153	0.0945136	0.233836	0.270377	0.26743	0.208242	0.262101	0.343921	0.44772
556	BAB1_0717	-0.180472	-0.306487	-0.0628652	-0.0261867	0.103705	0.263283	0.397209	0.289695	0.346449	0.262019	0.314131
603	BAB1_0782	-0.121968	-0.0204165	-0.059585	-0.11242	0.0525018	0.118272	0.0499107	0.113201	0.108158	0.096397	0.224673
716	BAB1_0908	-0.0334023	0.0608528	0.156038	-0.0347429	0.138802	0.461584	0.416446	0.334214	0.383838	0.382428	0.40515
615	BAB1_0797	-0.0786365	-0.0759086	0.0235294	-0.0830392	-0.0558565	0.037389	0.0651685	-0.0756516	-0.0565633	0.0276051	0.0563148
2580	BAB2_1015	-0.0956991	-0.120333	0.227401	-0.0269522	-0.00711585	0.345146	0.0816574	-0.0316372	0.179526	0.222836	0.196879
217	BAB1_0281	0.0477755	0.0218043	0.42603	0.132999	0.179107	0.493445	0.26706	0.0450259	0.25297	0.381418	0.306539
3	BAB1_0003	-0.0271293	0.028778	0.387658	-0.130769	0.238717	0.54681	0.522431	0.129408	0.495613	0.50498	0.397876
231	BAB1_0299	0.0701381	0.154854	0.624652	0.247052	-0.00223078	0.604923	0.431747	0.426889	0.635834	0.445999	0.416965
739	BAB1_0933	0.00886986	0.145544	0.241408	-0.0246157	0.0732434	0.37096	0.236168	0.174429	0.272091	0.296822	0.241474
1638	BAB1_2082	0.00323779	0.0335388	0.197567	-0.0489162	0.0237241	0.338742	0.176576	0.121087	0.167623	0.146211	0.188367
1567	BAB1_1994	0.0786724	0.124328	0.222551	-0.00790492	-0.00480713	0.312887	0.23479	0.277047	0.389683	0.193192	0.189979
1415	BAB1_1810	-0.198529	-0.258959	0.0998715	-0.154971	-0.101121	0.0372073	-0.391575	-0.547586	-0.299736	0.0281088	-0.20387
1716	BAB1_2168	-0.0993265	-0.00599164	0.163332	0.0962587	0.187885	0.0816364	-0.00236843	-0.120591	-0.0821342	0.126764	0.0198837
1747	BAB1_2202	-0.0389235	-0.551867	-0.063731	0.0385598	0.297128	0.0370111	-0.178762	-0.422189	-0.285091	-0.0232783	-0.203733
666	BAB1_0855	-0.278866	-0.247975	-0.181378	-0.151608	-0.0364461	-0.216644	-0.148803	-0.0367522	-0.455616	-0.161466	-0.0499196
1625	BAB1_2069	-0.236023	-0.309673	0.0666348	-0.0312024	-0.0804448	-0.152101	-0.14546	-0.123074	-0.163378	-0.102463	-0.113621
1121	BAB1_1437	0.137855	0.154837	0.559984	0.305039	0.147129	0.363647	0.167198	0.243048	0.222657	0.179194	0.189042
2327	BAB2_0685	-0.162702	-0.259282	0.28296	0.0842103	0.029657	0.135859	0.0492301	-0.231096	0.278886	0.162404	-0.0521691
2550	BAB2_0984	0.00764048	0.003264	0.412442	0.121548	0.0922322	0.363588	0.237602	0.292357	0.292649	0.176936	0.202695
188	BAB1_0239	-0.232716	-0.164534	0.366335	0.0893379	0.116223	0.132309	-0.0778043	-0.0861736	0.582531	-0.0365864	-0.0512209
1548	BAB1_1973	-0.0880121	0.0193605	0.319458	0.0288059	0.0572229	0.504494	0.169815	0.130286	0.180938	0.164501	0.109157
1163	BAB1_1495	-0.519458	-0.571553	-0.550172	-0.515232	-0.552974	-0.207885	-0.471408	-0.336937	-0.655738	-0.247724	-0.685086
892	BAB1_1150	0.133052	0.228365	0.219851	0.193489	0.13094	0.456531	0.368687	0.483851	0.181528	0.346737	0.459229
2032	BAB2_0312	-0.14141	-0.287794	0.0941741	-0.100688	0.125579	0.529208	0.49039	0.168035	0.49478	0.740937	0.58822
1694	BAB1_2145	-0.142241	-0.119196	-0.030326	0.0115943	0.0989	0.194427	0.253196	0.163696	0.231304	0.155707	0.16347
762	BAB1_0970	-0.191416	-0.00666535	0.208131	-0.047129	0.217344	0.37255	0.342534	0.259097	0.302416	0.276955	0.309456
684	BAB1_0874	-0.0738072	-0.0671655	0.110845	-0.157541	0.112821	0.373801	0.294033	0.231199	0.313723	0.324819	0.258368
1744	BAB1_2199	0.00500554	0.15366	0.757048	0.370228	0.603204	1.27767	0.562785	0.4691	0.379021	0.844009	0.896043
1114	BAB1_1428	0.0403011	0.0425179	0.764095	0.124622	0.287329	0.688654	0.277659	0.253104	0.433206	0.543663	0.672838
2535	BAB2_0963	-0.0117772	0.0375874	0.386373	0.0720158	0.127662	0.434231	0.203153	0.0434037	0.249559	0.395801	0.236126
1555	BAB1_1980	-0.0670505	-0.0641708	0.117688	-0.153736	0.0301072	0.298477	0.333312	0.0579174	0.322195	0.24611	0.150234
1544	BAB1_1968	-0.0770632	-0.187176	0.288799	-0.0359106	-0.237538	0.230654	-0.0606183	0.0931009	0.150498	0.0871472	0.130895
1194	BAB1_1533	-0.15867	-0.0517869	0.175243	-0.221769	-0.0917222	0.394521	0.170234	0.0127212	0.127496	0.249969	0.154972
831	BAB1_1072	0.0063229	0.103565	0.327487	-0.0556386	-0.0732401	0.537798	0.192856	0.130171	0.151013	0.240208	0.178875
1518	BAB1_1929	0.171957	0.244996	0.367474	0.158484	0.203207	0.432036	0.389078	0.317904	0.436698	0.282212	0.344217
1738	BAB1_2193	-0.15776	-0.257892	0.335213	0.185217	0.170046	0.374075	-0.41823	-0.588798	-0.715306	0.247786	0.0788534
2383	BAB2_0766	-0.476245	-0.549287	-0.313151	-0.398788	-0.290085	-0.304675	-0.420605	-0.570634	-0.550925	-0.34109	-0.432088
84	BAB1_0105	-0.263634	-0.581508	-0.177551	-0.014769	-0.117309	-0.272404	-0.435383	-0.40398	-0.16511	-0.209919	-0.243722
1790	BAB2_0019	-0.359501	-0.442748	-0.386892	-0.186306	-0.170484	-0.309878	-0.297845	-0.253632	-0.519713	-0.322306	-0.355819
2053	BAB2_0338	0.0701916	-0.176278	0.708829	0.325359	0.265453	0.480795	0.233432	0.1985	0.186152	0.310457	0.438474
1077	BAB1_1380	-0.189309	-0.0507762	0.403894	0.183376	0.00680937	0.179496	0.0961256	0.0909254	-0.0887639	0.0113065	0.0322585
1570	BAB1_1997	-0.0192888	-0.175342	0.25879	0.041978	0.0702004	0.189103	0.0514083	-0.0891593	0.192247	0.0868529	0.0745945
2223	BAB2_0558	-0.100552	-0.168636	0.207854	-0.0677573	-0.0799001	0.144436	-0.0431506	0.0687657	0.0498666	-0.0730656	-0.0900892
189	BAB1_0240	0.0892298	0.1903	0.56506	0.15305	0.246312	0.528671	0.120515	0.208342	0.828882	0.155462	0.111292
1996	BAB2_0274	0.237838	0.261489	0.486454	0.0590014	0.11131	0.53518	0.204021	0.0384201	0.349155	0.327247	0.314052
2293	BAB2_0651	-0.0648911	-0.219997	-0.0437502	-0.0236135	-0.129778	-0.0812772	-0.0829779	0.0453191	-0.110901	-0.0744994	-0.0638189
546	BAB1_0706	0.144625	0.310026	0.296928	0.0249567	0.148535	0.512546	0.451165	0.438147	0.370047	0.441379	0.496822
1140	BAB1_1464	-0.0965117	-0.269636	-0.0865321	-0.13061	-0.0325651	0.157954	0.0874113	0.0913415	0.079926	0.179812	0.170073
1288	BAB1_1657	-0.169382	-0.0965209	-0.0341788	-0.0974178	0.0546729	0.242632	0.315217	0.33997	0.271459	0.190831	0.226972
1614	BAB1_2058	-0.111223	-0.044866	0.105376	0.0238716	0.173695	0.184837	0.189327	0.176383	0.221224	0.159321	0.204246
1629	BAB1_2073	-0.262485	-0.183468	0.000974337	-0.198917	-0.0504168	0.23684	0.235997	0.10388	0.161495	0.212245	0.194039
2696	BAB2_1173	-0.164695	-0.0736021	0.463316	0.0701326	0.284432	0.928561	0.394428	0.122979	0.0696303	0.579633	0.465625
2437	BAB2_0837	-0.182916	-0.141383	0.540292	-0.149063	0.046005	0.467107	0.238983	0.0719812	0.423461	0.561598	0.49932
1583	BAB1_2016	-0.117146	-0.0885755	0.329404	-0.0703706	0.162107	0.474415	0.176548	-0.123982	0.207068	0.319726	0.161103
527	BAB1_0685	-0.0496885	-0.0491782	0.731447	-0.0594209	0.152286	0.585476	0.414454	0.198194	0.653092	0.499068	0.379632
2024	BAB2_0304	0.391965	0.434276	0.737711	0.582961	0.392356	0.664746	0.650588	0.615079	0.673316	0.687637	0.815415
1211	BAB1_1553	0.00684748	0.207981	0.211132	-0.0747072	0.0318995	0.415365	0.422441	0.276444	0.263037	0.360029	0.262078
665	BAB1_0854	0.193651	0.280265	0.367805	0.0346521	0.213652	0.548267	0.278438	0.34412	0.333437	0.306819	0.282672
2509	BAB2_0936	0.228296	0.229366	0.305624	0.120585	0.0971278	0.451013	0.422298	0.243874	0.47094	0.267879	0.29174
2692	BAB2_1168	-0.477884	-0.570502	0.0818036	-0.0252049	-0.161419	-0.0599737	-0.525587	-0.765264	-0.519571	0.0166381	-0.139311
2412	BAB2_0810	-0.318787	-0.14199	0.125232	-0.116279	-0.220143	0.0389091	-0.174773	-0.299524	-0.116735	0.0902744	-0.254384
166	BAB1_0207	0.0725354	-0.183999	1.09226	0.404995	0.444893	0.895642	0.0268455	-0.111456	0.344954	0.497283	0.411463
709	BAB1_0901	-0.317985	-0.427406	-0.31136	-0.313438	-0.251404	-0.377938	-0.343355	-0.276811	-0.364807	-0.256412	-0.323785
1666	BAB1_2114	-0.288366	-0.440371	-0.00991803	-0.094205	-0.112457	-0.0242146	-0.129752	-0.212453	-0.0554849	-0.110499	-0.0489338
2166	BAB2_0488	-0.0672293	0.0757932	0.714423	0.464151	0.333888	0.395331	0.10825	0.238428	0.200932	0.0908161	0.134965
2595	BAB2_1036	0.0089137	-0.00652655	0.475541	0.261182	0.0551381	0.281512	0.188547	0.129759	0.276035	0.114661	0.0974219
804	BAB1_1036	0.12565	0.15704	0.365455	0.199629	0.129472	0.349993	0.264453	0.398904	0.288094	0.181262	0.244714
33	BAB1_0038	-0.0256677	-0.0917525	0.194393	0.0353158	-0.0499828	0.186661	-0.0499702	-0.00146702	0.159112	-0.0786788	-0.0625112
2301	BAB2_0659	0.13945	0.185724	0.412353	0.0654184	0.10609	0.371401	0.238298	0.0731108	0.299435	0.22793	0.308655
526	BAB1_0683	-0.0881834	-0.238694	-0.0942412	-0.10284	-0.218166	-0.159287	-0.124834	0.0104733	-0.178189	-0.169667	-0.0769612
1525	BAB1_1939	-0.0456356	0.093586	0.0402085	-0.147872	-0.018602	0.340254	0.306859	0.239644	0.201332	0.261791	0.361639
1643	BAB1_2089	-0.131116	-0.137106	-0.103747	-0.109179	0.0507313	0.0346406	0.0758082	-0.0645063	-0.0390785	0.0970321	0.0974316
894	BAB1_1152	-0.298099	-0.28947	-0.036232	-0.113047	-0.0500962	0.251538	0.272121	0.277769	0.235964	0.167374	0.212472
795	BAB1_1026	-0.0361205	0.0267569	0.302023	0.150055	0.192881	0.349811	0.430281	0.246063	0.390846	0.277806	0.377425
873	BAB1_1130	-0.314235	-0.262228	-0.137577	-0.266646	-0.132584	0.0566255	0.0536272	-0.0384446	-0.0221586	0.0217561	-0.0337326
1771	BAB1_2231	-0.225316	-0.29569	0.250201	0.0136359	0.0426758	0.469927	0.199615	-0.0657326	-0.129262	0.404807	0.271865
2276	BAB2_0632	0.0449557	-0.0374916	0.778687	-0.0432088	0.0983914	0.71256	0.245284	0.116007	0.505661	0.52049	0.376997
462	BAB1_0583	0.0567865	0.0934773	0.488318	0.182536	0.239245	0.714233	0.381021	0.203486	0.387585	0.456076	0.454725
1154	BAB1_1484	-0.0481029	-0.059399	0.353787	-0.0508503	0.0518948	0.334968	0.320883	0.0768459	0.41215	0.344303	0.151565
1786	BAB2_0014	0.729002	0.755521	1.36761	0.629526	0.667054	1.01668	0.959889	1.27895	1.27131	1.14662	1.20365
2453	BAB2_0855	0.0357673	0.14721	0.0758952	-0.0426789	0.0519674	0.16252	0.140243	0.0451318	0.130983	0.138839	0.147101
1448	BAB1_1847	0.179263	0.21773	0.289207	-0.051243	0.0315848	0.497816	0.263457	0.205282	0.248008	0.33341	0.336944
863	BAB1_1116	0.307793	0.358978	0.411838	0.0913132	0.098536	0.414444	0.335388	0.351742	0.368102	0.322951	0.297331
1756	BAB1_2212	-0.207564	-0.186205	0.0340021	-0.186585	-0.069304	-0.0056825	-0.351972	-0.851017	-0.428528	0.176477	-0.0273361
181	BAB1_0228	-0.490746	-0.264048	-0.0435586	-0.129372	-0.194131	-0.0206424	-0.18284	-0.345416	-0.294023	-0.124211	-0.372547
1234	BAB1_1581	-0.0234293	-0.0103717	0.569489	0.314866	0.26838	0.517015	0.0193266	-0.138083	0.22601	0.298254	0.223564
377	BAB1_0477	-0.19569	-0.209194	-0.292559	-0.194326	0.0295999	-0.211068	-0.034019	-0.0999913	-0.232744	-0.0468672	-0.174364
239	BAB1_0312	-0.166922	-0.464719	0.187679	0.171186	0.0250051	-0.0796402	-0.116017	-0.185016	-0.0561634	-0.0984675	-0.0817803
493	BAB1_0641	-0.0927381	0.0039307	0.316378	0.197784	0.096349	0.150995	0.0135034	0.0237696	0.0450944	-0.0293242	-0.0137903
2507	BAB2_0934	-0.124719	-0.119805	0.387539	0.142627	-0.0343249	0.137732	0.116282	0.0194183	0.23364	0.155078	-0.00294386
1081	BAB1_1384	-0.25418	-0.253614	0.051809	-0.157542	-0.171102	-0.0728437	-0.0950385	0.0025523	-0.159647	-0.156086	-0.165789
186	BAB1_0237	-0.0385965	-0.0050345	0.0677246	-0.106565	-0.0288583	0.0529892	-0.0208801	-0.117438	0.0924011	-0.0327613	-0.0967927
114	BAB1_0146	0.10439	0.120406	0.250791	0.0571089	0.0603904	0.269867	0.0758946	0.0339912	0.202416	0.171582	0.124744
1870	BAB2_0122	-0.92449	-1.37525	-0.969247	-0.911467	-0.960339	-0.968992	-0.566163	-0.966542	-1.04927	-0.850539	-0.826028
1566	BAB1_1993	-0.0585088	0.12897	0.0297852	-0.22514	-0.0210551	0.40608	0.32071	0.290212	0.154147	0.200851	0.313922
2292	BAB2_0650	-0.207198	-0.247017	-0.273105	-0.248003	-0.0245039	-0.096227	0.0497307	-0.198241	0.00914121	0.121751	0.125516
1017	BAB1_1299	0.116295	0.217568	0.0367161	-0.192194	0.191291	0.607754	0.607372	0.416196	0.36973	0.513752	0.590726
644	BAB1_0828	-0.0688789	0.000624228	0.149894	0.0220322	0.145635	0.23295	0.181436	0.188764	0.242457	0.145651	0.125487
912	BAB1_1173	-0.0453136	0.0133839	0.327954	0.0856895	0.171626	0.493108	0.49706	0.46513	0.403242	0.468578	0.454034
2702	BAB2_1180	-0.271689	-0.236701	0.138949	-0.10666	0.0327387	0.463566	0.166718	-0.0749028	-0.114712	0.385018	0.282312
1029	BAB1_1315	0.0406371	0.0431534	0.387526	-0.0295906	0.0460154	0.344947	0.111225	0.0499486	0.230981	0.225228	0.225405
596	BAB1_0774	-0.0732065	-0.0486602	0.17603	-0.0573027	0.0283089	0.242029	0.0881862	-0.00158001	0.0679904	0.144851	0.126936
2539	BAB2_0968	0.0181422	0.155751	0.361343	0.0392412	0.136528	0.460328	0.366282	0.0997611	0.514235	0.450404	0.275369
750	BAB1_0950	0.143038	0.176315	0.276196	0.108712	0.120452	0.142779	0.215474	0.284981	0.244203	0.30347	0.30342
1027	BAB1_1313	-0.0386314	0.0658943	0.0701537	-0.0870844	0.0375048	0.159747	0.089851	-0.0194763	0.12019	0.128658	0.145449
673	BAB1_0862	0.032167	0.121288	0.18384	-0.103379	-0.0938369	0.415903	0.142283	0.132672	0.0819131	0.223529	0.180659
1569	BAB1_1996	0.281804	0.323759	0.331331	0.0499211	0.079836	0.39636	0.301922	0.31071	0.344295	0.277573	0.386043
320	BAB1_0410	-0.292995	-0.24775	0.0551579	-0.142301	-0.000148138	-0.189786	-0.376318	-0.668337	-0.427031	0.117071	0.0358081
298	BAB1_0378	0.000972799	-0.0476616	0.153976	0.106432	0.0661827	0.163401	0.043097	-0.0431389	0.108914	0.0993571	0.149549
167	BAB1_0208	-0.0889752	-0.245311	0.969626	0.409844	0.595445	0.794394	0.225594	-0.0555824	0.492463	0.447692	0.266388
1989	BAB2_0266	-0.45321	-0.498371	-0.431561	-0.208365	-0.150548	-0.443065	-0.228694	-0.280307	-0.438932	-0.162029	-0.296486
2052	BAB2_0337	-0.300153	-0.633103	0.648236	0.487024	0.335448	0.138338	0.201699	0.0402822	0.178088	0.105467	0.146494
1698	BAB1_2149	-0.13355	-0.0142364	0.361903	0.211756	0.0406722	0.0450322	0.0358677	0.0265108	0.0360969	-0.00684999	0.066825
1042	BAB1_1329	-0.00945408	-0.159183	0.510208	0.175278	0.0147484	0.237275	0.0245008	0.0774014	0.303617	0.158296	0.137981
1673	BAB1_2123	-0.0229556	0.277155	0.371412	0.11784	0.245768	0.414613	0.335897	0.16711	0.238629	0.386104	0.309607
621	BAB1_0804	-0.0376007	0.00812508	0.0706279	-0.148643	0.0456264	0.212853	0.0669757	-0.0880556	0.0606587	-0.0116944	-0.0669574
926	BAB1_1189	-0.0189444	-0.00142426	0.280143	-0.0362863	-0.0267438	0.286795	-0.032105	-0.153441	0.180312	0.129276	0.0390213
669	BAB1_0858	0.126637	0.053254	0.708675	0.223074	0.233618	0.435799	0.359283	0.29874	0.423999	0.409742	0.380481
1159	BAB1_1489	0.160714	0.305061	0.306552	0.0535981	0.24693	0.495943	0.457673	0.493716	0.335622	0.342486	0.546538
1767	BAB1_2227	0.030343	0.159395	0.552743	0.0545073	0.490681	0.687505	0.759819	0.917404	0.451422	0.958942	1.09592
2672	BAB2_1144	0.0578473	0.20079	0.0387907	-0.240896	0.0766487	0.500357	0.503022	0.387163	0.303928	0.43069	0.591463
808	BAB1_1040	-0.219114	-0.25217	0.131204	-0.023346	0.179312	0.387457	0.403219	0.309981	0.507929	0.312206	0.314472
384	BAB1_0484	-0.138138	-0.147544	0.100435	-0.126362	-0.0383237	0.207178	0.173304	0.254249	0.204105	0.250485	0.246741
2462	BAB2_0868	-0.419373	-0.315484	-0.190174	-0.360687	-0.213822	-0.0615772	-0.171899	-0.263884	-0.404983	-0.130223	-0.182586
1685	BAB1_2135	-0.11451	0.0177105	0.51605	-0.0337933	0.00627305	0.51901	0.209696	0.0354808	0.2635	0.346366	0.226085
1758	BAB1_2217	0.0795651	0.249664	0.604358	0.0805754	0.480017	0.88837	0.594082	0.0930995	0.334421	0.703328	0.912344
2406	BAB2_0804	0.231722	0.185548	0.528322	0.0888948	0.390671	0.609501	0.538833	0.304719	0.514241	0.474509	0.561691
521	BAB1_0677	0.362438	0.336284	0.48579	0.240951	0.276434	0.338656	0.319025	0.332162	0.387235	0.416578	0.389864
948	BAB1_1216	-0.0970847	0.0507108	0.135798	-0.119137	0.0931301	0.133256	0.0723301	0.0726667	0.130547	0.0999909	0.121507
1473	BAB1_1874	0.108146	0.296148	0.272901	0.00832827	0.120649	0.380904	0.24444	0.178479	0.145126	0.208523	0.249512
2363	BAB2_0740	0.346986	0.344455	0.432404	0.102257	0.11346	0.578389	0.437077	0.42435	0.533249	0.438487	0.378933
1755	BAB1_2211	-0.467359	-0.647036	-0.206276	-0.251529	-0.0935753	-0.440403	-0.736179	-1.28224	-1.1405	0.0303264	-0.290522
1317	BAB1_1696	-0.198657	-0.308735	0.235798	0.0146381	0.0189514	0.230612	-0.0946256	-0.281744	0.0942803	0.181793	0.0597095
1266	BAB1_1627	0.0181896	-0.0414891	0.324357	0.133656	0.158998	0.296322	0.0513774	-0.0325929	0.196983	0.12767	0.117926
1126	BAB1_1442	0.141474	0.336386	0.0318634	-0.0653494	0.0531903	0.239428	0.0567513	-0.430667	0.00327543	0.261298	0.301247
2402	BAB2_0791	-0.341122	-0.545019	-0.0866781	-0.12835	-0.200229	-0.220309	-0.218324	-0.300297	-0.264511	-0.18995	-0.245104
113	BAB1_0145	-0.0290895	0.0629447	0.416942	0.208812	0.0162125	0.273639	0.0602463	-0.028581	0.071797	0.127871	-0.0351764
1256	BAB1_1613	-0.155178	-0.0519791	0.669005	0.154822	0.0671932	0.429883	0.205612	0.104038	0.311056	0.245321	0.183096
1674	BAB1_2124	0.0346798	0.20739	0.256514	0.135269	0.20467	0.316444	0.268824	0.183568	0.147604	0.269981	0.256637
1084	BAB1_1387	-0.0439208	-0.0817068	0.0859231	-0.220311	-0.0201453	0.175939	-0.0107885	-0.078434	0.0534793	-0.0160701	-0.0567208
899	BAB1_1157	0.141882	0.233946	0.489023	0.00752233	0.110504	0.500655	0.196052	0.111897	0.232229	0.287345	0.322341
1041	BAB1_1328	0.00156375	-0.12053	0.713944	0.225604	0.0444779	0.425852	0.150102	0.0833022	0.31217	0.371989	0.328482
2307	BAB2_0665	0.127591	0.141896	0.206132	-0.0253402	-0.0131251	0.404382	0.397535	0.370816	0.288699	0.337061	0.36104
1193	BAB1_1532	-0.0392846	-0.0187399	0.090753	-0.0249172	0.146317	0.301628	0.433654	0.533162	0.0652494	0.332507	0.443755
950	BAB1_1218	0.137004	0.25566	0.134723	-0.0862626	0.127542	0.470596	0.376485	0.312597	0.283955	0.397352	0.433311
1323	BAB1_1703	-0.479775	-0.434458	-0.147041	-0.218036	-0.117175	-0.00814502	0.0421283	0.0130559	0.11566	-0.0285464	-0.0771608
1437	BAB1_1836	0.079394	0.342704	0.377937	0.099383	0.214594	0.676228	0.661872	0.607046	0.542081	0.51765	0.720095
2141	BAB2_0456	-0.0967246	-0.0576019	0.309174	0.0819352	0.157395	0.341842	0.116437	-0.0467291	0.0579883	0.260837	0.200481
1485	BAB1_1887	-0.0394697	0.00237064	0.245488	-0.023269	0.0167479	0.260515	0.12645	0.0421564	0.158285	0.20898	0.134478
1754	BAB1_2210	-0.0692049	0.0630638	0.463588	-0.0651276	0.295043	0.607564	0.406017	0.0233639	0.370633	0.545298	0.640355
1992	BAB2_0269	-0.213764	-0.18302	0.271822	-0.130301	0.205245	0.519744	0.328478	0.0104817	0.239467	0.423605	0.289202
1309	BAB1_1681	0.0652862	0.0402373	0.64021	0.0410566	-0.0854646	0.185402	0.158693	0.238002	0.340134	0.608707	0.54756
1742	BAB1_2197	-0.261426	0.0323856	0.193025	-0.566905	0.105524	0.113927	0.069367	-0.0975573	-0.0325275	0.227763	-0.177471
2132	BAB2_0447	0.072851	0.152914	0.206352	-0.0359568	0.0472255	0.303339	0.136739	0.0954487	0.0572435	0.171273	0.148526
1990	BAB2_0267	0.227359	0.153503	0.280752	-0.352038	-0.326906	0.61111	0.220937	0.104244	0.320839	0.36542	0.257241

## Sheet: Cluster 4 Enrichment
Enrichment FDR	nGenes	Pathway Genes	Fold Enrichment	Pathway	URL	Genes
0.0137242	6	7	6.01984	Amino sugar metabolic process	http://amigo.geneontology.org/amigo/term/GO:0006040	BAB1_0127	BAB1_0287	BAB1_0944	BAB2_0324	BAB2_0657	BAB2_0810
0.0151215	90	443	1.42682	Organonitrogen compound biosynthetic process	http://amigo.geneontology.org/amigo/term/GO:1901566	BAB1_0059	BAB1_0071	BAB1_0142	BAB1_0179	BAB1_0181	BAB1_0282	BAB1_0287	BAB1_0336	BAB1_0477	BAB1_0510	BAB1_0666	BAB1_0673	BAB1_0717	BAB1_0790	BAB1_0811	BAB1_0862	BAB1_0885	BAB1_0898	BAB1_0918	BAB1_0933	BAB1_0943	BAB1_0971	BAB1_1011	BAB1_1073	BAB1_1074	BAB1_1116	BAB1_1151	BAB1_1152	BAB1_1157	BAB1_1165	BAB1_1189	BAB1_1232	BAB1_1233	BAB1_1246	BAB1_1260	BAB1_1304	BAB1_1305	BAB1_1315	BAB1_1320	BAB1_1328	BAB1_1404	BAB1_1418	BAB1_1484	BAB1_1590
0.0365026	130	707	1.29139	Organonitrogen compound metabolic process	http://amigo.geneontology.org/amigo/term/GO:1901564	BAB1_0059	BAB1_0064	BAB1_0071	BAB1_0142	BAB1_0179	BAB1_0181	BAB1_0228	BAB1_0282	BAB1_0287	BAB1_0298	BAB1_0299	BAB1_0313	BAB1_0317	BAB1_0336	BAB1_0344	BAB1_0448	BAB1_0465	BAB1_0477	BAB1_0510	BAB1_0635	BAB1_0641	BAB1_0666	BAB1_0673	BAB1_0693	BAB1_0706	BAB1_0717	BAB1_0781	BAB1_0790	BAB1_0811	BAB1_0836	BAB1_0862	BAB1_0885	BAB1_0898	BAB1_0917	BAB1_0918	BAB1_0933	BAB1_0943	BAB1_0944	BAB1_0971	BAB1_1011	BAB1_1073	BAB1_1074	BAB1_1116	BAB1_1130
0.0137242	211	1218	1.21665	Cellular metabolic process	http://amigo.geneontology.org/amigo/term/GO:0044237	BAB1_0003	BAB1_0016	BAB1_0038	BAB1_0053	BAB1_0059	BAB1_0067	BAB1_0071	BAB1_0124	BAB1_0127	BAB1_0142	BAB1_0146	BAB1_0165	BAB1_0172	BAB1_0179	BAB1_0181	BAB1_0228	BAB1_0281	BAB1_0282	BAB1_0287	BAB1_0298	BAB1_0299	BAB1_0313	BAB1_0317	BAB1_0336	BAB1_0342	BAB1_0415	BAB1_0448	BAB1_0465	BAB1_0474	BAB1_0477	BAB1_0482	BAB1_0484	BAB1_0510	BAB1_0514	BAB1_0529	BAB1_0535	BAB1_0544	BAB1_0646	BAB1_0666	BAB1_0673	BAB1_0693	BAB1_0706	BAB1_0717	BAB1_0720
0.00129668	257	1487	1.21382	Metabolic process	http://amigo.geneontology.org/amigo/term/GO:0008152	BAB1_0003	BAB1_0016	BAB1_0038	BAB1_0053	BAB1_0059	BAB1_0064	BAB1_0067	BAB1_0071	BAB1_0124	BAB1_0127	BAB1_0142	BAB1_0146	BAB1_0165	BAB1_0172	BAB1_0179	BAB1_0181	BAB1_0228	BAB1_0281	BAB1_0282	BAB1_0287	BAB1_0298	BAB1_0299	BAB1_0303	BAB1_0313	BAB1_0317	BAB1_0336	BAB1_0342	BAB1_0344	BAB1_0415	BAB1_0448	BAB1_0465	BAB1_0474	BAB1_0477	BAB1_0482	BAB1_0484	BAB1_0504	BAB1_0510	BAB1_0514	BAB1_0529	BAB1_0535	BAB1_0544	BAB1_0635	BAB1_0641	BAB1_0646
0.0151215	213	1241	1.20542	Organic substance metabolic process	http://amigo.geneontology.org/amigo/term/GO:0071704	BAB1_0003	BAB1_0016	BAB1_0053	BAB1_0059	BAB1_0064	BAB1_0067	BAB1_0071	BAB1_0124	BAB1_0127	BAB1_0142	BAB1_0146	BAB1_0165	BAB1_0172	BAB1_0179	BAB1_0181	BAB1_0228	BAB1_0281	BAB1_0282	BAB1_0287	BAB1_0298	BAB1_0299	BAB1_0313	BAB1_0317	BAB1_0336	BAB1_0344	BAB1_0415	BAB1_0448	BAB1_0465	BAB1_0474	BAB1_0477	BAB1_0482	BAB1_0484	BAB1_0510	BAB1_0514	BAB1_0529	BAB1_0535	BAB1_0544	BAB1_0635	BAB1_0641	BAB1_0646	BAB1_0666	BAB1_0673	BAB1_0693	BAB1_0706
[truncated: 213 more columns]

## Sheet: Cluster 5
Position	Gene	WTC12	WT3OXO	BD	BC12	B3OXO	VD	VC12	V3OXO	VBD	VBC12	VB3OXO
2254	BAB2_0598	-0.00626999	0.090074	0.0693342	0.185794	0.0432977	-0.200797	-0.257558	-0.191609	-0.155665	-0.262491	-0.257965
279	BAB1_0356	0.158552	-0.188543	0.171119	0.144983	-0.0469426	-0.354869	-0.774845	0.0450236	-0.841658	-0.809574	-0.367778
472	BAB1_0599	-0.21519	-0.342336	-0.239251	-0.0747375	-0.245935	-0.239808	-0.333883	-0.180472	-0.200375	-0.193002	-0.354445
2291	BAB2_0649	-0.0152721	-0.064244	-0.239586	-0.0508335	-0.119773	-0.231728	-0.171435	-0.219751	-0.18733	-0.242673	-0.202784
2565	BAB2_0999	-0.21773	-0.269871	-0.572885	-0.263166	-0.331354	-0.587479	-0.656744	-0.52095	-0.517687	-0.498406	-0.438961
2401	BAB2_0790	0.0782314	0.306972	0.0439857	0.0671997	-0.156334	-0.248294	-0.0285907	-0.0744376	-0.23399	0.0172374	-0.0131295
2506	BAB2_0933	0.206208	0.0117108	-0.464856	-0.0289516	-0.238658	-0.725768	-0.615652	-0.246267	-0.905122	-0.629474	-0.501318
60	BAB1_0074	0.0731417	0.0201934	-0.0605838	-0.0421053	-0.0792785	-0.0126262	-0.14272	-0.0933364	-0.0981447	-0.122497	-0.206892
1398	BAB1_1791	0.0455237	0.119717	0.130045	0.160885	0.0497851	0.0314695	0.0391442	0.145257	0.015033	-0.0287826	0.0699465
2443	BAB2_0844	0.118775	0.104211	-0.473433	0.0116672	-0.0721132	-0.419081	-0.145549	0.000510787	-0.226239	-0.186135	-0.209997
1089	BAB1_1396	0.391645	0.23133	-1.55622	-0.167993	-0.397602	-1.53951	-0.917295	-0.32026	-1.12334	-1.26714	-1.01842
494	BAB1_0642	0.0426046	-0.103619	-0.652335	-0.112155	-0.24266	-0.491275	-0.349882	-0.252022	-0.308784	-0.371737	-0.330635
283	BAB1_0361	0.501006	0.329165	-0.243116	0.1733	-0.0909536	-0.328545	-0.247179	-0.176614	-0.24687	-0.298366	-0.197538
131	BAB1_0163	0.264559	0.291924	-0.924551	-0.48151	-0.43741	-0.371838	-0.737455	-0.324633	-0.855949	-0.732868	-0.648277
1421	BAB1_1818	-0.151066	0.225824	-0.964812	-0.436857	-0.279943	-0.653746	-0.596569	-0.463995	-1.1414	-0.600079	-0.572588
1464	BAB1_1865	0.100657	0.119869	-0.376047	-0.131437	0.0409283	-0.116992	-0.0519482	0.0605875	-0.164677	-0.0957191	-0.0197647
1917	BAB2_0179	-0.0744864	0.11053	-0.304466	-0.167999	-0.00254302	-0.380763	-0.398055	-0.26363	-0.351193	-0.250578	-0.164703
210	BAB1_0272	-0.226256	-0.18411	-0.812874	-0.41184	-0.201527	-0.244479	-0.330944	-0.207604	-0.460892	-0.186097	-0.131749
697	BAB1_0888	-0.0558844	-0.0377868	-0.962049	-0.038913	-0.0858669	-0.659673	-0.15138	0.166269	-0.392109	-0.47691	-0.305181
122	BAB1_0154	-0.307185	-0.415152	-0.783144	-0.332288	-0.206044	-0.530501	-0.335856	-0.353615	-0.41349	-0.401209	-0.359567
2440	BAB2_0840	-0.20835	-0.323333	-0.392669	-0.203647	-0.150494	-0.507155	-0.0631268	0.00774983	-0.210011	-0.201308	-0.232135
2573	BAB2_1008	-0.238471	-0.379328	-0.796853	0.0317571	-0.289131	-0.921854	-0.672005	-0.433136	-0.745355	-0.802486	-0.682705
1420	BAB1_1817	-0.16396	-0.328989	-0.723389	-0.0279325	-0.207262	-0.763167	-0.627234	-0.412911	-0.770109	-0.649673	-0.54873
1116	BAB1_1430	-0.111459	-0.107626	-0.359416	0.0366433	-0.078573	-0.373563	-0.227602	-0.157899	-0.318932	-0.270789	-0.234403
2326	BAB2_0684	-0.470713	-0.559802	-1.30719	-0.237308	-0.412369	-1.39909	-0.888965	-1.02806	-1.04652	-0.983923	-1.14828
412	BAB1_0515	-0.122651	-0.282655	-0.460585	-0.0836096	-0.125274	-0.469122	-0.295345	-0.320865	-0.362647	-0.419356	-0.421209
297	BAB1_0376	-0.337988	-0.487987	-0.703417	-0.13665	-0.279134	-1.08514	-0.65365	-0.572547	-0.668047	-0.74492	-0.731464
1731	BAB1_2184	-0.172532	-0.380563	-0.60551	-0.109001	-0.293165	-0.94725	-0.59493	-0.411913	-0.586822	-0.697072	-0.671024
196	BAB1_0250	-0.137768	-0.331307	-0.591377	-0.0248936	-0.140624	-0.744763	-0.475342	-0.316324	-0.467578	-0.568409	-0.481616
1455	BAB1_1855	-0.318212	-0.369725	-0.85081	0.0177161	0.0535171	-1.00552	-0.584578	-0.325125	-0.832637	-0.986781	-0.951185
2366	BAB2_0744	-0.653057	-0.82204	-1.21477	-0.248169	-0.562671	-1.11135	-0.854192	-0.904258	-1.00352	-0.827744	-0.914491
2455	BAB2_0857	-0.315389	-0.493714	-0.731476	-0.193138	-0.196227	-0.667637	-0.59987	-0.563598	-0.727939	-0.572348	-0.562726
2106	BAB2_0407	-0.117526	-0.214507	-0.254177	-0.00687054	-0.07968	-0.290933	-0.264384	-0.232519	-0.263417	-0.254404	-0.212306
2652	BAB2_1107	-0.146918	-0.262692	-0.460255	-0.0593526	-0.0863604	-0.364826	-0.261068	-0.372504	-0.293048	-0.349076	-0.327304
112	BAB1_0143	-0.00931451	-0.101955	-0.182749	0.0388182	0.044832	-0.143809	-0.150156	-0.195355	-0.153799	-0.227382	-0.185232
2393	BAB2_0779	-0.285434	-0.347557	-0.55759	-0.245215	-0.273814	-0.944025	-0.656674	-0.390596	-0.620055	-0.762388	-0.614322
2592	BAB2_1030	-0.137584	-0.196148	-0.615369	-0.118836	-0.272792	-0.925207	-0.627226	-0.404244	-0.595352	-0.676406	-0.617012
1067	BAB1_1366	0.227201	0.208454	-0.06153	0.316286	0.132386	-0.363635	-0.105831	0.0370596	-0.112115	-0.293783	-0.124682
2680	BAB2_1153	-0.103433	-0.0288291	-0.323943	0.0739829	-0.0498353	-0.522312	-0.312842	-0.19754	-0.357924	-0.434769	-0.312992
406	BAB1_0509	0.036893	0.0761258	-0.0422961	0.0989401	0.0352358	-0.119741	-0.0424749	0.00973239	-0.0771461	-0.10765	-0.0791818
425	BAB1_0530	-0.275089	-0.412519	-0.741706	-0.0579539	-0.211804	-0.941793	-0.783356	-0.321058	-0.791086	-0.840177	-0.810564
1044	BAB1_1333	-0.0749748	-0.158812	-0.289753	0.21906	0.00247901	-0.727772	-0.501117	-0.216971	-0.536968	-0.65848	-0.503311
445	BAB1_0565	-0.00151568	-0.0507076	-0.30958	0.0215983	0.0199301	-0.453691	-0.190144	-0.405866	-0.133884	-0.231942	-0.212002
1637	BAB1_2081	-0.415759	-0.410158	-0.58808	-0.0933521	-0.0629812	-0.58121	-0.0954313	-0.0188219	-0.212969	-0.361533	-0.497328
2598	BAB2_1039	0.0331505	-0.121727	0.0500798	0.228809	0.0985398	-0.206121	0.0619538	0.0106765	0.311751	-0.0620949	-0.0410504
2449	BAB2_0850	-0.114541	-0.0605353	0.032154	0.110671	-0.00443133	-0.513951	-0.552229	-0.497666	-0.52717	-0.440086	-0.649738
184	BAB1_0235	-0.274336	-0.260638	-0.252347	0.0407001	-0.0286138	-0.42978	-0.320331	-0.338811	-0.19485	-0.333241	-0.195465
389	BAB1_0490	-0.368663	-0.336105	-0.542383	-0.0411234	-0.141622	-0.542942	-0.18498	-0.118234	-0.323319	-0.388858	-0.387134
1561	BAB1_1987	0.0387441	-0.111483	-0.0324263	0.205237	0.0598715	-0.155435	-0.0177031	0.0716211	0.136336	-0.124114	-0.0306121
2305	BAB2_0663	-0.0905749	-0.116969	-0.182527	-0.014486	-0.125817	-0.190438	-0.22672	-0.15545	-0.289161	-0.253733	-0.180031
2186	BAB2_0513	0.261506	0.0792849	0.324455	0.444254	0.233879	-0.0887784	0.0316439	0.240145	0.0150692	-0.0829777	0.101694
2325	BAB2_0683	0.0254585	-0.273543	-0.388769	0.160052	-0.401566	-0.236436	-0.611667	-0.124649	-0.424604	-0.172729	-0.399703
1305	BAB1_1676	0.220806	0.12757	-0.45331	-0.00517538	-0.207072	-0.559587	-0.486048	-0.325333	-0.611934	-0.636727	-0.38971
1387	BAB1_1778	0.0404383	-0.0649115	-0.431193	-0.0475795	-0.171589	-0.522727	-0.437828	-0.269956	-0.505697	-0.365935	-0.252798
2665	BAB2_1131	0.210312	0.344503	0.0232035	0.384604	0.129115	-0.120363	0.0305655	0.090104	-0.0551327	0.11529	0.231811
453	BAB1_0573	0.414453	0.22019	-0.167517	0.0209329	-0.0798692	-0.145723	-0.101697	0.0340486	-0.310436	-0.222212	-0.0600289
492	BAB1_0640	0.164148	0.0860002	0.0319937	0.0587733	-0.00529766	0.0282644	-0.113361	-0.0512723	0.0270336	-0.140969	-0.101407
339	BAB1_0435	-0.103073	0.0292302	-0.020205	0.111681	0.0498006	-0.0654941	0.107815	-0.0282715	-0.0878478	-0.0159453	0.0261833
607	BAB1_0788	-0.0781534	-0.133917	-0.382573	-0.169549	-0.210083	-0.40677	-0.259161	-0.190941	-0.287537	-0.273767	-0.275736
584	BAB1_0757	0.320218	0.339082	-0.846178	-0.0561791	-0.230596	-0.830736	-0.600984	-0.0646101	-0.809003	-0.732195	-0.434287
1112	BAB1_1426	0.250928	-0.055348	-0.745184	-0.167839	-0.205759	-0.648397	-0.299908	-0.240069	-0.390442	-0.446315	-0.341977
2391	BAB2_0777	0.284518	0.299561	-0.641403	-0.18022	-0.261272	-0.695304	-0.582992	-0.459958	-0.531216	-0.593008	-0.59956
845	BAB1_1092	0.165713	0.182509	-0.129014	-0.00618139	-0.0454024	-0.0318448	-0.0411888	-0.0115614	-0.108006	-0.114148	-0.0203095
852	BAB1_1100	0.303616	0.414027	-0.192037	-0.0147902	0.0971079	-0.0510434	0.0526882	0.0180397	0.0395366	-0.0120377	0.0655854
753	BAB1_0953	-0.027248	-0.0560112	-0.37369	-0.171161	-0.138607	-0.202162	-0.145287	-0.0608578	-0.256653	-0.225802	-0.119294
1379	BAB1_1768	-0.03871	-0.0550161	-0.216746	-0.152091	0.0498766	-0.289901	-0.199696	-0.22846	-0.403474	-0.158256	-0.0153054
1689	BAB1_2139	-0.165076	-0.148781	-0.634214	-0.531907	-0.0963931	-0.262056	-0.18395	-0.341599	-0.582032	-0.197615	-0.156453
765	BAB1_0973	-0.147511	-0.177481	-1.05466	-0.0959681	-0.169846	-0.816497	-0.235819	0.0414305	-0.509628	-0.623552	-0.473606
2572	BAB2_1006	0.210187	0.140114	-0.0331106	0.181382	0.117893	0.0730251	0.279113	0.158122	0.202802	0.0996833	0.118608
94	BAB1_0116	-0.234627	-0.312449	-0.639683	-0.137284	-0.0518149	-0.473642	-0.0745761	0.0208098	-0.332034	-0.318173	-0.311722
1600	BAB1_2035	-0.224273	-0.447699	-0.500825	0.0920642	-0.0844977	-0.442886	-0.479089	-0.455057	-0.325015	-0.509918	-0.263849
1241	BAB1_1591	-0.548501	-0.581615	-0.872054	-0.195116	-0.288947	-0.836615	-0.394952	-0.333125	-0.360342	-0.630599	-0.66371
723	BAB1_0915	-0.0837498	-0.202349	-0.0102889	0.0965822	0.0361734	-0.108193	-0.0950701	0.0128597	0.0205402	-0.10586	-0.095147
851	BAB1_1099	-0.0961097	-0.182017	-0.319533	-0.069545	-0.139596	-0.319954	-0.381664	-0.186194	-0.51954	-0.390075	-0.298706
347	BAB1_0443	-0.193198	-0.242292	-0.104131	-0.0109457	-0.0462817	-0.296367	-0.282515	-0.133697	-0.262721	-0.292743	-0.157428
163	BAB1_0204	0.192629	0.160915	-0.0260937	0.346722	-0.0403069	-0.24935	0.0967912	0.292362	-0.0505997	-0.132286	0.182992
64	BAB1_0080	0.118165	0.0931163	-0.856874	-0.0299451	-0.340178	-1.02025	-0.831919	-0.455758	-0.85587	-0.984726	-0.780023
618	BAB1_0800	-0.183839	-0.34893	-0.866396	-0.37861	-0.43154	-0.984737	-0.990102	-0.690778	-0.958999	-0.695946	-0.752973
1874	BAB2_0127	-0.651577	-0.286899	-0.762542	-0.342236	-0.565844	-1.01427	-0.803224	-0.876961	-0.879068	-0.54185	-0.738135
1994	BAB2_0272	0.0853284	-0.196351	-0.418619	-0.358627	-0.404893	-0.589834	-0.483262	-0.396934	-0.821446	-0.510778	-0.405713
2123	BAB2_0436	0.21636	0.0575172	-0.0149336	-0.015443	-0.182461	-0.133613	-0.264712	-0.0262892	-0.0438895	-0.262577	-0.314449
1495	BAB1_1900	-0.164167	-0.149635	-0.140197	-0.028705	-0.0415682	-0.162314	-0.113394	-0.180203	-0.299184	-0.200239	-0.216448
929	BAB1_1192	-0.141492	-0.104908	-0.955509	-0.165861	-0.287205	-0.945033	-0.451914	-0.238597	-0.651081	-0.735349	-0.738334
1337	BAB1_1718	0.152828	0.230777	-0.696165	-0.0820148	-0.19114	-0.618167	-0.405275	-0.00177923	-0.50099	-0.52053	-0.302372
1543	BAB1_1967	-0.10937	-0.172944	-1.17352	-0.44163	-0.626858	-1.02668	-0.618404	-0.411388	-0.820727	-0.619853	-0.587591
419	BAB1_0524	0.174539	0.0700974	-0.66915	-0.326956	-0.364899	-0.653651	-0.606196	-0.640987	-0.660217	-0.521976	-0.472125
157	BAB1_0195	0.433798	0.450795	-0.69091	-0.199085	-0.312292	-0.518139	-0.440365	-0.195478	-0.598074	-0.384183	-0.322362
132	BAB1_0164	0.719718	1.09489	-0.50801	-0.0692611	0.0442685	-0.339418	-0.0470853	-0.0251852	-0.265156	-0.331091	-0.145395
180	BAB1_0227	0.368551	0.401008	-1.2872	-0.301814	-0.131547	-0.688998	-0.0776712	0.232268	-0.614256	-0.303962	0.0289927
2103	BAB2_0402	0.0722741	0.0531949	-0.197588	-0.0867189	0.0361492	-0.178965	-0.0199832	-0.137608	-0.239762	-0.0339474	0.0209735
1254	BAB1_1611	0.0141171	-0.0283758	-0.267299	-0.174101	0.018558	-0.105142	-0.122504	-0.148379	-0.134306	-0.0546792	-0.106452
942	BAB1_1209	-0.128431	-0.20877	-0.402758	-0.105913	-0.128888	-0.264319	-0.169987	-0.0568256	-0.267976	-0.279726	-0.150358
876	BAB1_1133	0.0278711	-0.0407018	-0.17723	-0.0180231	-0.0440561	-0.089827	0.12239	0.0719703	0.0206021	-0.0230372	-0.0226321
1668	BAB1_2116	-0.638178	-0.644213	-0.950816	-0.389105	-0.14503	-0.925082	-0.281933	-0.179914	-0.550088	-0.588429	-0.556736
337	BAB1_0433	0.00614326	0.00498945	-0.0475841	0.076022	-0.0126033	-0.152802	-0.0242956	-0.0276138	-0.131836	-0.0707689	-0.105381
1119	BAB1_1435	-0.248077	-0.411269	-0.509416	-0.113671	-0.148236	-0.503005	-0.187465	0.0277202	-0.132863	-0.312277	-0.30571
1172	BAB1_1506	-0.0758132	-0.141402	0.0364681	0.0912412	0.130919	-0.136623	-0.0473118	0.00143383	0.130393	-0.068988	-0.111238
1108	BAB1_1419	-0.27038	-0.318165	-0.353986	-0.130507	-0.115584	-0.505411	-0.427868	-0.359147	-0.555631	-0.408434	-0.386122
221	BAB1_0285	-0.182748	-0.233563	-0.0767753	0.136219	-0.0519591	-0.24308	-0.176908	-0.100949	-0.175646	-0.293445	-0.212088
890	BAB1_1148	-0.0672899	-0.164169	-0.196999	-0.0434264	-0.266774	-0.567389	-0.201131	-0.158123	-0.304366	-0.185469	-0.208489
2030	BAB2_0310	0.110964	0.184413	-0.442591	0.0090441	-0.292067	-0.772547	-0.672446	-0.536275	-0.637137	-0.712608	-0.650604
264	BAB1_0338	-0.164824	-0.318117	-0.410238	-0.241164	-0.218248	-0.507033	-0.520779	-0.489439	-0.525704	-0.420206	-0.514336
2343	BAB2_0708	-0.0484851	0.0600678	-0.119811	0.0388349	-0.0618965	-0.107718	-0.101047	-0.116051	-0.0806199	-0.0980777	-0.100444
250	BAB1_0323	0.256804	0.320561	0.0870457	0.222557	0.19099	0.00622108	0.165957	0.3191	0.16566	-0.077872	-0.00362615
1888	BAB2_0144	0.181499	0.346244	0.0974631	0.116769	-0.0954724	0.0219332	0.055681	0.215034	0.120167	0.0961424	0.0612852
988	BAB1_1258	-0.0445941	0.0617061	-0.0388199	0.279596	0.180085	-0.195792	-0.0213013	0.000937146	-0.192075	-0.157662	-0.264942
2386	BAB2_0770	-0.0599444	0.0153275	-0.488714	-0.047374	-0.129959	-0.543006	-0.235118	-0.171373	-0.341527	-0.342918	-0.268827
309	BAB1_0393	0.604269	0.750876	-3.68383	-0.547038	-1.0265	-3.30019	-1.86401	-0.578967	-2.78176	-2.47967	-1.61511
1197	BAB1_1536	0.274562	0.300311	-0.646289	-0.00954863	-0.0183542	-0.523322	-0.16619	-0.109791	-0.328073	-0.224905	-0.0482467
740	BAB1_0939	0.212459	0.182699	-0.310557	-0.0314813	-0.158413	-0.339247	-0.306772	-0.123663	-0.292483	-0.187481	-0.174227
466	BAB1_0590	0.0893829	0.164492	-0.483882	-0.276598	-0.333431	-0.312462	-0.368143	-0.261761	-0.499786	-0.340263	-0.279931
422	BAB1_0527	0.33453	0.596881	-0.442973	-0.0930425	-0.0696739	-0.361291	0.00410234	-0.0618449	-0.26355	-0.195304	-0.013287
2119	BAB2_0426	0.112223	0.0694677	-0.260651	-0.078847	-0.104898	-0.216385	0.031452	-0.163138	-0.217212	-0.107916	-0.0563722
1031	BAB1_1317	-0.0289913	0.00562618	-0.201044	-0.100114	-0.0506737	-0.211609	-0.126932	-0.212649	-0.285135	-0.108652	-0.073907
811	BAB1_1044	0.123477	0.116928	-0.997033	-0.498364	-0.135729	-0.431141	-0.309862	-0.290764	-0.643946	-0.344263	-0.327408
654	BAB1_0838	-0.0842989	-0.0673511	-0.357029	-0.0935615	-0.0330774	-0.362687	-0.134654	-0.0209793	-0.212057	-0.252912	-0.136217
398	BAB1_0501	-0.0268481	-0.126874	-0.306716	-0.0963782	-0.0975765	-0.182674	-0.0293969	-0.0513731	-0.0969639	-0.170332	-0.203077
1659	BAB1_2107	-0.322615	-0.278781	-0.478953	-0.301504	-0.13608	-0.376054	-0.135125	-0.11022	-0.283735	-0.164523	-0.15025
1396	BAB1_1789	-0.0750416	0.0483041	-0.0542991	0.193773	0.039932	-0.275309	-0.0512972	-0.0353617	-0.103689	-0.218566	-0.0937869
1059	BAB1_1354	-0.206383	-0.392638	-0.599174	-0.135456	-0.158613	-0.604104	-0.237505	-0.123194	-0.173773	-0.315161	-0.434178
395	BAB1_0497	-0.104345	-0.170681	0.0722628	0.159362	0.148961	-0.135172	-0.119539	-0.067923	0.0620225	-0.138767	-0.059825
1098	BAB1_1407	-0.23484	-0.20546	-0.285165	0.0718416	-0.0469908	-0.468427	-0.416563	-0.318386	-0.672919	-0.525568	-0.475105
456	BAB1_0577	0.117331	0.0839412	0.526828	0.482795	0.5122	-0.386671	-0.130595	-0.0633774	-0.277505	-0.471663	-0.359555
2629	BAB2_1080	-0.0886258	-0.203876	-0.134892	-0.059856	-0.188057	-0.223197	-0.187768	-0.119925	-0.175903	-0.217092	-0.165255
1376	BAB1_1763	0.203778	0.170539	-0.270683	0.157621	-0.0222046	-0.483191	-0.441813	-0.307459	-0.471369	-0.460864	-0.463406
437	BAB1_0546	0.106617	-0.234826	-0.494051	-0.162837	-0.118953	-0.656804	-0.64985	-0.631003	-0.654542	-0.410515	-0.494458
1675	BAB1_2125	0.173826	0.258709	-0.139895	0.173675	-0.0261912	-0.142503	-0.107505	-0.0312435	-0.114615	-0.119472	-0.135046
542	BAB1_0702	0.156294	0.0362983	-0.363467	-0.00570061	-0.0231661	-0.326432	-0.176036	0.113928	-0.176689	-0.393699	-0.298729
1714	BAB1_2166	0.172685	0.317214	0.0919544	0.0692133	0.00476534	0.0260783	0.0266614	0.238945	0.187086	0.0118668	-0.00993334
1166	BAB1_1498	-0.310876	-0.290965	-0.343928	-0.177259	-0.18509	-0.364028	-0.23399	-0.294402	-0.414142	-0.359805	-0.417517
2093	BAB2_0388	-0.0532185	-0.0136164	-0.609343	-0.129436	-0.104363	-0.661378	-0.337407	-0.251341	-0.464754	-0.438428	-0.453956
560	BAB1_0721	-0.192634	-0.0794394	-0.797166	-0.247217	-0.293733	-0.605772	-0.487678	-0.379088	-0.601698	-0.574725	-0.466459
934	BAB1_1199	0.154955	0.168526	-0.670476	-0.151723	-0.0936373	-0.426841	-0.221288	-0.0387242	-0.270033	-0.257965	-0.126503
2102	BAB2_0400	0.394622	0.529857	-1.09255	-0.255892	-0.445178	-1.43588	-0.992346	-0.587137	-0.963026	-0.744534	-0.791185
896	BAB1_1154	0.0206011	-0.157971	-0.516214	-0.302048	-0.23091	-0.526595	-0.532491	-0.215949	-0.596049	-0.376844	-0.405925
1220	BAB1_1565	0.367282	0.504664	-0.307428	0.0476238	0.0553008	-0.0664389	0.0603536	0.0889237	-0.118373	-0.0980974	0.0559142
480	BAB1_0625	0.368988	0.281205	-0.307835	0.0678614	0.246783	-0.0864656	-0.0245145	-0.27643	-0.188225	-0.0353554	-0.171575
2266	BAB2_0617	0.126145	0.0319835	-0.136082	-0.0334789	0.0889286	-0.228876	-0.0664398	0.0619708	-0.158106	-0.119176	0.0296642
571	BAB1_0737	0.108116	0.131396	-0.48995	-0.271065	0.083464	-0.144288	-0.0374539	-0.0929328	-0.286324	-0.00544985	-0.0739539
829	BAB1_1069	-0.183097	-0.150811	-0.457458	-0.0402075	-0.0825954	-0.530651	-0.239196	-0.00749622	-0.327527	-0.390762	-0.277507
235	BAB1_0304	-0.0793211	-0.172447	-0.660238	-0.135337	-0.149527	-0.525164	-0.163046	-0.143586	-0.256867	-0.481727	-0.510488
1899	BAB2_0160	-0.397744	-0.38908	-0.603671	-0.320001	-0.224768	-0.4282	-0.263151	-0.175376	-0.355039	-0.248367	-0.266398
1062	BAB1_1357	-0.198792	-0.24457	-0.240764	-0.064576	-0.135495	-0.388901	-0.228819	-0.246082	-0.280674	-0.166893	-0.216703
134	BAB1_0166	-0.542874	-0.762868	-1.3444	-0.0812519	-0.245791	-1.25065	-0.207654	0.128192	-0.258314	-0.730543	-0.643431
1586	BAB1_2019	-0.188462	-0.158745	-0.166835	0.0394816	-0.0358702	-0.256077	-0.248706	-0.118984	-0.0808146	-0.233024	-0.234753
830	BAB1_1070	-0.591713	-0.650388	-0.68751	-0.463128	-0.526562	-0.804694	-0.819591	-0.697336	-0.964395	-0.786153	-0.873914
1235	BAB1_1583	-0.0247557	-0.0323071	0.117213	0.361819	0.248942	-0.199054	-0.080657	0.0231423	-0.282465	-0.336349	-0.269832
1602	BAB1_2037	0.209748	0.0350363	-0.0218534	0.0960999	-0.0293423	-0.0882703	-0.118184	0.200972	0.0518615	-0.0821723	0.0520695
2410	BAB2_0808	0.208983	0.133293	-0.5304	0.00231976	-0.0960098	-0.691718	-0.727607	-0.525296	-0.768259	-0.715233	-0.689218
1690	BAB1_2140	0.00945159	-0.084807	-0.281361	-0.0521733	-0.162426	-0.357813	-0.430871	-0.386306	-0.433784	-0.348613	-0.295184
182	BAB1_0230	-0.0550207	0.132361	-0.62456	-0.0347586	-0.32946	-0.676636	-0.442223	-0.28328	-0.491542	-0.514594	-0.48488
378	BAB1_0478	0.481713	0.493749	0.108709	0.370075	0.341992	-0.0160461	-0.000294802	0.177555	0.0536714	-0.0849073	-0.139597
121	BAB1_0153	0.173639	0.0843494	-0.104505	-0.04718	-0.131991	-0.054197	-0.126185	-0.0134796	-0.0111592	-0.154928	-0.100043
1191	BAB1_1529	-0.00168167	-0.139602	-0.294411	-0.0119805	-0.0900877	-0.0691648	-0.0511269	-0.0727808	-0.305095	-0.17413	-0.124741
15	BAB1_0018	-0.196078	-0.230702	-0.712813	-0.163469	-0.332002	-0.724253	-0.385251	-0.303267	-0.452586	-0.421358	-0.41059
1151	BAB1_1481	0.0846815	0.0187709	-0.983875	-0.168049	-0.0901586	-0.6047	-0.336552	-0.156595	-0.511537	-0.498288	-0.236707
879	BAB1_1136	0.17853	0.0107579	-1.23973	-0.211309	-0.225588	-1.00912	-0.48169	-0.226444	-0.537361	-0.572375	-0.385083
1012	BAB1_1291	0.0825201	-0.0213528	-0.338479	-0.173414	-0.242574	-0.252942	-0.242621	0.012932	-0.322348	-0.218666	-0.190409
1494	BAB1_1899	-0.0238874	-0.176659	-0.542439	-0.379273	-0.284804	-0.600568	-0.551117	-0.389256	-0.674875	-0.470442	-0.470229
2104	BAB2_0403	0.236445	0.290309	-0.45736	-0.0826634	-0.0151973	-0.277781	-0.135071	-0.135986	-0.310236	-0.300897	-0.0635299
2055	BAB2_0341	0.133976	0.00668234	-0.732609	-0.257311	-0.0244532	-0.491012	-0.261038	-0.588677	-0.410186	-0.267223	-0.390567
1608	BAB1_2046	0.163138	0.31614	-0.737223	-0.150908	-0.306124	-0.970981	-0.77621	-0.0239707	-0.46666	-0.573381	-0.0590993
2270	BAB2_0621	-0.0782949	-0.111281	-0.639351	-0.393631	-0.131345	-0.409768	-0.252532	-0.332953	-0.425775	-0.255758	-0.252622
600	BAB1_0779	-0.269147	-0.402466	-0.784769	-0.162016	-0.144434	-0.749256	-0.450316	-0.189995	-0.456932	-0.557721	-0.489545
1605	BAB1_2040	-0.0851979	0.179364	-0.497073	-0.113895	0.107047	-0.320296	0.151782	0.105584	0.0200356	-0.154898	-0.230084
1418	BAB1_1814	-0.125559	-0.132389	-0.484879	-0.194769	-0.0575329	-0.245121	0.0197303	0.0718319	-0.0639083	-0.0656914	-0.174565
54	BAB1_0068	-0.402531	-0.628237	-0.645521	-0.0407028	-0.235999	-0.929457	-0.68234	-0.748233	-0.663244	-0.565858	-0.52246
14	BAB1_0017	-0.618913	-0.662929	-1.0345	-0.230323	-0.309638	-1.04927	-0.368017	-0.28093	-0.449948	-0.649393	-0.662405
247	BAB1_0320	0.111765	0.133772	0.09171	0.333838	0.218137	-0.160765	0.0102902	0.119545	0.162472	-0.0916425	-0.0740604
1212	BAB1_1556	-0.101548	-0.206733	-0.165456	0.0981501	-0.179355	-0.363895	-0.514882	-0.485752	-0.420293	-0.295402	-0.348363
1147	BAB1_1471	-0.138562	-0.186552	-0.0795185	-0.0367875	-0.0416345	-0.284204	-0.232929	-0.127141	-0.27481	-0.358974	-0.382413
956	BAB1_1224	-0.103898	-0.147598	-0.20193	-0.137159	-0.213864	-0.278542	-0.263883	-0.160924	-0.181035	-0.225784	-0.200607
2409	BAB2_0807	0.227572	0.0562765	-0.365604	0.121648	-0.0621942	-0.39343	-0.312987	-0.175125	-0.289268	-0.429055	-0.29429
727	BAB1_0919	0.0443977	-0.109237	-0.328013	-0.0865907	-0.27252	-0.474223	-0.467816	-0.380332	-0.507039	-0.404849	-0.417996
2303	BAB2_0661	0.00673402	0.0658376	-0.179278	-0.0390861	-0.0776816	-0.15617	-0.108743	-0.158489	-0.209837	-0.175009	-0.183192
1177	BAB1_1511	-0.0200536	0.0322263	-0.459107	-0.127874	-0.133001	-0.444283	-0.471262	-0.241748	-0.57564	-0.525359	-0.51484
2547	BAB2_0979	0.184067	0.199106	-0.232079	-0.029264	-0.0417457	-0.0476842	-0.121324	0.158533	0.0409165	-0.1383	-0.153175
2021	BAB2_0301	0.0125847	0.0651206	-0.0883885	0.0868187	-0.00863634	-0.00785691	0.0468637	0.124352	-0.0317034	-0.0538103	-0.0199596
459	BAB1_0580	-0.0586071	-0.170577	-1.55655	-0.282405	-0.295141	-1.55116	-0.668217	-0.355868	-0.90139	-0.950976	-0.889502
2041	BAB2_0322	0.031505	-0.0389875	-1.18888	-0.179062	-0.232699	-0.830834	-0.4008	-0.180862	-0.632979	-0.615816	-0.481554
200	BAB1_0259	-0.116667	-0.14118	-0.450472	-0.267986	-0.214313	-0.674052	-0.235354	-0.343839	-0.386692	-0.450541	-0.446075
1319	BAB1_1699	0.315074	0.305029	-0.40261	0.118273	-0.101125	-0.330494	-0.0880186	0.34101	-0.244653	-0.293489	-0.00880772
284	BAB1_0362	0.278623	0.0966416	-0.468577	-0.0441217	-0.139792	-0.278945	-0.28602	-0.216852	-0.515251	-0.344557	-0.329096
442	BAB1_0560	0.153119	0.153268	-0.233286	-0.13263	-0.0912213	-0.145537	-0.0107445	-0.00159225	-0.197119	-0.0459179	-0.117832
778	BAB1_0998	0.121376	0.0515215	-0.594651	-0.163115	-0.0888663	-0.527242	-0.382175	-0.363129	-0.395987	-0.385275	-0.4466
1189	BAB1_1527	0.310028	0.374269	-0.17493	0.0895064	0.0559373	-0.0715834	-0.0981468	0.0791569	-0.211658	-0.11268	0.16337
2405	BAB2_0803	0.662567	0.381425	-0.296402	0.720301	0.933605	0.423999	0.0520998	0.0694614	0.219517	0.42247	0.406988
692	BAB1_0883	-0.287492	-0.40716	-1.09018	-0.011397	-0.137058	-1.02131	-0.416893	-0.145469	-0.431369	-0.65344	-0.552996
2670	BAB2_1142	-0.0333161	0.0347688	-0.408448	-0.0253347	-0.173827	-0.332042	0.0301573	0.012416	0.0365801	-0.151727	-0.351335
350	BAB1_0446	-0.291342	-0.281027	-0.782323	-0.416897	-0.283741	-0.42096	0.0156979	0.0546054	-0.204159	-0.165561	-0.21214
1395	BAB1_1788	-0.155693	-0.29392	-0.293416	-0.0621194	-0.202137	-0.470083	-0.318646	-0.297787	-0.398559	-0.361863	-0.396327
2171	BAB2_0493	-0.231593	-0.260411	-0.246908	0.467817	0.319533	-0.332606	0.0666928	0.106265	-0.0755678	-0.219501	-0.0513736
1066	BAB1_1365	-0.0973158	-0.157498	-0.0783758	0.226395	0.0713274	-0.393661	-0.170307	-0.209775	0.00560268	-0.229371	-0.289197
428	BAB1_0533	-0.133341	-0.318917	-0.326083	-0.015402	-0.221824	-0.44525	-0.478295	-0.451319	-0.468358	-0.36682	-0.423548
2156	BAB2_0473	-0.140263	-0.364572	-0.175885	-0.00732464	0.140884	-0.363924	-0.417681	-0.366298	-0.48405	-0.475178	-0.531009
1287	BAB1_1656	0.0125172	-0.167096	-0.222953	-0.0850342	-0.273926	-0.415346	-0.382934	-0.113347	-0.12713	-0.360565	-0.361025
1301	BAB1_1672	0.0449966	-0.147812	-0.497169	-0.00342197	-0.156759	-0.531789	-0.480639	-0.321297	-0.450785	-0.494847	-0.391894
2267	BAB2_0618	0.117114	0.000429632	-0.288419	0.153623	-0.0104695	-0.40734	-0.461109	-0.309375	-0.347965	-0.324933	-0.259358
326	BAB1_0416	-0.0887788	0.0455177	-0.278401	-0.0674645	-0.155425	-0.443694	-0.320472	-0.241228	-0.456148	-0.317352	-0.354842
82	BAB1_0103	-0.13931	-0.182035	-0.390454	-0.256818	-0.266003	-0.406024	-0.533378	-0.277487	-0.394059	-0.494059	-0.486465
1580	BAB1_2013	0.205269	0.168966	-0.153543	-0.0198112	-0.0748132	-0.145533	-0.051884	0.011911	0.0511981	-0.16257	-0.198964
834	BAB1_1075	-0.06602	-0.0393695	-0.141501	0.0432401	0.029076	-0.137695	0.00175848	0.17886	-0.175262	-0.156745	-0.0164263
130	BAB1_0162	-0.486085	-0.65763	-1.96434	-0.427894	-0.533969	-1.78974	-0.955423	-0.732795	-1.1958	-1.10671	-1.23859
1681	BAB1_2131	0.111788	0.161226	-0.233388	-0.000205221	0.0281525	-0.238369	-0.0646192	0.0161837	-0.117734	-0.1633	-0.0327996
2642	BAB2_1097	-0.328016	-0.343569	-0.684425	-0.529897	-0.473804	-0.798821	-0.50448	-0.542004	-0.659942	-0.547222	-0.614097
885	BAB1_1142	0.613387	0.424458	-0.81454	-0.23796	-0.170393	-0.610623	-0.222106	0.39942	-0.370666	-0.366272	-0.0494942
2583	BAB2_1020	-0.0393761	-0.187957	-0.646187	-0.3274	-0.284279	-0.416741	-0.439308	-0.367506	-0.546181	-0.497488	-0.46321
2071	BAB2_0360	0.152098	0.214807	-0.537376	-0.260524	-0.0935646	-0.27116	-0.0907283	0.0251428	-0.281488	-0.113204	-0.246703
1649	BAB1_2095	0.134735	-0.0272903	-0.746203	-0.402198	-0.141969	-0.614685	-0.553706	-0.546111	-0.695919	-0.539627	-0.510591
530	BAB1_0688	0.0346939	0.107186	-0.129716	0.00593326	-0.0522338	-0.0983249	-0.0856204	0.00142452	-0.223848	-0.0511047	-0.0189694
800	BAB1_1032	-0.0988112	-0.260729	-0.354627	-0.0660297	0.0238318	-0.248299	-0.268884	-0.266276	-0.268676	-0.163307	-0.172641
179	BAB1_0222	-0.17942	-0.344781	-0.777522	-0.0952117	-0.178108	-0.833859	-0.218467	0.0468667	-0.394401	-0.490816	-0.448552
1692	BAB1_2142	-0.263796	-0.204839	-0.545345	-0.142525	-0.236914	-0.52642	-0.0733581	-0.196238	-0.113948	-0.22088	-0.423407
2356	BAB2_0731	-0.0703746	-0.0143214	-0.921977	-0.223111	0.0778191	-0.246488	0.223955	0.263278	-0.130795	-0.0926403	0.09549
2157	BAB2_0474	-0.17887	-0.328514	-0.295529	-0.0146175	-0.122735	-0.46729	-0.366134	-0.355552	-0.470901	-0.45794	-0.418403
2131	BAB2_0446	-0.29855	-0.331454	-0.347531	0.115777	0.0303856	-0.457826	-0.17883	-0.184083	-0.210475	-0.267558	-0.183566
187	BAB1_0238	-0.359997	-0.281956	-0.161721	0.149172	-0.0359194	-0.689907	-0.451147	-0.450634	-0.127392	-0.549189	-0.633424
2354	BAB2_0725	-0.0806172	-0.152377	-0.285275	0.0216978	-0.150912	-0.292212	-0.431636	-0.321971	-0.443651	-0.354019	-0.379613
376	BAB1_0476	-0.24939	-0.369747	-0.21122	0.0586717	0.0535506	-0.474254	-0.42938	-0.322656	-0.331725	-0.597701	-0.477876
1342	BAB1_1725	0.252384	0.251216	-0.0951883	0.26084	0.0893349	-0.11496	0.0587201	0.366987	0.238565	-0.0868016	0.0692604
1703	BAB1_2155	0.0683898	0.0397302	-0.604484	-0.0215842	-0.159093	-0.588551	-0.358991	-0.246456	-0.405345	-0.510322	-0.365103
2112	BAB2_0414	-0.185682	-0.50562	-0.80809	-0.0440577	-0.478299	-1.3611	-1.17652	-1.03343	-1.18297	-1.08788	-1.0441
775	BAB1_0993	-0.266582	-0.0868678	-0.767422	-0.193583	-0.21729	-0.70487	-0.560821	-0.464725	-0.809051	-0.573382	-0.746712
2460	BAB2_0864	0.0755104	0.159191	-0.0274472	0.206038	0.000457571	-0.204917	-0.171964	0.0293905	-0.217008	-0.330359	-0.360012
1442	BAB1_1841	0.236243	0.212781	0.000398023	-0.0252935	-0.114285	-0.100728	-0.0520942	-0.0921484	-0.148328	-0.0888238	-0.0349133
310	BAB1_0395	-0.15558	-0.0283598	-0.303498	-0.0349366	-0.0231295	-0.172795	-0.0889229	-0.00646322	-0.17914	-0.148484	-0.0133993
1553	BAB1_1978	-0.0889469	-0.168429	-0.639959	-0.0998069	-0.167156	-0.613477	-0.232296	-0.132015	-0.231939	-0.380717	-0.309325
2271	BAB2_0625	-0.0343551	-0.131236	-0.900838	-0.164245	-0.243364	-0.821508	-0.529917	-0.265579	-0.747509	-0.751833	-0.437413
2605	BAB2_1046	0.0455984	-0.0822218	-0.526103	-0.00500063	-0.0962808	-0.493664	-0.40917	-0.231979	-0.253438	-0.26874	-0.288191
2265	BAB2_0616	0.257595	0.0998114	-0.729995	-0.0960532	-0.245232	-0.537509	-0.262189	0.111238	-0.430962	-0.288077	-0.369374
1385	BAB1_1776	0.211275	0.0651036	-0.736011	-0.104797	-0.203864	-0.555938	-0.46831	-0.273874	-0.512026	-0.439559	-0.283226
848	BAB1_1096	0.237104	0.355951	-0.260528	-0.102647	0.0879018	-0.0660445	0.0641111	0.10942	-0.171176	-0.0930854	0.0831874
228	BAB1_0296	0.20964	0.194931	-0.68771	-0.429475	-0.161106	-0.170264	-0.193337	-0.206636	-0.300636	-0.103434	0.0326312
251	BAB1_0324	0.0340149	0.177488	-0.217228	0.0455451	0.203156	-0.260471	-0.143346	0.0801873	-0.297965	-0.179331	-0.0397768
1268	BAB1_1630	-0.090274	-0.147153	-0.35628	-0.159915	-0.0387888	-0.468968	-0.214621	-0.281393	-0.269865	-0.157655	-0.14531
62	BAB1_0076	-0.328586	-0.583307	-1.42955	-0.175421	-0.156151	-1.18052	-0.284517	0.0041877	-0.623473	-0.698411	-0.523196
463	BAB1_0587	-0.17752	-0.196292	-0.695804	-0.303748	-0.310985	-0.781411	-0.375559	-0.014256	-0.427184	-0.368808	-0.610292
1631	BAB1_2075	-0.225692	-0.145516	-0.861805	-0.340566	-0.0479995	-0.439537	0.0572462	0.18028	-0.129234	-0.229552	-0.0781621
2591	BAB2_1029	-0.550311	-0.740587	-0.81961	-0.193025	-0.372281	-1.00055	-0.658093	-0.657268	-0.901418	-0.781304	-0.829869
219	BAB1_0283	-0.293184	-0.490895	-0.50618	-0.0926016	-0.20402	-0.50232	-0.332108	-0.348327	-0.35137	-0.393291	-0.359326
2380	BAB2_0763	-0.162599	-0.236163	-0.234954	0.0744209	-0.0393368	-0.268545	-0.141742	-0.275671	-0.0617169	-0.173853	-0.289686
333	BAB1_0428	-0.258785	-0.394523	-0.510369	-0.0258341	-0.198581	-0.510549	-0.649406	-0.528521	-0.673315	-0.429577	-0.586997
294	BAB1_0373	-0.258992	-0.0575688	0.063531	0.336543	0.290886	-0.477814	-0.421116	-0.427048	-0.263327	-0.49154	-0.499395
1508	BAB1_1917	0.0894167	0.0154775	-0.0762626	0.150621	0.01851	-0.139193	-0.0210805	0.046055	0.064437	-0.138032	-0.0322919
311	BAB1_0398	-0.195929	-0.210974	-1.25528	-0.191276	-0.421368	-1.20542	-0.819947	-0.675226	-1.01428	-0.975968	-0.897212
534	BAB1_0692	0.00737848	-0.189713	-0.275942	-0.146328	-0.128892	-0.402786	-0.230308	-0.375922	-0.45749	-0.315608	-0.363254
16	BAB1_0020	0.254406	0.121926	-0.156399	-0.016025	-0.0746566	-0.57011	-0.398496	-0.387512	-0.3761	-0.521306	-0.110149
1859	BAB2_0110	0.138823	0.116071	0.036465	0.133863	-0.0340957	-0.121929	-0.177251	-0.0769381	-0.164699	-0.219304	-0.185573
1504	BAB1_1913	0.492826	0.367326	-0.0181905	0.049465	-0.160967	-0.260142	-0.111471	-0.00884594	-0.0540537	-0.112379	0.0399608
1090	BAB1_1397	-0.107401	-0.0853319	-0.280826	0.0451396	0.0129239	-0.175142	-0.0986069	-0.0523552	-0.209032	-0.128257	-0.132388
65	BAB1_0082	-0.153281	-0.363272	-1.58717	-0.0389566	-0.252235	-1.58914	-0.547341	-0.0133457	-0.54587	-1.01723	-0.820903
1483	BAB1_1885	0.0402339	0.0167127	-0.563991	-0.0197488	-0.158478	-0.489479	-0.192628	-0.0349605	-0.368214	-0.384876	-0.199839
869	BAB1_1123	0.145229	0.0572304	-0.492188	-0.0482504	0.0813734	-0.369463	-0.18425	-0.0528677	-0.248605	-0.144325	-0.097157
2372	BAB2_0751	0.691136	0.739083	-0.356296	0.165099	0.0321265	-0.356659	-0.0381362	0.220881	-0.19872	-0.201856	0.0610872
870	BAB1_1124	0.122545	0.0339868	-0.722408	-0.170588	-0.167671	-0.649006	-0.440441	-0.265653	-0.66638	-0.536203	-0.376648
1361	BAB1_1746	0.237325	0.307247	-0.574957	-0.262617	0.0494254	-0.390368	-0.00548148	-0.0441251	-0.281611	-0.152229	-0.183064
636	BAB1_0820	0.392347	0.732453	-0.494859	-0.179884	0.0892738	-0.158304	0.126517	-0.0761048	-0.187085	0.0465582	0.227021
2463	BAB2_0873	-0.279959	-0.273957	-0.692625	-0.337288	-0.252038	-0.631853	-0.551129	-0.355844	-0.861263	-0.620435	-0.525926
1352	BAB1_1735	-0.0707602	-0.145497	-0.244718	-0.0503917	-0.0457344	-0.306905	-0.127067	-0.124797	-0.230516	-0.105153	-0.121439
2378	BAB2_0761	-0.100603	-0.36714	-0.379378	-0.27754	-0.032834	-0.306211	-0.114953	-0.265338	-0.494597	-0.209853	0.0331371
47	BAB1_0060	-0.130791	-0.234792	-0.388474	-0.138288	-0.13979	-0.345825	-0.200792	-0.14065	-0.227367	-0.195457	-0.232281
1423	BAB1_1820	-0.341368	-0.258707	-0.852817	-0.414613	-0.220122	-0.516975	-0.138655	-0.10365	-0.294577	-0.200535	-0.245306
2479	BAB2_0899	0.0481297	-0.103125	-0.169476	0.317925	0.167601	-0.496537	-0.164323	-0.385007	-0.383708	-0.0650055	-0.404454
2385	BAB2_0769	-0.136316	-0.157558	-0.342076	0.0899751	0.0182048	-0.349442	-0.0666574	-0.139143	-0.112883	-0.198928	-0.313502
1607	BAB1_2045	-0.289545	-0.252414	-0.200144	0.140926	0.00267099	-0.320983	-0.150624	-0.331014	-0.00408252	-0.177943	-0.446677
2345	BAB2_0712	0.177757	0.166096	0.183733	0.341311	0.237066	-0.190784	-0.0974284	-0.17112	-0.173651	-0.157126	0.0683461
1422	BAB1_1819	0.0126636	0.131452	0.409499	0.539407	0.383735	-0.161167	-0.12756	-0.057282	-0.000581855	-0.266005	-0.194792
1595	BAB1_2029	-0.109142	-0.206909	-0.353107	-0.0266787	-0.230681	-0.365167	-0.241447	-0.107699	-0.181877	-0.28739	-0.233838
631	BAB1_0814	-0.0669067	-0.0317425	-0.672321	-0.046914	-0.169931	-0.749607	-0.50801	-0.253095	-0.579596	-0.681372	-0.525502
1434	BAB1_1833	0.116275	0.0496577	-0.466495	0.0216573	0.134144	-0.397744	-0.361754	-0.598216	-0.476795	-0.394955	-0.531096
2067	BAB2_0355	-0.0915958	-0.0959907	-0.189211	-0.180812	-0.19469	-0.363748	-0.304441	-0.27731	-0.360822	-0.290452	-0.210779
1931	BAB2_0196	0.0158126	-0.0166734	-0.103043	-0.0453009	-0.102643	-0.256525	-0.327041	-0.153602	-0.238077	-0.276104	-0.301233
1933	BAB2_0199	0.162388	0.0839081	-0.0651507	-0.07157	-0.27267	-0.234188	-0.166017	-0.164863	-0.159122	-0.0923358	-0.101419
162	BAB1_0201	-0.211454	-0.195112	-0.780284	0.0150325	-0.0447411	-0.631401	-0.405769	-0.264938	-0.545775	-0.569267	-0.277814
2218	BAB2_0553	-0.368688	-0.428305	-1.341	-0.300155	-0.465282	-1.0484	-0.64515	-0.305478	-0.819227	-0.967719	-0.8477
1362	BAB1_1747	0.168075	0.245031	-0.54018	0.045807	0.0412831	-0.399267	-0.156194	0.0717169	-0.299437	-0.321909	-0.0398383
1238	BAB1_1588	0.00673101	-0.0465863	-0.391243	-0.104244	-0.0706349	-0.333924	-0.207504	-0.137729	-0.18867	-0.197444	-0.0791959
531	BAB1_0689	0.322402	0.268456	-0.229596	0.0744008	-0.0470031	-0.215475	-0.116381	0.0821798	-0.184778	-0.1904	-0.0969463
2623	BAB2_1072	0.199569	0.124307	-0.901841	-0.278286	-0.214411	-0.763917	-0.745287	-0.548908	-0.794467	-0.647475	-0.507285
1587	BAB1_2020	0.208738	0.186498	-0.289025	-0.115925	0.0176653	-0.177259	-0.0332622	0.0420896	-0.176796	-0.116017	-0.0837881
1249	BAB1_1605	0.171384	0.405102	-0.906435	-0.553654	-0.245392	-0.326745	-0.125681	-0.23181	-0.478316	-0.189914	-0.108562
1983	BAB2_0260	-0.0983798	0.0887374	-0.475691	-0.14696	-0.0110128	-0.320801	-0.143868	-0.160306	-0.385023	-0.25642	-0.136676
1368	BAB1_1755	-0.405214	-0.410374	-0.83956	-0.343436	-0.221209	-0.998543	-0.581628	-0.614825	-0.860997	-0.55962	-0.651067
590	BAB1_0768	0.282896	0.195044	-0.0694075	0.147802	0.170515	0.0388064	0.154056	0.0665117	0.0465348	0.236476	0.253748
2207	BAB2_0538	-0.292682	-0.362989	-0.917447	-0.214081	-0.244061	-0.800953	-0.174005	-0.0925785	-0.256383	-0.299486	-0.448864
674	BAB1_0863	-0.469461	-0.657962	-1.00311	-0.728247	-0.542444	-0.809111	-0.650595	-0.510246	-0.720803	-0.500458	-0.645614
119	BAB1_0151	0.14359	0.159432	-0.0750881	0.116194	0.222611	0.0329884	0.26888	0.233872	0.197856	0.0780072	0.232316
259	BAB1_0333	-0.137432	-0.214627	-0.240845	0.179064	0.00308683	-0.399918	-0.234407	-0.299286	-0.3003	-0.345119	-0.373212
1477	BAB1_1878	-0.484413	-0.570036	-0.670703	-0.0348879	-0.237306	-0.797655	-0.346234	-0.307055	-0.400745	-0.585525	-0.684508
1176	BAB1_1510	-0.338241	-0.447946	-0.296297	-0.0847095	-0.131151	-0.447519	-0.315768	-0.295905	-0.198108	-0.349665	-0.415558
505	BAB1_0655	-0.0605845	-0.0995656	-0.0849825	-0.0149391	-0.0182809	-0.323861	-0.295886	-0.242458	-0.357455	-0.321041	-0.209845
2215	BAB2_0548	-0.0529174	0.0601135	0.262539	0.326105	0.312268	-0.201799	-0.228304	-0.0755605	-0.063122	-0.355449	-0.221579
2148	BAB2_0464	0.3027	-0.0813915	-0.191161	0.210739	0.176296	-0.145884	-0.00430238	0.166515	0.0953074	-0.0274549	-0.0948499
1962	BAB2_0231	-0.146742	-0.168035	-0.765795	-0.220951	-0.263769	-0.780532	-0.657468	-0.394504	-0.770627	-0.745406	-0.649561
1262	BAB1_1621	0.010847	0.00614647	-0.0777055	0.0467059	-0.021734	-0.108187	-0.0965115	-0.135102	-0.153453	-0.085942	-0.103638
2379	BAB2_0762	0.152645	0.0904218	-0.182411	-0.0251026	-0.0450127	-0.231744	-0.305327	-0.195396	-0.28391	-0.253124	-0.132617
1789	BAB2_0018	0.15508	0.0692411	-0.117162	0.175691	-0.03276	-0.182305	-0.286692	-0.148664	-0.202543	-0.346885	-0.283187
1329	BAB1_1710	0.108752	0.0191298	-0.139613	-0.0475243	-0.181296	-0.243407	-0.131027	-0.152311	-0.138495	-0.096351	-0.179552
1242	BAB1_1593	0.40669	0.315495	0.34781	0.327624	0.100302	0.010516	0.084326	0.349931	0.229966	0.0167357	0.0988954
1136	BAB1_1460	-0.432362	-0.591615	-1.88063	-0.100232	-0.468149	-1.58578	-0.722803	-0.33188	-0.891046	-1.187	-1.11758
1065	BAB1_1363	0.0181943	0.0327304	-1.14939	-0.126999	-0.218915	-1.00847	-0.568106	-0.224381	-0.725709	-0.714814	-0.453491
1910	BAB2_0172	0.0947169	-0.0174126	-0.234555	-0.016096	-0.0302949	-0.234208	-0.0869457	-0.144073	-0.193709	-0.205382	-0.0468278
495	BAB1_0643	0.280934	0.226953	-0.62362	-0.155955	-0.234249	-0.447181	-0.457294	0.0236964	-0.533108	-0.464733	-0.276688
1306	BAB1_1678	-0.101326	-0.154664	-0.935149	-0.519556	-0.482408	-0.83029	-0.66906	-0.576386	-0.813032	-0.694311	-0.609754
1416	BAB1_1812	0.00744467	0.0415486	-0.414393	-0.221132	-0.126605	-0.308603	-0.176991	-0.174856	-0.307788	-0.253715	-0.211941
759	BAB1_0964	0.0636812	0.0484483	-0.326467	-0.139405	-0.128429	-0.196223	-0.145379	-0.072318	-0.220157	-0.190376	-0.0100347
299	BAB1_0381	-0.263094	-0.217796	-0.766837	-0.55684	-0.271595	-0.776918	-0.561926	-0.481262	-0.778366	-0.5176	-0.404202
2281	BAB2_0637	0.0288362	-0.109387	-0.18734	-0.098824	0.0417256	-0.225367	-0.130756	-0.106373	-0.268231	-0.0923848	-0.0893645
198	BAB1_0257	0.204913	-0.0523459	-0.400408	-0.00644364	0.0390665	-0.33247	-0.118591	-0.285089	-0.490463	-0.135847	-0.0438388
241	BAB1_0314	0.122009	0.186907	-0.157457	0.205899	0.341663	-0.341911	0.121351	0.112148	-0.0163386	-0.0357425	0.00510758
2089	BAB2_0382	0.201762	0.192412	-0.510736	-0.0448681	0.031912	-0.217881	0.0773178	0.070016	-0.028067	0.0661523	0.11068
120	BAB1_0152	0.0287772	0.188272	-0.193738	0.0946863	0.168321	-0.0639562	0.228685	0.230435	0.0873647	0.0827717	0.139381
363	BAB1_0461	-0.334251	-0.463409	-0.384718	-0.0546493	-0.18216	-0.712608	-0.532887	-0.581909	-0.502426	-0.548007	-0.683564
529	BAB1_0687	-0.277991	-0.292228	-0.459751	0.0607465	-0.153397	-0.567069	-0.291626	-0.161818	-0.266963	-0.440191	-0.612669
2298	BAB2_0656	-0.477039	-0.605695	-0.506863	-0.0533394	-0.220601	-0.661235	-0.466756	-0.342563	-0.377657	-0.534505	-0.641536
159	BAB1_0197	-0.0296701	-0.267587	-0.154175	-0.0857338	-0.165835	-0.631904	-0.655887	-0.539068	-0.7934	-0.470954	-0.414296
2430	BAB2_0829	-0.341054	-0.446075	0.366838	0.509629	0.420717	-0.934893	-1.08446	-0.911633	-0.678267	-1.20898	-1.33404
1221	BAB1_1566	0.0292748	-0.0901051	-0.160102	0.0936224	-0.0579252	-0.228086	-0.209042	-0.036804	-0.101036	-0.170282	-0.166927
1289	BAB1_1658	-0.221356	-0.256545	-1.81619	-0.338784	-0.698315	-1.86809	-1.45807	-0.883124	-1.65497	-1.60558	-1.39094
856	BAB1_1106	0.550579	0.414813	-0.38734	0.360781	0.265364	-0.212013	-0.170071	-0.474065	-0.522247	-0.217152	-0.243257
1384	BAB1_1775	-0.0217802	-0.0994505	-0.242717	-0.113052	-0.146732	-0.254972	-0.326431	-0.30536	-0.350722	-0.347377	-0.211501
1728	BAB1_2180	-0.0559623	-0.122535	-0.27304	0.0102133	-0.263479	-0.464575	-0.450803	-0.297378	-0.309289	-0.473223	-0.438413
2646	BAB2_1101	0.0481681	-0.0632158	-0.497919	-0.401554	-0.50788	-0.671814	-0.274643	-0.401461	-0.441633	-0.275581	-0.346323
2339	BAB2_0700	0.346901	0.342549	0.323186	0.30136	0.11272	0.0969815	0.0476198	0.283181	0.190451	-0.00692068	0.12558
1863	BAB2_0114	0.65395	0.884341	0.863645	0.555064	0.967238	0.667254	0.997081	0.981263	0.760968	0.541709	0.665773
1624	BAB1_2068	0.0343525	0.108771	-0.200904	-0.0179407	0.00364963	-0.15216	-0.074516	0.0587664	-0.0415583	-0.136381	-0.0537741
1974	BAB2_0247	-0.0256217	-0.0700209	-0.423411	-0.00694649	-0.0143213	-0.393713	-0.247037	-0.271798	-0.398446	-0.364302	-0.261714
126	BAB1_0158	0.115525	0.144936	-0.432118	-0.141152	-0.0466701	-0.338452	-0.237206	-0.0137137	-0.381285	-0.263515	-0.169077
2613	BAB2_1056	0.286173	0.286576	0.0297576	0.0224016	0.0490814	-0.0193357	0.0450562	0.0483018	0.00485183	-0.070469	0.138561
1924	BAB2_0187	-0.0776481	0.0330945	-0.953012	-0.478844	-0.295575	-0.727585	-0.375498	-0.289906	-0.622556	-0.592256	-0.444894
1217	BAB1_1561	-0.116252	-0.123041	-0.389995	-0.269501	-0.227211	-0.299594	-0.243982	-0.236018	-0.230897	-0.28085	-0.18003
2513	BAB2_0940	0.184697	0.193096	-0.104958	0.0726898	0.153109	0.0470355	0.175722	0.0665473	0.0615823	0.0766617	0.229822
784	BAB1_1010	0.0483058	-0.038121	-0.265507	-0.0916091	0.0525861	-0.182956	-0.181402	-0.139148	-0.237478	-0.128619	-0.087589
487	BAB1_0634	-0.197582	-0.278046	-0.440224	-0.224934	-0.208025	-0.352429	-0.269544	-0.343284	-0.363894	-0.279462	-0.24913
837	BAB1_1080	-0.248909	-0.318939	-0.68096	-0.223502	-0.131301	-0.631625	-0.371613	-0.29651	-0.487078	-0.535858	-0.467628
1564	BAB1_1991	-0.148919	-0.169016	-0.682591	-0.287918	-0.15954	-0.44964	-0.151996	-0.258908	-0.24987	-0.244868	-0.24007
952	BAB1_1220	-0.00165616	0.195188	-0.482168	0.0665868	0.0342837	-0.185646	0.143884	0.177646	0.0945967	0.0003734	0.133481
1227	BAB1_1572	-0.390418	-0.539207	-0.457202	-0.106461	-0.337535	-0.798331	-0.54726	-0.600014	-0.5223	-0.585741	-0.70471
1413	BAB1_1808	-0.218153	-0.201963	-0.300041	0.0470369	-0.0993198	-0.457051	-0.209808	-0.107381	-0.249291	-0.235312	-0.40111
1542	BAB1_1966	-0.213906	-0.298513	-0.246817	0.0782437	-0.146761	-0.399722	-0.246016	-0.260085	-0.218134	-0.264016	-0.280663
2468	BAB2_0879	0.00559183	-0.213071	-0.0665545	0.148916	-0.0916647	-0.720299	-0.766353	-0.696836	-0.747663	-0.618524	-0.591052
2431	BAB2_0830	-0.243838	-0.319671	0.26738	0.629027	0.392388	-1.24746	-1.1376	-0.888346	-1.00185	-1.4788	-1.40484
2390	BAB2_0776	-0.0431462	-0.186762	-0.224971	0.00772124	-0.0805923	-0.309966	-0.238583	-0.172127	-0.0926644	-0.273385	-0.246132
139	BAB1_0171	-0.23511	-0.357188	-0.687218	-0.186818	-0.345392	-0.760372	-0.647024	-0.548115	-0.720531	-0.71978	-0.759007
2279	BAB2_0635	-0.0474129	-0.0618727	-0.20943	-0.0881147	-0.0891712	-0.220976	-0.159216	-0.230648	-0.274358	-0.205223	-0.178466
2263	BAB2_0612	0.24346	0.289771	-0.0221226	0.152582	0.183775	-0.242537	-0.0842906	-0.0494325	-0.201657	-0.234952	-0.0947319
2614	BAB2_1057	0.0757283	-0.0153821	-0.0876054	-0.0707667	-0.00647445	-0.165627	-0.146979	-0.136157	-0.0591707	-0.187149	-0.201849
2177	BAB2_0501	0.621837	0.469601	0.312453	0.375454	0.0332248	0.0841192	0.164829	0.488381	0.174744	0.0260985	0.234239
1460	BAB1_1860	0.183141	0.160429	0.210503	0.175965	-0.00339283	-0.0010312	-0.0200384	0.0903425	0.0890227	-0.0242039	-0.0968974
1864	BAB2_0116	0.673975	0.89608	0.73149	0.550048	0.865617	0.405737	1.00051	1.11031	0.661898	0.370157	0.526277
1007	BAB1_1283	-0.0248804	-0.0903413	-0.617444	-0.162866	-0.162874	-0.537921	-0.379834	-0.0358504	-0.316976	-0.39222	-0.441571
2321	BAB2_0679	0.149966	0.164885	-0.459682	0.0681163	0.102599	-0.415248	-0.11419	-0.0941227	-0.263472	-0.212228	-0.072004
702	BAB1_0894	0.141515	0.108307	-0.735963	-0.231958	-0.166367	-0.603635	-0.357392	-0.0872008	-0.553222	-0.445326	-0.440026
2677	BAB2_1149	0.245573	0.207744	-0.0915219	-0.0231192	-0.124187	-0.284467	-0.0217134	-0.183135	-0.136433	-0.171127	0.00100173
52	BAB1_0065	0.370498	0.369508	-0.14071	-0.0389433	0.0504813	-0.117828	-0.124126	0.0608662	-0.0509361	-0.0750207	0.0260834
707	BAB1_0899	0.184162	0.150859	-0.259387	-0.170073	-0.068869	-0.23385	-0.095811	-0.140527	-0.205168	-0.14218	-0.0457292
1008	BAB1_1284	-0.0030374	0.0387173	-0.476463	-0.188596	-0.0758983	-0.242231	-0.0890729	-0.281298	-0.234182	-0.202655	-0.0765505
211	BAB1_0273	-0.205082	-0.244855	-0.568963	-0.434626	-0.167587	-0.594079	-0.660417	-0.47851	-0.667615	-0.243853	-0.560249
754	BAB1_0954	0.0273785	0.0290956	-0.191435	-0.094941	0.081061	-0.0379954	0.0456105	0.0377261	-0.116588	0.0326316	0.0933845
1367	BAB1_1754	-0.506046	-0.526602	-1.06316	-0.331946	-0.215912	-1.0095	-0.509894	-0.462547	-0.710478	-0.650343	-0.693718
1898	BAB2_0159	-0.212576	-0.183193	-0.656821	-0.276447	-0.179399	-0.440432	-0.285182	-0.184968	-0.242429	-0.216042	-0.353858
2261	BAB2_0607	0.230597	0.215391	-0.0924823	0.211582	0.15462	0.038879	0.358656	0.442503	0.130273	0.0247298	0.220998
391	BAB1_0492	0.0552683	-0.0556122	-0.11218	0.19558	0.105597	-0.244394	-0.141874	0.0478429	-0.0151602	-0.204179	-0.0441952
2057	BAB2_0343	-0.285248	-0.305644	-0.438907	-0.00730895	-0.159324	-0.655962	-0.199292	-0.127202	-0.333415	-0.358291	-0.483994
2442	BAB2_0843	-0.275792	-0.404479	-0.368375	0.0544649	-0.087305	-0.452634	-0.245839	-0.367884	-0.256908	-0.280613	-0.358651
341	BAB1_0437	-0.207734	-0.337956	-0.358691	-0.227485	-0.315725	-0.724811	-0.63528	-0.596349	-0.696874	-0.514139	-0.580907
205	BAB1_0265	0.113826	0.200032	0.0105155	0.181664	0.200382	-0.0869008	-0.123795	-0.159388	-0.341165	-0.196429	-0.255696
1820	BAB2_0056	-0.011444	-0.00712598	-0.235346	0.0694111	-0.0294728	-0.335689	-0.198943	-0.0874531	-0.0527633	-0.239653	-0.243959
237	BAB1_0310	0.269999	0.0962333	-0.355967	0.432213	0.151436	-0.962239	-0.557045	-0.364528	-0.683195	-0.64763	-0.495298
1179	BAB1_1513	0.0927786	-0.0451824	-0.307968	-0.0490876	-0.025103	-0.336916	-0.393368	-0.349333	-0.619921	-0.395387	-0.361203
1015	BAB1_1296	0.2421	0.282148	-0.0866717	0.0900757	0.202098	-0.273818	-0.363608	-0.151538	-0.330063	-0.341056	-0.149307
2664	BAB2_1128	0.154613	0.00339766	-0.273172	0.11369	0.291845	-0.787793	-0.686293	-0.152541	-0.211582	-0.499109	-0.393867
1330	BAB1_1711	0.287745	0.251208	0.0579416	0.147685	-0.033179	0.0695667	-0.00547278	0.156442	-0.0432097	-0.0009217	0.0464061
1382	BAB1_1772	0.627019	0.405055	0.396984	0.351104	-0.0103223	0.15602	-0.0210035	0.11786	0.234108	0.030204	0.147835
2135	BAB2_0450	0.233224	0.336485	0.295463	0.184692	0.375558	0.185562	0.234118	0.295851	0.178237	0.0995985	0.226065
1620	BAB1_2064	-0.0117446	-0.0524276	-0.864197	-0.273417	-0.182551	-0.773491	-0.263669	-0.0823465	-0.360658	-0.553892	-0.548083
1167	BAB1_1499	-0.185736	-0.329697	-0.878156	-0.217923	-0.290129	-0.882002	-0.533084	-0.456932	-0.725146	-0.630258	-0.625632
275	BAB1_0352	0.209571	0.214957	-0.645009	-0.175681	-0.118135	-0.395301	-0.293854	-0.134994	-0.46709	-0.372945	-0.304713
859	BAB1_1110	0.274442	0.280151	-0.151081	0.0591281	0.0978514	-0.0470564	0.0017384	0.0271004	-0.0978034	-0.218718	0.00785734
1599	BAB1_2034	0.33108	0.342113	-0.167542	-0.0417255	-0.10107	-0.108329	-0.108033	0.101604	-0.083856	-0.0629853	0.0537133
2304	BAB2_0662	0.103182	0.0866447	-0.571977	-0.353176	-0.249479	-0.398654	-0.240821	-0.326494	-0.456844	-0.209437	-0.32231
2162	BAB2_0479	0.0488004	0.0749588	-0.285899	-0.161599	-0.0109795	-0.163698	0.023033	-0.107621	-0.10269	-0.130804	-0.0925382
1118	BAB1_1434	-0.248972	-0.416534	-0.483938	-0.316556	-0.23097	-0.411586	-0.399926	-0.299836	-0.414484	-0.288537	-0.374865
655	BAB1_0839	-0.0925006	0.0106359	-0.414542	-0.170093	0.107482	-0.0396965	0.0675003	0.0377064	-0.187552	-0.08852	0.0968277
1815	BAB2_0050	-1.09269	-0.78857	-2.28031	-0.980272	-0.734606	-2.16724	-1.27281	-1.08898	-1.4296	-1.4223	-1.68593
48	BAB1_0061	-0.143425	-0.209155	-0.713677	-0.317749	-0.19701	-0.628693	-0.277147	-0.146459	-0.346196	-0.228459	-0.397914
898	BAB1_1156	0.0680701	0.146038	-0.265139	-0.00843654	-0.0285084	-0.0514739	0.211954	0.327484	0.0570751	0.0185554	0.0842465
1171	BAB1_1504	-0.144915	-0.200221	-0.28295	0.0260689	-0.0377195	-0.410703	-0.236017	-0.14163	-0.199927	-0.300919	-0.281865
1184	BAB1_1518	-0.131165	-0.145872	-0.275555	0.0589088	-0.0719269	-0.33106	-0.114769	-0.104354	-0.205866	-0.301931	-0.225706
2392	BAB2_0778	-0.421921	-0.65101	-0.473294	-0.159074	-0.294429	-0.778594	-0.450311	-0.51681	-0.385082	-0.445751	-0.655147
1271	BAB1_1634	0.193666	0.154188	0.148356	0.267192	0.06962	-0.0972856	-0.043407	0.0508415	-0.11886	-0.0883068	-0.0504104
642	BAB1_0826	-0.0992189	-0.0630811	-0.0776307	-0.0291896	-0.0299218	-0.227198	-0.169646	-0.11139	-0.276119	-0.169527	-0.246738
2599	BAB2_1040	0.0769767	0.0370692	-0.26477	0.0499102	0.046204	-0.554327	-0.187267	-0.0709678	-0.0151267	-0.278646	-0.244652
2278	BAB2_0634	-0.10251	-0.334886	-0.757851	-0.017717	-0.306185	-1.16075	-0.941934	-0.613131	-1.12008	-0.973177	-0.843887
946	BAB1_1213	-0.273708	-0.375511	-0.746392	-0.424726	-0.380095	-0.6749	-0.721228	-0.567189	-0.890948	-0.638138	-0.611366
158	BAB1_0196	0.287373	0.214115	-0.290146	0.106078	0.114716	-0.493643	-0.335051	-0.303052	-0.318236	-0.237723	-0.238131
2061	BAB2_0348	0.276469	0.464392	0.150534	0.705697	0.707106	-0.594124	-0.143613	-0.0494577	0.122014	-0.397552	-0.398124
372	BAB1_0472	0.105541	0.0791285	-0.0150742	0.104949	-0.00388631	-0.00498912	0.0320902	0.0815136	-0.00990019	-0.0104534	0.0102048
1123	BAB1_1439	0.255993	0.200455	0.142439	0.0636693	-0.0190383	-0.00510747	0.0181508	0.0814878	0.0508828	0.0128051	-0.000793123
1534	BAB1_1957	0.338887	0.42498	0.315508	0.485172	0.275732	0.478	0.552276	0.472407	0.487822	0.137198	0.476241
2318	BAB2_0676	0.334443	0.388619	-0.750639	-0.144911	0.193376	-0.606403	-0.151631	0.258364	-0.472308	-0.301182	-0.137561
1196	BAB1_1535	-0.0247201	-0.0166498	-0.521124	-0.105722	-0.175681	-0.670178	-0.380053	-0.243897	-0.60897	-0.391932	-0.303831
756	BAB1_0956	0.264471	0.258493	-0.967971	-0.32672	-0.227198	-0.784286	-0.476595	-0.180575	-0.834449	-0.689867	-0.517441
2624	BAB2_1073	0.159452	0.00945311	-0.536621	-0.17679	-0.0620294	-0.426798	-0.253762	-0.42566	-0.409356	-0.469134	-0.275154
2375	BAB2_0757	0.42254	0.425917	-0.146619	-0.150157	-0.0951996	-0.18433	-0.0249498	0.035604	-0.109748	-0.0479696	0.00893929
841	BAB1_1086	0.147554	0.163437	-0.30399	-0.238219	-0.0586449	-0.173167	-0.189553	-0.0740405	-0.153694	-0.138089	-0.113501
69	BAB1_0087	-0.0190796	0.147584	-0.360884	-0.106159	-0.00820504	-0.15619	-0.0787462	-0.0787275	-0.0991963	-0.108339	-0.0511697
127	BAB1_0159	-0.217138	-0.266182	-0.36515	-0.149179	-0.173948	-0.377688	-0.346698	-0.242972	-0.434416	-0.235204	-0.371859
1479	BAB1_1880	-0.070001	0.00571918	-0.429937	-0.225529	0.0131368	-0.253718	0.0820161	-0.148888	-0.149801	-0.111122	-0.0140441
1432	BAB1_1830	0.0129497	0.0138581	-0.214593	-0.064178	0.0115632	-0.185198	-0.0730514	0.12654	-0.055043	-0.173471	-0.0402414
1444	BAB1_1843	-0.0801006	-0.154165	-0.344514	-0.133938	-0.0123435	-0.29186	-0.0509362	-0.114547	-0.169363	-0.145285	-0.204066
676	BAB1_0865	-0.00595087	-0.0041742	-0.245745	-0.0770882	-0.043548	-0.123244	0.0380909	0.144589	-0.11839	-0.0500104	-0.0209124
1850	BAB2_0097	-0.131971	-0.12784	-0.223464	0.162349	-0.0253328	-0.313567	-0.16542	-0.0670995	-0.157942	-0.298099	-0.238419
2	BAB1_0002	-0.187503	-0.217342	-0.336797	0.0267994	-0.0723807	-0.330203	-0.163055	-0.159592	-0.183033	-0.304764	-0.264438
1439	BAB1_1838	-0.477407	-0.718687	-0.577887	-0.163079	-0.342551	-0.735125	-0.576392	-0.517764	-0.385367	-0.493298	-0.58077
1086	BAB1_1392	0.00586319	-0.276123	-0.216288	0.0224898	-0.193778	-0.394958	-0.470318	-0.266664	-0.452745	-0.385828	-0.377206
1540	BAB1_1963	0.0938531	0.202528	0.225378	0.194391	0.0049326	-0.344668	-0.384006	-0.13515	-0.267643	-0.510558	-0.447444
916	BAB1_1179	-0.0434794	-0.127482	-0.311697	-0.0857817	-0.136421	-0.440851	-0.22849	-0.165144	-0.173565	-0.227826	-0.289528
1988	BAB2_0265	-0.14699	-0.205783	-0.683166	-0.0864265	-0.302032	-0.832021	-0.557892	-0.388412	-0.665364	-0.685237	-0.743526
519	BAB1_0675	0.068321	-0.0399074	-0.498749	-0.0451611	-0.198879	-0.399303	-0.387711	-0.310123	-0.566165	-0.469117	-0.288125
2374	BAB2_0756	0.130951	0.228547	-0.263588	0.132855	0.15556	-0.434841	-0.360607	-0.315954	-0.393482	-0.282721	-0.267961
2611	BAB2_1054	0.101409	0.101663	-0.0291819	0.226742	0.203547	-0.270912	-0.168122	-0.109564	-0.0608845	-0.278584	-0.155079
907	BAB1_1167	-0.147852	-0.202399	-0.345818	-0.187489	-0.326694	-0.402097	-0.319644	-0.227726	-0.353622	-0.38518	-0.283194
1341	BAB1_1723	0.305068	0.460622	0.356242	0.305767	0.0917189	0.164625	0.0352205	0.323011	0.00592321	0.0690551	0.00425391
1752	BAB1_2208	0.200219	0.288512	0.172424	0.363442	0.315717	0.458059	0.266631	0.318837	0.298592	0.0545597	0.0562152
276	BAB1_0353	0.109989	0.239074	-1.21109	-0.288878	-0.222256	-0.882003	-0.294662	0.344968	-0.772489	-0.598597	-0.51697
622	BAB1_0805	0.151584	0.0709984	-0.463815	-0.0973961	-0.136537	-0.468671	-0.439268	-0.12402	-0.453211	-0.367386	-0.316769
199	BAB1_0258	0.137436	-0.018051	-0.275504	-0.159818	-0.110538	-0.297098	-0.184448	-0.0649292	-0.133315	-0.140326	-0.180682
1811	BAB2_0043	0.140856	0.152547	-0.353477	-0.0137957	0.0374739	-0.273484	-0.123531	-0.11012	-0.179548	-0.262679	-0.116751
212	BAB1_0274	0.834153	0.70011	-0.454061	-0.458135	-0.282935	-0.437512	-0.30069	0.0916323	-0.671356	-0.336575	-0.0580852
2125	BAB2_0440	0.282826	0.160523	-0.583036	-0.286864	-0.072434	-0.178479	-0.241957	-0.170302	-0.298108	-0.102273	-0.0908846
2294	BAB2_0652	0.0394155	-0.0263247	-0.582034	-0.108367	-0.0105321	-0.210353	-0.0763616	-0.1097	-0.306085	-0.162927	-0.156222
1203	BAB1_1543	-0.490538	-0.728037	-1.11532	-0.507593	-0.578692	-1.08953	-0.790294	-0.651834	-0.94657	-0.675621	-1.07725
1844	BAB2_0090	-0.142452	-0.140419	-0.345545	-0.234592	-0.0224261	-0.284709	-0.0564099	-0.131937	-0.228603	-0.21031	-0.0823476
2564	BAB2_0998	0.120148	0.0578493	-0.505385	-0.000365009	-0.125958	-0.369999	-0.0806121	0.322663	-0.0820634	-0.357681	-0.0763909
1198	BAB1_1537	-0.0758479	-0.0793648	-0.235869	-0.0649501	0.0250824	-0.135396	0.023326	-0.0654285	-0.176667	-0.0942597	-0.11759
862	BAB1_1114	0.0555113	0.0737749	-0.143997	0.0218631	0.104535	-0.0368436	0.109353	0.173466	-0.0676348	-0.0104818	0.0769413
828	BAB1_1068	-0.30865	-0.392591	-0.465754	0.046666	-0.116902	-0.64038	-0.441852	-0.279952	-0.508338	-0.582447	-0.500682
1168	BAB1_1500	-0.0408136	-0.243279	-0.367407	0.137059	0.156954	-0.382181	-0.154444	0.00935769	-0.122673	-0.38377	-0.363632
1344	BAB1_1727	-0.278292	-0.365146	-0.400966	-0.191902	-0.165692	-0.311016	-0.217408	-0.208582	-0.21221	-0.319819	-0.365113
1456	BAB1_1856	0.247286	0.0340479	-0.335537	0.110088	-0.0496837	-0.959126	-1.13973	-0.67568	-1.44246	-1.1842	-1.16536
1795	BAB2_0024	0.182845	0.30777	0.242946	0.412081	0.277479	-0.28025	-0.428504	-0.0906608	-0.167348	-0.418368	-0.39697
2413	BAB2_0811	-0.153622	-0.235139	-0.431407	-0.148701	-0.21225	-0.483221	-0.336951	-0.301818	-0.294869	-0.350013	-0.375547
2377	BAB2_0759	-0.311508	-0.371993	-0.721512	-0.310516	-0.413797	-0.86244	-0.650873	-0.415287	-0.779332	-0.712366	-0.718721
2170	BAB2_0492	0.312584	0.265321	-0.412926	0.170009	0.0176374	-0.568948	-0.348193	-0.323394	-0.51531	-0.454625	-0.262282
2408	BAB2_0806	0.231816	0.121947	-0.0469067	0.117405	0.0380725	-0.320007	-0.472443	-0.0999624	-0.372433	-0.16118	-0.0857201
2456	BAB2_0859	-0.00911617	-0.148762	-0.350703	0.00342441	-0.0362449	-0.429068	-0.348901	-0.338332	-0.239094	-0.408546	-0.400991
917	BAB1_1180	0.115075	0.0609446	-0.221952	0.0404737	-0.129076	-0.209954	-0.105539	-0.0400236	-0.139996	-0.130804	-0.142963
2384	BAB2_0768	0.263419	0.439322	0.188019	0.247227	0.0373099	0.0707799	-0.0117886	0.133666	0.0924982	-0.0518653	-0.0253352
448	BAB1_0568	0.0115528	0.255143	0.117464	0.245044	0.189253	0.0425392	0.144589	0.266837	0.171725	-0.000840262	0.136026
693	BAB1_0884	0.0199475	0.0423968	-1.21407	-0.47131	-0.208859	-0.826165	-0.362814	-0.127063	-0.542216	-0.56603	-0.547659
2631	BAB2_1082	-0.0255632	-0.0562203	-0.385677	-0.147007	-0.192036	-0.481112	-0.370252	-0.179025	-0.469589	-0.367661	-0.32718
599	BAB1_0778	0.366246	0.304049	-0.285911	-0.0470398	0.0164541	-0.192083	0.00258982	0.0585323	-0.0757221	-0.14777	-0.0853487
1530	BAB1_1953	0.207384	0.097732	-0.422142	-0.104355	0.0118082	-0.483048	-0.142557	-0.167456	-0.291025	-0.416609	-0.217579
2272	BAB2_0626	0.607557	0.63213	-0.105014	0.199549	0.0499316	-0.0417114	0.173182	0.33753	-0.0107566	0.0403864	0.256251
481	BAB1_0626	0.279046	0.279799	-0.596244	-0.248369	-0.0510453	-0.232064	-0.285508	-0.273719	-0.360348	-0.251265	-0.139097
871	BAB1_1127	-0.373837	-0.28222	-1.40628	-0.329823	-0.182804	-0.847138	-0.59529	-0.242838	-0.963855	-0.661663	-0.623679
2336	BAB2_0695	0.391993	0.483719	0.0553969	0.0143182	0.292699	-0.017857	-0.0649228	-0.0705396	0.04954	0.0167634	0.386451
660	BAB1_0846	0.169867	0.102914	-0.425023	-0.194961	0.0177	-0.0928946	0.0313039	0.00243893	-0.147104	0.0872191	0.0334631
1630	BAB1_2074	0.0200717	0.0168006	-1.02957	-0.109742	-0.100217	-0.66718	-0.0667436	0.271264	-0.0663113	-0.436866	-0.288338
1134	BAB1_1457	-0.194685	-0.258934	-0.48297	-0.205875	-0.0960124	-0.399108	-0.186481	-0.2127	-0.409154	-0.257431	-0.243193
1450	BAB1_1849	-0.0185641	-0.07614	-0.576019	-0.215178	-0.0167336	-0.223637	0.0811817	0.0385949	-0.333946	-0.222303	-0.0482843
1259	BAB1_1616	-0.067971	-0.156074	-0.298238	0.0241939	-0.168337	-0.441443	-0.314738	-0.0420065	-0.378154	-0.41591	-0.383025
2403	BAB2_0792	-0.358636	-0.438343	-0.598739	-0.216694	-0.227311	-0.536981	-0.339567	-0.359568	-0.429031	-0.451271	-0.503291
518	BAB1_0674	-0.43946	-0.610044	-0.733677	-0.108407	-0.122142	-0.585727	-0.262265	-0.279367	-0.500799	-0.546691	-0.571501
109	BAB1_0139	-0.221432	-0.303258	-0.391308	-0.197603	-0.278961	-0.454772	-0.463966	-0.407609	-0.511436	-0.516493	-0.554162
1541	BAB1_1964	0.0105738	0.112091	0.177399	0.181801	0.134	-0.277214	-0.361883	-0.0893813	-0.215564	-0.477079	-0.379764
799	BAB1_1031	0.0193662	0.147552	0.184747	0.259425	0.188972	0.124798	0.082607	0.212483	-0.104566	-0.0507011	0.0357366
2588	BAB2_1026	-0.104281	-0.356055	-0.913346	-0.297523	-0.487538	-1.01173	-0.802694	-0.567278	-0.881148	-0.827333	-0.861128
403	BAB1_0506	0.0689979	-0.0118024	-0.636524	-0.212648	-0.301443	-0.707538	-0.587812	-0.522841	-0.708228	-0.564311	-0.547919
1334	BAB1_1715	-0.0174507	-0.15465	-0.363424	-0.163779	-0.282149	-0.566364	-0.591925	-0.252609	-0.57749	-0.459096	-0.321681
2627	BAB2_1077	-0.0287517	-0.0824383	-0.34225	-0.0364959	-0.0954837	-0.525535	-0.335831	-0.367004	-0.253425	-0.362709	-0.391681
1453	BAB1_1852	0.17567	0.154765	-0.452939	0.0172818	-0.23808	-0.482114	-0.274484	-0.0643367	-0.463298	-0.307629	-0.221817
1563	BAB1_1989	0.183151	0.223932	0.207349	0.277398	0.0643685	0.114526	-0.0317102	0.0806836	0.0108079	-0.108955	-0.0819809
1174	BAB1_1508	0.03362	0.167351	0.156151	0.239191	0.151057	0.10282	0.126607	0.222566	0.12111	0.0542349	0.0601046
2308	BAB2_0666	-0.233668	-0.169262	-0.94893	-0.415444	-0.32074	-0.782663	-0.461218	-0.389933	-0.671227	-0.548124	-0.529935
1036	BAB1_1322	-0.00499741	-0.0806138	-0.45964	-0.165819	-0.24131	-0.504537	-0.400578	-0.24723	-0.39479	-0.397306	-0.360798
1568	BAB1_1995	0.100676	0.0489557	-0.329405	-0.154532	-0.184883	-0.289869	-0.217585	-0.121212	-0.136979	-0.249612	-0.217564
2685	BAB2_1158	0.223565	0.127372	-0.186386	0.0268255	-0.0584072	-0.167414	-0.017405	-0.0424797	-0.108953	-0.138685	-0.0813864
1111	BAB1_1425	0.457229	0.311329	-0.664483	-0.120851	-0.357551	-0.447979	-0.207025	-0.0169353	-0.307201	-0.282522	-0.19723
1313	BAB1_1689	0.381123	0.368377	-0.57541	-0.19381	-0.102166	-0.0293509	-0.0703793	-0.186117	-0.516508	-0.152866	-0.0917192
914	BAB1_1175	0.074575	0.0737558	-0.195574	-0.0168522	0.0016848	-0.0431544	-0.0253765	0.0352008	-0.175069	-0.127218	0.000199469
2334	BAB2_0693	0.10651	-0.0137372	-0.291985	-0.14273	0.0284219	-0.0888844	-0.29238	-0.180841	-0.167938	-0.205371	-0.0322049
582	BAB1_0752	0.0978199	0.0767132	-0.277063	-0.133965	0.100159	0.0216372	0.0551018	0.0297778	-0.0750187	0.143211	0.117493
1145	BAB1_1469	0.630253	0.378608	-2.48038	-0.0419647	-0.370176	-1.98146	-0.398855	0.353516	-0.679223	-1.12129	-0.304126
460	BAB1_0581	-0.0596764	-0.188106	-0.744425	0.00680805	-0.00558408	-0.550868	-0.209615	-0.0589472	-0.396101	-0.308728	-0.250051
839	BAB1_1084	-0.107604	-0.180222	-0.661809	0.113273	-0.106981	-0.415397	0.0461195	0.0509298	-0.099265	-0.210539	-0.0662753
1901	BAB2_0162	0.605546	0.354892	-0.480011	0.671171	0.415678	-0.716206	-0.0856568	0.389179	-0.472439	-0.516244	-0.156601
129	BAB1_0161	-0.934034	-1.13851	-1.67061	-0.403672	-0.54609	-1.69795	-1.02356	-0.752131	-1.04539	-1.21348	-1.33464
1670	BAB1_2120	0.0244635	0.0216002	-0.0706565	0.228849	0.153169	-0.15976	0.110028	0.239511	0.188822	-0.103016	-0.0421543
361	BAB1_0458	-0.191146	-0.35695	-0.446088	-0.259554	-0.377061	-0.537936	-0.563261	-0.563913	-0.630319	-0.582232	-0.615382
420	BAB1_0525	0.0532049	0.161733	0.210288	0.294581	0.166778	0.0431502	-0.0149325	0.0555428	-0.0851237	-0.0481786	-0.0615894
1096	BAB1_1405	0.0218863	9.78739196498279e-05	-0.035285	0.0441574	0.0608471	-0.0599093	-0.0168477	0.0421276	-0.226127	-0.140538	-0.0737209
1723	BAB1_2175	0.032577	-0.018837	-0.414573	-0.0438752	-0.142721	-0.547366	-0.310879	-0.18034	-0.444181	-0.42574	-0.371391
1001	BAB1_1274	0.039642	0.0959107	-0.701116	-0.135277	-0.176693	-0.764004	-0.521832	-0.371124	-0.845791	-0.661605	-0.503117
423	BAB1_0528	0.0316425	-0.102529	-0.167803	-0.0879625	-0.187438	-0.339575	-0.382697	-0.249103	-0.327593	-0.216855	-0.24032
2600	BAB2_1041	-0.131881	-0.238344	-0.467876	0.0250985	-0.181252	-0.818009	-0.58406	-0.513642	-0.509832	-0.609544	-0.579428
2182	BAB2_0508	0.924382	0.52596	0.106609	0.396368	-0.0613913	-0.754077	-0.441451	0.0887112	-0.398249	-0.376325	-0.213514
1014	BAB1_1294	0.15477	0.104772	0.158945	0.132084	0.0161523	0.0746111	0.014987	0.112176	0.0221561	-0.032477	-0.0242929
2577	BAB2_1012	0.0974639	0.187883	0.101673	0.273751	0.0857284	-0.0342277	0.140771	0.252934	0.130665	0.0328943	0.0168391
1814	BAB2_0049	-0.248162	0.00385161	-2.2737	-0.811836	-0.608108	-1.94482	-0.8314	-0.61952	-1.24774	-1.08754	-1.19933
1353	BAB1_1737	0.223908	0.0511748	-0.628885	-0.127999	-0.269664	-0.707716	-0.530583	-0.30317	-0.573154	-0.567486	-0.440322
2606	BAB2_1047	0.363495	0.285955	-0.561406	-0.032193	0.0441816	-0.273923	-0.193333	-0.0563504	-0.134068	-0.121111	-0.17436
2645	BAB2_1100	0.465936	0.450687	-0.619173	0.0917959	-0.0673003	-0.360255	-0.110814	-0.31702	-0.355212	-0.241866	-0.300009
2536	BAB2_0964	0.872677	1.10754	-1.09014	-0.136886	-0.0500731	-0.585487	-0.0681532	0.254238	-0.381649	-0.293482	-0.0261702
213	BAB1_0277	0.207814	0.225533	-0.386745	-0.190386	0.103953	-0.180513	-0.0946946	-0.0517954	-0.398144	-0.142376	-0.103182
931	BAB1_1194	-0.0703393	-0.0180033	-0.380474	-0.14819	-0.0781669	-0.156846	-0.0737371	-0.101544	-0.33076	-0.153341	-0.0820544
2558	BAB2_0992	0.182587	0.222793	-0.103762	0.16918	0.236267	-0.142705	-0.0329479	-0.107887	-0.250814	-0.00733746	0.0572948
409	BAB1_0512	-0.00795006	-0.0111361	-0.292434	-0.165648	-0.0455255	-0.111608	-0.0539794	-0.0313501	-0.116788	0.00304395	0.0172052
1478	BAB1_1879	-0.238249	-0.113464	-0.719085	-0.218765	-0.211143	-0.536196	-0.155057	-0.130211	-0.410866	-0.448093	-0.344046
496	BAB1_0644	-0.290736	-0.255766	-0.963222	-0.154491	-0.14361	-0.721415	-0.229494	-0.253584	-0.424259	-0.456339	-0.397471
402	BAB1_0505	-0.0554765	-0.0837889	-0.209207	0.0388724	-0.00288735	-0.0843354	0.0333777	0.103407	0.0407487	-0.0963754	0.000952105
1585	BAB1_2018	-0.566393	-0.569378	-1.03242	-0.35843	-0.530469	-1.29521	-0.771399	-0.567885	-0.968219	-1.05707	-1.01543
1980	BAB2_0253	-0.0853611	-0.110973	-0.27779	0.104296	-0.0607507	-0.374035	-0.227793	-0.31915	-0.122201	-0.14507	-0.095767
758	BAB1_0963	0.000356557	-0.0414105	-0.108163	0.134667	0.162881	-0.187893	0.0768009	0.170992	0.012449	-0.137319	-0.0976751
1215	BAB1_1559	-0.0984773	-0.113471	-0.0655435	0.0252412	0.0795052	-0.231048	-0.0560853	0.026264	-0.0272113	-0.0933373	-0.0598888
1419	BAB1_1815	-0.0517804	0.01379	-0.0238205	0.0290737	-0.0563852	-0.124218	-0.235488	-0.175762	-0.206631	-0.189629	-0.271641
2568	BAB2_1002	-0.00574278	0.0231526	0.0552127	0.0721242	-0.00828329	-0.0416011	-0.0969033	0.0182477	-0.225046	-0.0940342	-0.0452261
1975	BAB2_0248	-0.0743427	-0.189613	-1.24109	-0.284804	-0.486835	-1.49174	-0.961296	-0.702428	-1.15353	-1.13791	-0.997417
1827	BAB2_0068	-0.0956642	-0.126462	-0.714696	-0.220471	-0.226852	-0.75289	-0.548052	-0.483894	-0.740579	-0.656499	-0.555278
2394	BAB2_0780	-0.105109	-0.266743	-0.705641	-0.385951	-0.416565	-0.946827	-0.987272	-0.627692	-0.764864	-0.596864	-0.782171
1976	BAB2_0249	-0.347848	-0.614047	-1.11774	-0.0894047	-0.475077	-1.74215	-1.2781	-1.16647	-1.17427	-1.27634	-1.44965
949	BAB1_1217	0.356893	0.243385	0.0938782	0.172504	0.0866226	0.00201133	0.0116919	0.242157	-0.0365014	-0.0129371	0.067925
620	BAB1_0803	0.663672	0.534613	0.232554	0.0903064	0.0312602	0.309381	-0.0113895	0.00323712	0.166139	0.0289834	-0.0519777
1717	BAB1_2169	-0.0210218	0.168941	0.26903	0.211131	0.074699	0.164927	0.11083	0.318816	0.135276	-0.0202074	0.0551321
269	BAB1_0343	-0.33601	-0.396123	-0.706837	-0.451158	-0.411318	-0.755648	-0.44082	-0.404201	-0.645147	-0.64444	-0.574221
2653	BAB2_1108	-0.218365	-0.277918	-1.0083	-0.331997	-0.491769	-0.942259	-0.644799	-0.397609	-0.881514	-0.874857	-0.755913
566	BAB1_0727	-0.0132206	-0.159512	-0.747301	-0.284354	-0.293567	-0.516771	-0.396096	-0.295839	-0.307618	-0.385345	-0.359702
1347	BAB1_1730	0.286705	0.365434	-0.238524	0.00746276	-0.198666	-0.414049	-0.201738	-0.298437	-0.309202	-0.332758	-0.354727
1146	BAB1_1470	0.754264	0.789906	-0.949406	-0.156271	-0.181336	-0.782574	-0.116295	0.176732	-0.364689	-0.52765	-0.120166
1943	BAB2_0211	-0.0653269	-0.0313633	-0.446642	-0.278797	-0.110362	-0.272271	-0.271391	-0.310171	-0.450685	-0.241067	-0.256099
1697	BAB1_2148	-0.175144	-0.170922	-0.699495	-0.345394	-0.242659	-0.507125	-0.278151	-0.228432	-0.561447	-0.386441	-0.328132
2130	BAB2_0445	0.0491797	0.184605	-0.210165	-0.0317723	0.0551099	-0.292505	-0.162802	-0.293804	-0.278753	-0.0972669	-0.0815437
475	BAB1_0602	0.0736522	0.196808	-0.364325	-0.0726637	0.101979	-0.00762721	0.151323	0.0996174	-0.0139704	0.0754678	0.154846
933	BAB1_1196	-0.150693	-0.188619	-0.939458	-0.210557	-0.144195	-0.795869	-0.195489	0.03875	-0.471175	-0.525066	-0.407936
479	BAB1_0607	-0.249192	-0.285957	-0.601228	-0.0934059	-0.0413115	-0.386564	-0.193695	-0.222206	-0.285851	-0.388841	-0.288391
1615	BAB1_2059	-0.272704	-0.346422	-0.543968	-0.0744341	-0.0356646	-0.411078	-0.105717	0.0194293	-0.143859	-0.226976	-0.126965

## Sheet: Cluster 5 Enrichment
Enrichment FDR	nGenes	Pathway Genes	Fold Enrichment	Pathway	URL	Genes
1.02942e-05	60	183	1.93909	Reg. of rna metabolic process	http://amigo.geneontology.org/amigo/term/GO:0051252	BAB1_0152	BAB1_0171	BAB1_0197	BAB1_0201	BAB1_0222	BAB1_0258	BAB1_0273	BAB1_0304	BAB1_0393	BAB1_0437	BAB1_0580	BAB1_0640	BAB1_0674	BAB1_0788	BAB1_0800	BAB1_1110	BAB1_1124	BAB1_1167	BAB1_1209	BAB1_1284	BAB1_1469	BAB1_1498	BAB1_1537	BAB1_1588	BAB1_1605	BAB1_1621	BAB1_1672	BAB1_1730	BAB1_1747	BAB1_1775	BAB1_1841	BAB1_1913	BAB1_1953	BAB1_2018	BAB1_2175	BAB2_0172	BAB2_0248	BAB2_0249	BAB2_0310	BAB2_0322	BAB2_0414	BAB2_0474	BAB2_0626	BAB2_0661
1.02942e-05	59	182	1.91725	Reg. of transcription, dna-templated	http://amigo.geneontology.org/amigo/term/GO:0006355	BAB1_0152	BAB1_0171	BAB1_0197	BAB1_0201	BAB1_0222	BAB1_0258	BAB1_0273	BAB1_0304	BAB1_0393	BAB1_0437	BAB1_0580	BAB1_0640	BAB1_0674	BAB1_0788	BAB1_0800	BAB1_1110	BAB1_1124	BAB1_1167	BAB1_1209	BAB1_1469	BAB1_1498	BAB1_1537	BAB1_1588	BAB1_1605	BAB1_1621	BAB1_1672	BAB1_1730	BAB1_1747	BAB1_1775	BAB1_1841	BAB1_1913	BAB1_1953	BAB1_2018	BAB1_2175	BAB2_0172	BAB2_0248	BAB2_0249	BAB2_0310	BAB2_0322	BAB2_0414	BAB2_0474	BAB2_0626	BAB2_0661	BAB2_0725
1.02942e-05	59	182	1.91725	Reg. of nucleic acid-templated transcription	http://amigo.geneontology.org/amigo/term/GO:1903506	BAB1_0152	BAB1_0171	BAB1_0197	BAB1_0201	BAB1_0222	BAB1_0258	BAB1_0273	BAB1_0304	BAB1_0393	BAB1_0437	BAB1_0580	BAB1_0640	BAB1_0674	BAB1_0788	BAB1_0800	BAB1_1110	BAB1_1124	BAB1_1167	BAB1_1209	BAB1_1469	BAB1_1498	BAB1_1537	BAB1_1588	BAB1_1605	BAB1_1621	BAB1_1672	BAB1_1730	BAB1_1747	BAB1_1775	BAB1_1841	BAB1_1913	BAB1_1953	BAB1_2018	BAB1_2175	BAB2_0172	BAB2_0248	BAB2_0249	BAB2_0310	BAB2_0322	BAB2_0414	BAB2_0474	BAB2_0626	BAB2_0661	BAB2_0725
1.02942e-05	67	212	1.86912	Reg. of gene expression	http://amigo.geneontology.org/amigo/term/GO:0010468	BAB1_0152	BAB1_0159	BAB1_0171	BAB1_0197	BAB1_0201	BAB1_0222	BAB1_0258	BAB1_0273	BAB1_0304	BAB1_0393	BAB1_0437	BAB1_0580	BAB1_0640	BAB1_0674	BAB1_0788	BAB1_0800	BAB1_1110	BAB1_1124	BAB1_1133	BAB1_1167	BAB1_1209	BAB1_1258	BAB1_1284	BAB1_1469	BAB1_1498	BAB1_1537	BAB1_1588	BAB1_1605	BAB1_1621	BAB1_1672	BAB1_1730	BAB1_1747	BAB1_1775	BAB1_1841	BAB1_1849	BAB1_1913	BAB1_1953	BAB1_2018	BAB1_2169	BAB1_2175	BAB2_0172	BAB2_0248	BAB2_0249	BAB2_0310
1.02942e-05	68	220	1.82803	Reg. of macromolecule metabolic process	http://amigo.geneontology.org/amigo/term/GO:0060255	BAB1_0152	BAB1_0159	BAB1_0171	BAB1_0197	BAB1_0201	BAB1_0222	BAB1_0258	BAB1_0273	BAB1_0304	BAB1_0393	BAB1_0437	BAB1_0580	BAB1_0640	BAB1_0674	BAB1_0788	BAB1_0800	BAB1_1110	BAB1_1124	BAB1_1133	BAB1_1167	BAB1_1209	BAB1_1258	BAB1_1284	BAB1_1469	BAB1_1498	BAB1_1537	BAB1_1588	BAB1_1605	BAB1_1621	BAB1_1672	BAB1_1730	BAB1_1747	BAB1_1775	BAB1_1841	BAB1_1849	BAB1_1913	BAB1_1953	BAB1_2018	BAB1_2169	BAB1_2175	BAB2_0056	BAB2_0172	BAB2_0248	BAB2_0249
2.95167e-05	63	207	1.79998	Reg. of macromolecule biosynthetic process	http://amigo.geneontology.org/amigo/term/GO:0010556	BAB1_0152	BAB1_0159	BAB1_0171	BAB1_0197	BAB1_0201	BAB1_0222	BAB1_0258	BAB1_0273	BAB1_0304	BAB1_0393	BAB1_0437	BAB1_0580	BAB1_0640	BAB1_0674	BAB1_0788	BAB1_0800	BAB1_1110	BAB1_1124	BAB1_1133	BAB1_1167	BAB1_1209	BAB1_1258	BAB1_1469	BAB1_1498	BAB1_1537	BAB1_1588	BAB1_1605	BAB1_1621	BAB1_1672	BAB1_1730	BAB1_1747	BAB1_1775	BAB1_1841	BAB1_1849	BAB1_1913	BAB1_1953	BAB1_2018	BAB1_2175	BAB2_0172	BAB2_0248	BAB2_0249	BAB2_0310	BAB2_0322	BAB2_0414
0.0116044	37	126	1.73672	Reg. of molecular function	http://amigo.geneontology.org/amigo/term/GO:0065009	BAB1_0222	BAB1_0393	BAB1_0674	BAB1_1110	BAB1_1124	BAB1_1407	BAB1_1469	BAB1_1498	BAB1_1537	BAB1_1588	BAB1_1605	BAB1_1672	BAB1_1730	BAB1_1747	BAB1_1775	BAB1_1841	BAB1_1913	BAB1_1953	BAB1_2018	BAB1_2175	BAB2_0056	BAB2_0172	BAB2_0248	BAB2_0249	BAB2_0310	BAB2_0322	BAB2_0474	BAB2_0725	BAB2_0731	BAB2_0757	BAB2_0777	BAB2_0780	BAB2_0811	BAB2_1054	BAB2_1077	BAB2_1082	BAB2_1149
0.00045225	73	272	1.58727	Reg. of cellular process	http://amigo.geneontology.org/amigo/term/GO:0050794	BAB1_0080	BAB1_0152	BAB1_0159	BAB1_0171	BAB1_0197	BAB1_0201	BAB1_0222	BAB1_0258	BAB1_0273	BAB1_0304	BAB1_0393	BAB1_0437	BAB1_0580	BAB1_0640	BAB1_0674	BAB1_0788	BAB1_0800	BAB1_0805	BAB1_1110	BAB1_1114	BAB1_1124	BAB1_1133	BAB1_1167	BAB1_1209	BAB1_1258	BAB1_1284	BAB1_1435	BAB1_1469	BAB1_1498	BAB1_1537	BAB1_1588	BAB1_1605	BAB1_1621	BAB1_1672	BAB1_1730	BAB1_1747	BAB1_1775	BAB1_1841	BAB1_1849	BAB1_1879	BAB1_1913	BAB1_1953	BAB1_2018	BAB1_2107
0.00033223	83	317	1.54852	Reg. of biological process	http://amigo.geneontology.org/amigo/term/GO:0050789	BAB1_0080	BAB1_0143	BAB1_0152	BAB1_0159	BAB1_0171	BAB1_0197	BAB1_0201	BAB1_0222	BAB1_0258	BAB1_0273	BAB1_0304	BAB1_0393	BAB1_0437	BAB1_0580	BAB1_0607	BAB1_0640	BAB1_0674	BAB1_0788	BAB1_0800	BAB1_0805	BAB1_1010	BAB1_1110	BAB1_1114	BAB1_1124	BAB1_1133	BAB1_1167	BAB1_1209	BAB1_1217	BAB1_1258	BAB1_1284	BAB1_1291	BAB1_1435	BAB1_1469	BAB1_1498	BAB1_1537	BAB1_1588	BAB1_1605	BAB1_1621	BAB1_1672	BAB1_1730	BAB1_1747	BAB1_1775	BAB1_1841	BAB1_1849
0.0003999	91	358	1.50334	Biological regulation	http://amigo.geneontology.org/amigo/term/GO:0065007	BAB1_0080	BAB1_0143	BAB1_0152	BAB1_0159	BAB1_0162	BAB1_0171	BAB1_0197	BAB1_0201	BAB1_0222	BAB1_0258	BAB1_0273	BAB1_0304	BAB1_0393	BAB1_0395	BAB1_0437	BAB1_0580	BAB1_0607	BAB1_0640	BAB1_0674	BAB1_0788	BAB1_0800	BAB1_0805	BAB1_1010	BAB1_1110	BAB1_1114	BAB1_1124	BAB1_1133	BAB1_1167	BAB1_1209	BAB1_1217	BAB1_1258	BAB1_1284	BAB1_1291	BAB1_1365	BAB1_1407	BAB1_1435	BAB1_1469	BAB1_1498	BAB1_1537	BAB1_1588	BAB1_1605	BAB1_1621	BAB1_1672	BAB1_1730
[truncated: 39 more columns]

[truncated: 6 more sheets: Cluster 6, Cluster 6 Enrichment, Cluster 7, Cluster 7 Enrichment, Cluster 8, Cluster 8 Enrichment]
